# Supplementary material for: Incidence of ill-health related job loss and related social and occupational factors. The “unfit for the job” study: a one-year follow-up study of 51,132 workers
Source: PeerJ. 2018 Jun 19;6:e5073. doi: 10.7717/peerj.5073 (PMC6014311; doi:10.7717/peerj.5073)
Supplement: Supplemental Information 1 [file peerj-06-5073-s001.csv]

	numero	A21	branche	activite	effectifs	effectifCl	sexe	age	ageCl	csp3	metier	contrat	etude	invalidite	rqth	naf2	lib_naf	anciennete	ancienneteCl	surveillance	prereprise	atmp	dureeArret	dureeArretCl	patho1	patho2	imputabilite	danger	reclassement	avisReclassement	anneeInaptitude	aptitude	patho3cl	A10	csp1	pathoCl	quinqua	A5	csp4cl	entretien
1	128	E	Prod. & distrib. eau assainisst, gestion déchets & dépollution	Traitement et élimination des déchets non dangereux	39	(9,49]	M	48	(40,50]	232a	RESPONSABLE DE SITE	CDI	NA	NA	NA	38	Collecte, traitement et élimination des déchets	6	NA	SMS	NA	NA	NA	NA	NA	NA	NA	NA	NA	NA	NA	apte	NA	BE	2	none	(0,50]	NA	NA	autre
2	15389	J	INFORMATION ET COMMUNICATION	Post-production films cinématograph. vidéo & prog. de télévision	9	(0,9]	M	61	(60,70]	227a	GERANT	CDI	NA	NA	NA	59	Prod. films cinémat. vidéo & prog.TV	3	NA	SMS	NA	NA	NA	NA	NA	NA	NA	NA	NA	NA	NA	apte	NA	JZ	2	none	(50,70]	NA	NA	autre
3	21768	M	ACTIVITÉS SPÉCIALISÉES, SCIENTIFIQUES ET TECHNIQUES	Conseil pour les affaires et autres conseils de gestion	6	(0,9]	M	62	(60,70]	227b	GESTIONNAIRE	CDI	NA	NA	NA	70	Activités des sièges sociaux	7	NA	SMS	NA	NA	NA	NA	NA	NA	NA	NA	NA	NA	NA	apte	NA	MN	2	none	(50,70]	MN	NA	autre
4	21779	M	ACTIVITÉS SPÉCIALISÉES, SCIENTIFIQUES ET TECHNIQUES	Conseil pour les affaires et autres conseils de gestion	2	(0,9]	F	62	(60,70]	232a	PDG	CDI	NA	NA	NA	70	Activités des sièges sociaux	1	NA	SMS	NA	NA	NA	NA	NA	NA	NA	NA	NA	NA	NA	apte	NA	MN	2	none	(50,70]	MN	NA	autre
5	22018	M	ACTIVITÉS SPÉCIALISÉES, SCIENTIFIQUES ET TECHNIQUES	Ingénierie, études techniques	168	(49,249]	M	42	(40,50]	233d	DIRECTEUR DE CENTRE	CDI	NA	NA	NA	71	Activ. architecture & ingénierie	1	NA	SMS	NA	NA	NA	NA	NA	NA	NA	NA	NA	NA	NA	apte	NA	MN	2	none	(0,50]	MN	NA	autre
6	22107	M	ACTIVITÉS SPÉCIALISÉES, SCIENTIFIQUES ET TECHNIQUES	Conseil pour les affaires et autres conseils de gestion	1	(0,9]	M	44	(40,50]	23	PRESIDENT	CDI	NA	NA	NA	70	Activités des sièges sociaux	3	NA	SMS	NA	NA	NA	NA	NA	NA	NA	NA	NA	NA	NA	apte	NA	MN	2	none	(0,50]	MN	NA	autre
7	22150	M	ACTIVITÉS SPÉCIALISÉES, SCIENTIFIQUES ET TECHNIQUES	Conseil pour les affaires et autres conseils de gestion	6	(0,9]	M	67	(60,70]	2	Gérant	CDI	NA	NA	NA	70	Activités des sièges sociaux	7	NA	SMS	NA	NA	NA	NA	NA	NA	NA	NA	NA	NA	NA	apte	NA	MN	2	none	(50,70]	MN	NA	autre
8	22255	M	ACTIVITÉS SPÉCIALISÉES, SCIENTIFIQUES ET TECHNIQUES	Ingénierie, études techniques	3	(0,9]	M	61	(60,70]	233d	DIRIGEANT	CDI	NA	NA	NA	71	Activ. architecture & ingénierie	4	NA	SMS	NA	NA	NA	NA	NA	NA	NA	NA	NA	NA	NA	apte	NA	MN	2	none	(50,70]	MN	NA	autre
9	22276	M	ACTIVITÉS SPÉCIALISÉES, SCIENTIFIQUES ET TECHNIQUES	Conseil pour les affaires et autres conseils de gestion	43	(9,49]	M	45	(40,50]	233c	ATTACHE DE DIRECTION	CDI	NA	NA	NA	70	Activités des sièges sociaux	7	NA	SMS	NA	NA	NA	NA	NA	NA	NA	NA	NA	NA	NA	apte	NA	MN	2	none	(0,50]	MN	NA	autre
10	22303	M	ACTIVITÉS SPÉCIALISÉES, SCIENTIFIQUES ET TECHNIQUES	Ingénierie, études techniques	1	(0,9]	F	42	(40,50]	226c	CHARGEE D OPERATIONS IMMOBILIERES	CDI	NA	NA	NA	71	Activ. architecture & ingénierie	0	NA	SMS	NA	NA	NA	NA	NA	NA	NA	NA	NA	NA	NA	apte	NA	MN	2	none	(0,50]	MN	NA	autre
11	22562	M	ACTIVITÉS SPÉCIALISÉES, SCIENTIFIQUES ET TECHNIQUES	Conseil pour les affaires et autres conseils de gestion	3	(0,9]	M	60	(50,60]	233c	CHEF D'ENTREPRISE	CDI	NA	NA	NA	70	Activités des sièges sociaux	15	NA	SMS	NA	NA	NA	NA	NA	NA	NA	NA	NA	NA	NA	apte	NA	MN	2	none	(50,70]	MN	NA	autre
12	22839	M	ACTIVITÉS SPÉCIALISÉES, SCIENTIFIQUES ET TECHNIQUES	Ingénierie, études techniques	9	(0,9]	F	41	(40,50]	23	RESPONSABLE D AGENCE	CDI	NA	NA	NA	71	Activ. architecture & ingénierie	15	NA	SMS	NA	NA	NA	NA	NA	NA	NA	NA	NA	NA	NA	apte	NA	MN	2	none	(0,50]	MN	NA	autre
13	23120	M	ACTIVITÉS SPÉCIALISÉES, SCIENTIFIQUES ET TECHNIQUES	Conseil pour les affaires et autres conseils de gestion	68	(49,249]	M	48	(40,50]	233d	GERANT	CDI	NA	NA	NA	70	Activités des sièges sociaux	12	NA	SMS	NA	NA	NA	NA	NA	NA	NA	NA	NA	NA	NA	apte	NA	MN	2	none	(0,50]	MN	NA	autre
14	23450	M	ACTIVITÉS SPÉCIALISÉES, SCIENTIFIQUES ET TECHNIQUES	Conseil en relations publiques et communication	8	(0,9]	F	42	(40,50]	233d	GERANTE	CDI	NA	NA	NA	70	Activités des sièges sociaux	6	NA	SMS	NA	NA	NA	NA	NA	NA	NA	NA	NA	NA	NA	apte	NA	MN	2	none	(0,50]	MN	NA	autre
15	23722	M	ACTIVITÉS SPÉCIALISÉES, SCIENTIFIQUES ET TECHNIQUES	Conseil pour les affaires et autres conseils de gestion	1	(0,9]	F	49	(40,50]	233c	CADRE DIRIGEANT	CDI	NA	NA	NA	70	Activités des sièges sociaux	8	NA	SMS	NA	NA	NA	NA	NA	NA	NA	NA	NA	NA	NA	apte	NA	MN	2	none	(0,50]	MN	NA	autre
16	24416	M	ACTIVITÉS SPÉCIALISÉES, SCIENTIFIQUES ET TECHNIQUES	Ingénierie, études techniques	19	(9,49]	M	38	(30,40]	233d	DIRECTEUR AGENCE	CDI	NA	NA	NA	71	Activ. architecture & ingénierie	9	NA	SMS	NA	NA	NA	NA	NA	NA	NA	NA	NA	NA	NA	apte	NA	MN	2	none	(0,50]	MN	NA	autre
17	24558	M	ACTIVITÉS SPÉCIALISÉES, SCIENTIFIQUES ET TECHNIQUES	Ingénierie, études techniques	9	(0,9]	M	43	(40,50]	211j	PAYSAGISTE	CDI	NA	NA	NA	71	Activ. architecture & ingénierie	5	NA	SMS	NA	NA	NA	NA	NA	NA	NA	NA	NA	NA	NA	apte	NA	MN	2	none	(0,50]	MN	NA	autre
18	24862	M	ACTIVITÉS SPÉCIALISÉES, SCIENTIFIQUES ET TECHNIQUES	Conseil en relations publiques et communication	2	(0,9]	M	42	(40,50]	232a	PRESIDENT DIRECTEUR	CDI	NA	NA	NA	70	Activités des sièges sociaux	4	NA	SMS	NA	NA	NA	NA	NA	NA	NA	NA	NA	NA	NA	apte	NA	MN	2	none	(0,50]	MN	NA	autre
19	24896	M	ACTIVITÉS SPÉCIALISÉES, SCIENTIFIQUES ET TECHNIQUES	Conseil pour les affaires et autres conseils de gestion	5	(0,9]	M	52	(50,60]	227b	AGENT TECHNIQUE maladie	CDI	NA	NA	NA	70	Activités des sièges sociaux	1	NA	SMS	NA	NA	NA	NA	NA	NA	NA	NA	NA	NA	NA	apte	NA	MN	2	none	(50,70]	MN	NA	autre
20	25040	M	ACTIVITÉS SPÉCIALISÉES, SCIENTIFIQUES ET TECHNIQUES	Ingénierie, études techniques	19	(9,49]	M	47	(40,50]	233c	DIRECTEUR	CDI	NA	NA	NA	71	Activ. architecture & ingénierie	3	NA	SMS	NA	NA	NA	NA	NA	NA	NA	NA	NA	NA	NA	apte	NA	MN	2	none	(0,50]	MN	NA	autre
21	25175	M	ACTIVITÉS SPÉCIALISÉES, SCIENTIFIQUES ET TECHNIQUES	Ingénierie, études techniques	1	(0,9]	M	47	(40,50]	233c	DIRECTEUR TECHNIQUE	CDI	NA	NA	NA	71	Activ. architecture & ingénierie	19	NA	SMS	NA	NA	NA	NA	NA	NA	NA	NA	NA	NA	NA	apte	NA	MN	2	none	(0,50]	MN	NA	autre
22	25446	M	ACTIVITÉS SPÉCIALISÉES, SCIENTIFIQUES ET TECHNIQUES	Ingénierie, études techniques	9	(0,9]	M	25	(0,30]	211j	CHARGE D ETUDES URBANISME	CDD	NA	NA	NA	71	Activ. architecture & ingénierie	2	NA	SMS	NA	NA	NA	NA	NA	NA	NA	NA	NA	NA	NA	apte	NA	MN	2	none	(0,50]	MN	NA	autre
23	25646	M	ACTIVITÉS SPÉCIALISÉES, SCIENTIFIQUES ET TECHNIQUES	Conseil pour les affaires et autres conseils de gestion	68	(49,249]	M	55	(50,60]	233a	ENTREPRENEUR BATIMENT	CDI	NA	NA	NA	70	Activités des sièges sociaux	1	NA	SMR	NA	NA	NA	NA	NA	NA	NA	NA	NA	NA	NA	apte	NA	MN	2	none	(50,70]	MN	NA	autre
24	25842	M	ACTIVITÉS SPÉCIALISÉES, SCIENTIFIQUES ET TECHNIQUES	Conseil pour les affaires et autres conseils de gestion	1	(0,9]	M	19	(0,30]	233d	APPRENTI ETUDE ET ECONOMIE CONSTRUCTION	Apprenti	NA	NA	NA	70	Activités des sièges sociaux	1	NA	SMS	NA	NA	NA	NA	NA	NA	NA	NA	NA	NA	NA	apte	NA	MN	2	none	(0,50]	MN	NA	autre
25	25952	M	ACTIVITÉS SPÉCIALISÉES, SCIENTIFIQUES ET TECHNIQUES	Ingénierie, études techniques	5	(0,9]	M	22	(0,30]	227a	APPRENTI GESTIONNAIRE	C. Professionnalisation	NA	NA	NA	71	Activ. architecture & ingénierie	1	NA	SMS	NA	NA	NA	NA	NA	NA	NA	NA	NA	NA	NA	apte	NA	MN	2	none	(0,50]	MN	NA	autre
26	26147	M	ACTIVITÉS SPÉCIALISÉES, SCIENTIFIQUES ET TECHNIQUES	Conseil pour les affaires et autres conseils de gestion	7	(0,9]	M	52	(50,60]	233c	DIRECTEUR	CDI	NA	NA	NA	70	Activités des sièges sociaux	3	NA	SMS	NA	NA	NA	NA	NA	NA	NA	NA	NA	NA	NA	apte	NA	MN	2	none	(50,70]	MN	NA	autre
27	26660	M	ACTIVITÉS SPÉCIALISÉES, SCIENTIFIQUES ET TECHNIQUES	Conseil pour les affaires et autres conseils de gestion	68	(49,249]	M	47	(40,50]	211b	CHARPENTIER	CDI	NA	NA	NA	70	Activités des sièges sociaux	0	NA	SMR	NA	NA	NA	NA	NA	NA	NA	NA	NA	NA	NA	apte	NA	MN	2	none	(0,50]	MN	NA	autre
28	33734	O	ADMINISTRATION PUBLIQUE	Activités générales de sécurité sociale	28	(9,49]	M	57	(50,60]	231a	DIRECTEUR GENERAL	CDI	NA	NA	NA	84	Administration publique et défense	15	NA	SMS	NA	NA	NA	NA	NA	NA	NA	NA	NA	NA	NA	apte	NA	OQ	2	none	(50,70]	OQ	NA	autre
29	33931	O	ADMINISTRATION PUBLIQUE	Activités générales de sécurité sociale	586	(249,1e+03]	M	60	(50,60]	231a	DIRECTEUR CARSAT LR	CDI	NA	NA	NA	84	Administration publique et défense	6	NA	SMS	NA	NA	NA	NA	NA	NA	NA	NA	NA	NA	NA	apte	NA	OQ	2	none	(50,70]	OQ	NA	autre
30	14723	J	INFORMATION ET COMMUNICATION	Projection de films cinématographiques	14	(9,49]	M	45	(40,50]	373d	ASSISTANTE DIRECTION	CDI	NA	NA	NA	59	Prod. films cinémat. vidéo & prog.TV	14	NA	SMS	NA	NA	NA	NA	NA	NA	NA	NA	NA	NA	NA	apte	NA	JZ	3	none	(0,50]	NA	3	autre
31	14854	J	INFORMATION ET COMMUNICATION	Production de films institutionnels et publicitaires	1	(0,9]	F	43	(40,50]	353c	DIRECTRICE DE PRODUCTION	CDI	NA	NA	NA	59	Prod. films cinémat. vidéo & prog.TV	6	NA	SMS	NA	NA	NA	NA	NA	NA	NA	NA	NA	NA	NA	apte	NA	JZ	3	none	(0,50]	NA	3	autre
32	15095	J	INFORMATION ET COMMUNICATION	Post-production films cinématograph. vidéo & prog. de télévision	10	(9,49]	M	43	(40,50]	388c	RESPONSABLE INFORMATIQUE	CDI	NA	NA	NA	59	Prod. films cinémat. vidéo & prog.TV	2	NA	SMS	NA	NA	NA	NA	NA	NA	NA	NA	NA	NA	NA	apte	NA	JZ	3	none	(0,50]	NA	3	autre
33	15103	J	INFORMATION ET COMMUNICATION	Production de films institutionnels et publicitaires	11	(9,49]	M	36	(30,40]	3	DIRECTEUR	CDD	NA	NA	NA	59	Prod. films cinémat. vidéo & prog.TV	0	NA	SMS	NA	NA	NA	NA	NA	NA	NA	NA	NA	NA	NA	apte	NA	JZ	3	none	(0,50]	NA	3	autre
34	15138	J	INFORMATION ET COMMUNICATION	Post-production films cinématograph. vidéo & prog. de télévision	10	(9,49]	F	45	(40,50]	373c	PRESIDENTE	CDI	NA	NA	NA	59	Prod. films cinémat. vidéo & prog.TV	7	NA	SMS	NA	NA	NA	NA	NA	NA	NA	NA	NA	NA	NA	apte	NA	JZ	3	none	(0,50]	NA	3	autre
35	15311	J	INFORMATION ET COMMUNICATION	Post-production films cinématograph. vidéo & prog. de télévision	12	(9,49]	M	42	(40,50]	353c	DIRECTEUR CREATIF	CDI	NA	NA	NA	59	Prod. films cinémat. vidéo & prog.TV	0	NA	SMS	NA	NA	NA	NA	NA	NA	NA	NA	NA	NA	NA	apte	NA	JZ	3	none	(0,50]	NA	3	autre
36	15409	J	INFORMATION ET COMMUNICATION	Post-production films cinématograph. vidéo & prog. de télévision	12	(9,49]	M	33	(30,40]	388a	DIRECTEUR TECHNIQUE	CDI	NA	NA	NA	59	Prod. films cinémat. vidéo & prog.TV	1	NA	SMS	NA	NA	NA	NA	NA	NA	NA	NA	NA	NA	NA	apte	NA	JZ	3	none	(0,50]	NA	3	autre
37	15511	J	INFORMATION ET COMMUNICATION	Projection de films cinématographiques	18	(9,49]	M	29	(0,30]	353b	ASSISTANT DE GESTION	CDI	NA	NA	NA	59	Prod. films cinémat. vidéo & prog.TV	2	NA	SMS	NA	NA	NA	NA	NA	NA	NA	NA	NA	NA	NA	apte	NA	JZ	3	none	(0,50]	NA	3	autre
38	15540	J	INFORMATION ET COMMUNICATION	Post-production films cinématograph. vidéo & prog. de télévision	12	(9,49]	F	39	(30,40]	353c	DIRECTEUR ARTISTIQUE	CDI	NA	NA	NA	59	Prod. films cinémat. vidéo & prog.TV	0	NA	SMS	NA	NA	NA	NA	NA	NA	NA	NA	NA	NA	NA	apte	NA	JZ	3	none	(0,50]	NA	3	autre
39	15629	J	INFORMATION ET COMMUNICATION	Post-production films cinématograph. vidéo & prog. de télévision	12	(9,49]	M	28	(0,30]	354a	INFOGRAPHISTE MODELEUR	CDD	NA	NA	NA	59	Prod. films cinémat. vidéo & prog.TV	1	NA	SMS	NA	NA	NA	NA	NA	NA	NA	NA	NA	NA	NA	apte	NA	JZ	3	none	(0,50]	NA	3	autre
40	15706	J	INFORMATION ET COMMUNICATION	Post-production films cinématograph. vidéo & prog. de télévision	12	(9,49]	M	34	(30,40]	354a	ANIMATEUR 3D	CDD	NA	NA	NA	59	Prod. films cinémat. vidéo & prog.TV	1	NA	SMS	NA	NA	NA	NA	NA	NA	NA	NA	NA	NA	NA	apte	NA	JZ	3	none	(0,50]	NA	3	autre
41	15720	J	INFORMATION ET COMMUNICATION	Post-production films cinématograph. vidéo & prog. de télévision	12	(9,49]	M	34	(30,40]	388a	PROGRAMMEUR DEVELOPPEUR	CDI	NA	NA	NA	59	Prod. films cinémat. vidéo & prog.TV	1	NA	SMS	NA	NA	NA	NA	NA	NA	NA	NA	NA	NA	NA	apte	NA	JZ	3	none	(0,50]	NA	3	autre
42	15740	J	INFORMATION ET COMMUNICATION	Post-production films cinématograph. vidéo & prog. de télévision	12	(9,49]	M	36	(30,40]	354a	INFOGRAPHISTE MODELEUR	CDD	NA	NA	NA	59	Prod. films cinémat. vidéo & prog.TV	1	NA	SMS	NA	NA	NA	NA	NA	NA	NA	NA	NA	NA	NA	apte	NA	JZ	3	none	(0,50]	NA	3	autre
43	15872	J	INFORMATION ET COMMUNICATION	Projection de films cinématographiques	18	(9,49]	F	34	(30,40]	375b	CHARGEE DE COMMUNICATION	CDI	NA	NA	NA	59	Prod. films cinémat. vidéo & prog.TV	5	NA	SMS	NA	NA	NA	NA	NA	NA	NA	NA	NA	NA	NA	apte	NA	JZ	3	none	(0,50]	NA	3	autre
44	16086	J	INFORMATION ET COMMUNICATION	Projection de films cinématographiques	14	(9,49]	M	60	(50,60]	374d	DIRECTEUR	CDI	NA	NA	NA	59	Prod. films cinémat. vidéo & prog.TV	5	NA	SMS	NA	NA	NA	NA	NA	NA	NA	NA	NA	NA	NA	apte	NA	JZ	3	none	(50,70]	NA	3	autre
45	16178	J	INFORMATION ET COMMUNICATION	Post-production films cinématograph. vidéo & prog. de télévision	1	(0,9]	M	28	(0,30]	388a	DEVELOPPEUR INFORMATICIEN	CDI	NA	NA	NA	59	Prod. films cinémat. vidéo & prog.TV	5	NA	SMS	NA	NA	NA	NA	NA	NA	NA	NA	NA	NA	NA	apte	NA	JZ	3	none	(0,50]	NA	3	autre
46	16193	J	INFORMATION ET COMMUNICATION	Projection de films cinématographiques	5	(0,9]	M	44	(40,50]	353b	DIRECTEUR	CDI	NA	NA	NA	59	Prod. films cinémat. vidéo & prog.TV	4	NA	SMS	NA	NA	NA	NA	NA	NA	NA	NA	NA	NA	NA	apte	NA	JZ	3	none	(0,50]	NA	3	autre
47	16238	J	INFORMATION ET COMMUNICATION	Production de films institutionnels et publicitaires	11	(9,49]	F	38	(30,40]	388c	CHEF DE PROJET	CDI	NA	NA	NA	59	Prod. films cinémat. vidéo & prog.TV	4	NA	SMS	NA	NA	NA	NA	NA	NA	NA	NA	NA	NA	NA	apte	NA	JZ	3	none	(0,50]	NA	3	autre
48	16261	J	INFORMATION ET COMMUNICATION	Post-production films cinématograph. vidéo & prog. de télévision	1	(0,9]	F	29	(0,30]	352a	PIGISTE	CDD	NA	NA	NA	59	Prod. films cinémat. vidéo & prog.TV	0	NA	SMS	NA	NA	NA	NA	NA	NA	NA	NA	NA	NA	NA	apte	NA	JZ	3	none	(0,50]	NA	3	autre
49	16283	J	INFORMATION ET COMMUNICATION	Production de films institutionnels et publicitaires	11	(9,49]	M	33	(30,40]	388c	CHEF DE PROJET	CDI	NA	NA	NA	59	Prod. films cinémat. vidéo & prog.TV	1	NA	SMS	NA	NA	NA	NA	NA	NA	NA	NA	NA	NA	NA	apte	NA	JZ	3	none	(0,50]	NA	3	autre
50	16431	J	INFORMATION ET COMMUNICATION	Production de films pour le cinéma	3	(0,9]	F	42	(40,50]	375b	DIRECTRICE DES VENTES	CDI	NA	NA	NA	59	Prod. films cinémat. vidéo & prog.TV	5	NA	SMS	NA	NA	NA	NA	NA	NA	NA	NA	NA	NA	NA	apte	NA	JZ	3	none	(0,50]	NA	3	autre
51	16656	J	INFORMATION ET COMMUNICATION	Production de films institutionnels et publicitaires	11	(9,49]	F	33	(30,40]	353c	MANAGER AUDIOVISUEL	CDI	NA	NA	NA	59	Prod. films cinémat. vidéo & prog.TV	3	NA	SMS	NA	NA	NA	NA	NA	NA	NA	NA	NA	NA	NA	apte	NA	JZ	3	none	(0,50]	NA	3	autre
52	16892	J	INFORMATION ET COMMUNICATION	Enregistrement sonore et édition musicale	1	(0,9]	M	40	(30,40]	372A	RESPONSABLE COMMERCIAL	CDI	NA	NA	NA	59	Prod. films cinémat. vidéo & prog.TV	1	NA	SMS	NA	NA	NA	NA	NA	NA	NA	NA	NA	NA	NA	apte	NA	JZ	3	none	(0,50]	NA	3	autre
53	16951	J	INFORMATION ET COMMUNICATION	Post-production films cinématograph. vidéo & prog. de télévision	10	(9,49]	M	29	(0,30]	372a	COMMERCIAL	CDI	NA	NA	NA	59	Prod. films cinémat. vidéo & prog.TV	1	NA	SMS	NA	NA	NA	NA	NA	NA	NA	NA	NA	NA	NA	apte	NA	JZ	3	none	(0,50]	NA	3	autre
54	17052	J	INFORMATION ET COMMUNICATION	Post-production films cinématograph. vidéo & prog. de télévision	12	(9,49]	M	33	(30,40]	388a	INGENIEUR DEVELOPPEMENT	CDD	NA	NA	NA	59	Prod. films cinémat. vidéo & prog.TV	0	NA	SMS	NA	NA	NA	NA	NA	NA	NA	NA	NA	NA	NA	apte	NA	JZ	3	none	(0,50]	NA	3	autre
55	17053	J	INFORMATION ET COMMUNICATION	Post-production films cinématograph. vidéo & prog. de télévision	12	(9,49]	M	32	(30,40]	388a	INGENIEUR DEVELOPPEMENT	CDD	NA	NA	NA	59	Prod. films cinémat. vidéo & prog.TV	0	NA	SMS	NA	NA	NA	NA	NA	NA	NA	NA	NA	NA	NA	apte	NA	JZ	3	none	(0,50]	NA	3	autre
56	21524	M	ACTIVITÉS SPÉCIALISÉES, SCIENTIFIQUES ET TECHNIQUES	Conseil pour les affaires et autres conseils de gestion	4	(0,9]	M	67	(60,70]	374c	PRESIDENT	CDI	NA	NA	NA	70	Activités des sièges sociaux	1	NA	SMS	NA	NA	NA	NA	NA	NA	NA	NA	NA	NA	NA	apte	NA	MN	3	none	(50,70]	MN	3	autre
57	21560	M	ACTIVITÉS SPÉCIALISÉES, SCIENTIFIQUES ET TECHNIQUES	Conseil pour les affaires et autres conseils de gestion	10	(9,49]	M	55	(50,60]	373b	RESPONSABLE DE SECTEUR	CDI	NA	NA	NA	70	Activités des sièges sociaux	2	NA	SMS	NA	NA	NA	NA	NA	NA	NA	NA	NA	NA	NA	apte	NA	MN	3	none	(50,70]	MN	3	autre
58	21609	M	ACTIVITÉS SPÉCIALISÉES, SCIENTIFIQUES ET TECHNIQUES	Ingénierie, études techniques	50	(49,249]	M	50	(40,50]	382a	INGENIEUR RESPONSABLE D OPERATIONS	CDI	NA	NA	NA	71	Activ. architecture & ingénierie	10	NA	SMS	NA	NA	NA	NA	NA	NA	NA	NA	NA	NA	NA	apte	NA	MN	3	none	(0,50]	MN	3	autre
59	21654	M	ACTIVITÉS SPÉCIALISÉES, SCIENTIFIQUES ET TECHNIQUES	Contrôle technique automobile	3	(0,9]	F	47	(40,50]	387d	RESPONSABLE QUALITE	CDI	NA	NA	NA	71	Activ. architecture & ingénierie	4	NA	SMS	NA	NA	NA	NA	NA	NA	NA	NA	NA	NA	NA	apte	NA	MN	3	none	(0,50]	MN	3	autre
60	21675	M	ACTIVITÉS SPÉCIALISÉES, SCIENTIFIQUES ET TECHNIQUES	Ingénierie, études techniques	3	(0,9]	F	46	(40,50]	371a	RESPONSABLE ADMINISTRATIF ET FINANCIER	CDI	NA	NA	NA	71	Activ. architecture & ingénierie	15	NA	SMS	NA	NA	NA	NA	NA	NA	NA	NA	NA	NA	NA	apte	NA	MN	3	none	(0,50]	MN	3	autre
61	21696	M	ACTIVITÉS SPÉCIALISÉES, SCIENTIFIQUES ET TECHNIQUES	Ingénierie, études techniques	7	(0,9]	F	52	(50,60]	386b	INGENIEUR GEOMATICIENNE	CDI	NA	NA	NA	71	Activ. architecture & ingénierie	6	NA	SMS	NA	NA	NA	NA	NA	NA	NA	NA	NA	NA	NA	apte	NA	MN	3	none	(50,70]	MN	3	autre
62	21707	M	ACTIVITÉS SPÉCIALISÉES, SCIENTIFIQUES ET TECHNIQUES	Conseil pour les affaires et autres conseils de gestion	6	(0,9]	M	60	(50,60]	38	RESPONSABLE REGIONAL VENTES	CDI	NA	NA	NA	70	Activités des sièges sociaux	11	NA	SMS	NA	NA	NA	NA	NA	NA	NA	NA	NA	NA	NA	apte	NA	MN	3	none	(50,70]	MN	3	autre
63	21708	M	ACTIVITÉS SPÉCIALISÉES, SCIENTIFIQUES ET TECHNIQUES	Conseil pour les affaires et autres conseils de gestion	68	(49,249]	M	55	(50,60]	372d	CONSULTANT EN INNOVATION	CDI	NA	NA	NA	70	Activités des sièges sociaux	2	NA	SMS	NA	NA	NA	NA	NA	NA	NA	NA	NA	NA	NA	apte	NA	MN	3	none	(50,70]	MN	3	autre
64	21725	M	ACTIVITÉS SPÉCIALISÉES, SCIENTIFIQUES ET TECHNIQUES	Ingénierie, études techniques	50	(49,249]	F	49	(40,50]	388A	CADRE INFORMATIQUE	CDI	NA	NA	NA	71	Activ. architecture & ingénierie	16	NA	SMS	NA	NA	NA	NA	NA	NA	NA	NA	NA	NA	NA	apte	NA	MN	3	none	(0,50]	MN	3	autre
65	21734	M	ACTIVITÉS SPÉCIALISÉES, SCIENTIFIQUES ET TECHNIQUES	Ingénierie, études techniques	18	(9,49]	M	57	(50,60]	386b	GEOLOGUE	CDI	NA	NA	NA	71	Activ. architecture & ingénierie	26	NA	SMS	NA	NA	NA	NA	NA	NA	NA	NA	NA	NA	NA	apte	NA	MN	3	none	(50,70]	MN	3	autre
66	21735	M	ACTIVITÉS SPÉCIALISÉES, SCIENTIFIQUES ET TECHNIQUES	Ingénierie, études techniques	18	(9,49]	M	56	(50,60]	388a	INGENIEUR	CDI	NA	NA	NA	71	Activ. architecture & ingénierie	24	NA	SMS	NA	NA	NA	NA	NA	NA	NA	NA	NA	NA	NA	apte	NA	MN	3	none	(50,70]	MN	3	autre
67	21744	M	ACTIVITÉS SPÉCIALISÉES, SCIENTIFIQUES ET TECHNIQUES	Ingénierie, études techniques	11	(9,49]	M	55	(50,60]	38	DIRECTEUR GENERAL	CDI	NA	NA	NA	71	Activ. architecture & ingénierie	16	NA	SMR	NA	NA	NA	NA	NA	NA	NA	NA	NA	NA	NA	apte	NA	MN	3	none	(50,70]	MN	3	autre
68	21747	M	ACTIVITÉS SPÉCIALISÉES, SCIENTIFIQUES ET TECHNIQUES	Conseil pour les affaires et autres conseils de gestion	1	(0,9]	F	63	(60,70]	374d	COMMERCIALE	CDI	NA	NA	NA	70	Activités des sièges sociaux	2	NA	SMRP	NA	NA	NA	NA	NA	NA	NA	NA	NA	NA	NA	apte	NA	MN	3	none	(50,70]	MN	3	autre
69	21752	M	ACTIVITÉS SPÉCIALISÉES, SCIENTIFIQUES ET TECHNIQUES	Ingénierie, études techniques	40	(9,49]	M	48	(40,50]	381c	INGENIEUR	CDI	NA	NA	NA	71	Activ. architecture & ingénierie	0	NA	SMS	NA	NA	NA	NA	NA	NA	NA	NA	NA	NA	NA	apte	NA	MN	3	none	(0,50]	MN	3	autre
70	21753	M	ACTIVITÉS SPÉCIALISÉES, SCIENTIFIQUES ET TECHNIQUES	Ingénierie, études techniques	40	(9,49]	F	48	(40,50]	381C	INGENIEUR	CDI	NA	NA	NA	71	Activ. architecture & ingénierie	0	NA	SMS	NA	NA	NA	NA	NA	NA	NA	NA	NA	NA	NA	apte	NA	MN	3	none	(0,50]	MN	3	autre
71	21754	M	ACTIVITÉS SPÉCIALISÉES, SCIENTIFIQUES ET TECHNIQUES	Ingénierie, études techniques	5	(0,9]	M	47	(40,50]	38	CADRE EN INGENIERIE	CDI	NA	NA	NA	71	Activ. architecture & ingénierie	4	NA	SMS	NA	NA	NA	NA	NA	NA	NA	NA	NA	NA	NA	apte	NA	MN	3	none	(0,50]	MN	3	autre
72	21755	M	ACTIVITÉS SPÉCIALISÉES, SCIENTIFIQUES ET TECHNIQUES	Ingénierie, études techniques	18	(9,49]	M	48	(40,50]	388a	INGENIEUR INFORMATIQUE	CDI	NA	NA	NA	71	Activ. architecture & ingénierie	8	NA	SMR	NA	NA	NA	NA	NA	NA	NA	NA	NA	NA	NA	apte	NA	MN	3	none	(0,50]	MN	3	autre
73	21756	M	ACTIVITÉS SPÉCIALISÉES, SCIENTIFIQUES ET TECHNIQUES	Ingénierie, études techniques	40	(9,49]	F	44	(40,50]	381c	CHARGEE D ETUDES	CDI	NA	NA	NA	71	Activ. architecture & ingénierie	0	NA	SMS	NA	NA	NA	NA	NA	NA	NA	NA	NA	NA	NA	apte	NA	MN	3	none	(0,50]	MN	3	autre
74	21776	M	ACTIVITÉS SPÉCIALISÉES, SCIENTIFIQUES ET TECHNIQUES	Ingénierie, études techniques	4	(0,9]	M	54	(50,60]	373d	GERANT	CDI	NA	NA	NA	71	Activ. architecture & ingénierie	22	NA	SMS	NA	NA	NA	NA	NA	NA	NA	NA	NA	NA	NA	apte	NA	MN	3	none	(50,70]	MN	3	autre
75	21786	M	ACTIVITÉS SPÉCIALISÉES, SCIENTIFIQUES ET TECHNIQUES	Conseil pour les affaires et autres conseils de gestion	15	(9,49]	F	44	(40,50]	388a	CONSULTANTE	CDD	NA	NA	NA	70	Activités des sièges sociaux	0	NA	SMS	NA	NA	NA	NA	NA	NA	NA	NA	NA	NA	NA	apte	NA	MN	3	none	(0,50]	MN	3	autre
76	21807	M	ACTIVITÉS SPÉCIALISÉES, SCIENTIFIQUES ET TECHNIQUES	Conseil pour les affaires et autres conseils de gestion	2	(0,9]	M	67	(60,70]	386c	CONSULTANT ORGANISATION	CDI	NA	NA	NA	70	Activités des sièges sociaux	0	NA	SMS	NA	NA	NA	NA	NA	NA	NA	NA	NA	NA	NA	apte	NA	MN	3	none	(50,70]	MN	3	autre
77	21821	M	ACTIVITÉS SPÉCIALISÉES, SCIENTIFIQUES ET TECHNIQUES	Conseil pour les affaires et autres conseils de gestion	13	(9,49]	F	52	(50,60]	312d	OENOLOGUE RESPONSABLE QSE	CDI	NA	NA	NA	70	Activités des sièges sociaux	4	NA	SMS	NA	NA	NA	NA	NA	NA	NA	NA	NA	NA	NA	apte	NA	MN	3	none	(50,70]	MN	3	autre
78	21831	M	ACTIVITÉS SPÉCIALISÉES, SCIENTIFIQUES ET TECHNIQUES	Ingénierie, études techniques	168	(49,249]	M	64	(60,70]	387f	DIRECTEUR D INGENIERIE	CDI	NA	NA	NA	71	Activ. architecture & ingénierie	7	NA	SMS	NA	NA	NA	NA	NA	NA	NA	NA	NA	NA	NA	apte	NA	MN	3	none	(50,70]	MN	3	autre
79	21832	M	ACTIVITÉS SPÉCIALISÉES, SCIENTIFIQUES ET TECHNIQUES	Ingénierie, études techniques	168	(49,249]	M	56	(50,60]	387f	EXPERT	CDI	NA	NA	NA	71	Activ. architecture & ingénierie	7	NA	SMS	NA	NA	NA	NA	NA	NA	NA	NA	NA	NA	NA	apte	NA	MN	3	none	(50,70]	MN	3	autre
80	21833	M	ACTIVITÉS SPÉCIALISÉES, SCIENTIFIQUES ET TECHNIQUES	Ingénierie, études techniques	168	(49,249]	M	56	(50,60]	386B	CHARGE D ETUDES	CDI	NA	NA	NA	71	Activ. architecture & ingénierie	7	NA	SMR	NA	NA	NA	NA	NA	NA	NA	NA	NA	NA	NA	apte	NA	MN	3	none	(50,70]	MN	3	autre
81	21834	M	ACTIVITÉS SPÉCIALISÉES, SCIENTIFIQUES ET TECHNIQUES	Ingénierie, études techniques	168	(49,249]	M	60	(50,60]	387f	CHEF DE PROJET CONFIRME	CDI	NA	NA	NA	71	Activ. architecture & ingénierie	7	NA	SMS	NA	NA	NA	NA	NA	NA	NA	NA	NA	NA	NA	apte	NA	MN	3	none	(50,70]	MN	3	autre
82	21835	M	ACTIVITÉS SPÉCIALISÉES, SCIENTIFIQUES ET TECHNIQUES	Ingénierie, études techniques	168	(49,249]	F	56	(50,60]	387f	EXPERT INGENIEUR	CDI	NA	NA	NA	71	Activ. architecture & ingénierie	7	NA	SMS	NA	NA	NA	NA	NA	NA	NA	NA	NA	NA	NA	apte	NA	MN	3	none	(50,70]	MN	3	autre
83	21838	M	ACTIVITÉS SPÉCIALISÉES, SCIENTIFIQUES ET TECHNIQUES	Ingénierie, études techniques	35	(9,49]	M	61	(60,70]	382a	EXPERT	CDI	NA	NA	NA	71	Activ. architecture & ingénierie	1	NA	SMS	NA	NA	NA	NA	NA	NA	NA	NA	NA	NA	NA	apte	NA	MN	3	none	(50,70]	MN	3	autre
84	21839	M	ACTIVITÉS SPÉCIALISÉES, SCIENTIFIQUES ET TECHNIQUES	Ingénierie, études techniques	168	(49,249]	M	59	(50,60]	387f	CHEF DE PROJET CONFIRME	CDI	NA	NA	NA	71	Activ. architecture & ingénierie	7	NA	SMS	NA	NA	NA	NA	NA	NA	NA	NA	NA	NA	NA	apte	NA	MN	3	none	(50,70]	MN	3	autre
85	21840	M	ACTIVITÉS SPÉCIALISÉES, SCIENTIFIQUES ET TECHNIQUES	Ingénierie, études techniques	35	(9,49]	M	56	(50,60]	382a	DIRECTEUR DE PROJET	CDI	NA	NA	NA	71	Activ. architecture & ingénierie	1	NA	SMS	NA	NA	NA	NA	NA	NA	NA	NA	NA	NA	NA	apte	NA	MN	3	none	(50,70]	MN	3	autre
86	21841	M	ACTIVITÉS SPÉCIALISÉES, SCIENTIFIQUES ET TECHNIQUES	Ingénierie, études techniques	168	(49,249]	M	49	(40,50]	387F	CHEF DE PROJET CONFIRME	CDI	NA	NA	NA	71	Activ. architecture & ingénierie	7	NA	SMS	NA	NA	NA	NA	NA	NA	NA	NA	NA	NA	NA	apte	NA	MN	3	none	(0,50]	MN	3	autre
87	21842	M	ACTIVITÉS SPÉCIALISÉES, SCIENTIFIQUES ET TECHNIQUES	Ingénierie, études techniques	168	(49,249]	M	54	(50,60]	387f	CHEF DE PROJET CONFIRME	CDI	NA	NA	NA	71	Activ. architecture & ingénierie	3	NA	SMS	NA	NA	NA	NA	NA	NA	NA	NA	NA	NA	NA	apte	NA	MN	3	none	(50,70]	MN	3	autre
88	21843	M	ACTIVITÉS SPÉCIALISÉES, SCIENTIFIQUES ET TECHNIQUES	Ingénierie, études techniques	168	(49,249]	M	65	(60,70]	387f	EXPERT	CDI	NA	NA	NA	71	Activ. architecture & ingénierie	7	NA	SMR	NA	NA	NA	NA	NA	NA	NA	NA	NA	NA	NA	apte	NA	MN	3	none	(50,70]	MN	3	autre
89	21846	M	ACTIVITÉS SPÉCIALISÉES, SCIENTIFIQUES ET TECHNIQUES	Ingénierie, études techniques	168	(49,249]	F	50	(40,50]	387f	DIRECTRICE DE PROJET	CDI	NA	NA	NA	71	Activ. architecture & ingénierie	7	NA	SMS	NA	NA	NA	NA	NA	NA	NA	NA	NA	NA	NA	apte	NA	MN	3	none	(0,50]	MN	3	autre
90	21848	M	ACTIVITÉS SPÉCIALISÉES, SCIENTIFIQUES ET TECHNIQUES	Ingénierie, études techniques	168	(49,249]	M	53	(50,60]	386b	DIRECTEUR D INGENIERIE	CDI	NA	NA	NA	71	Activ. architecture & ingénierie	7	NA	SMS	NA	NA	NA	NA	NA	NA	NA	NA	NA	NA	NA	apte	NA	MN	3	none	(50,70]	MN	3	autre
91	21850	M	ACTIVITÉS SPÉCIALISÉES, SCIENTIFIQUES ET TECHNIQUES	Ingénierie, études techniques	35	(9,49]	M	58	(50,60]	382a	EXPERT	CDI	NA	NA	NA	71	Activ. architecture & ingénierie	1	NA	SMS	NA	NA	NA	NA	NA	NA	NA	NA	NA	NA	NA	apte	NA	MN	3	none	(50,70]	MN	3	autre
92	21854	M	ACTIVITÉS SPÉCIALISÉES, SCIENTIFIQUES ET TECHNIQUES	Ingénierie, études techniques	168	(49,249]	M	54	(50,60]	387f	CHEF DE PROJET CONFIRME	CDI	NA	NA	NA	71	Activ. architecture & ingénierie	7	NA	SMS	NA	NA	NA	NA	NA	NA	NA	NA	NA	NA	NA	apte	NA	MN	3	none	(50,70]	MN	3	autre
93	21858	M	ACTIVITÉS SPÉCIALISÉES, SCIENTIFIQUES ET TECHNIQUES	Ingénierie, études techniques	168	(49,249]	M	53	(50,60]	387f	DIRECTEUR D INGENIERIE	CDI	NA	NA	NA	71	Activ. architecture & ingénierie	3	NA	SMS	NA	NA	NA	NA	NA	NA	NA	NA	NA	NA	NA	apte	NA	MN	3	none	(50,70]	MN	3	autre
94	21880	M	ACTIVITÉS SPÉCIALISÉES, SCIENTIFIQUES ET TECHNIQUES	Conseil pour les affaires et autres conseils de gestion	2	(0,9]	F	50	(40,50]	388c	CONSULTANTE	Réciprocité	NA	NA	NA	70	Activités des sièges sociaux	13	NA	SMS	NA	NA	NA	NA	NA	NA	NA	NA	NA	NA	NA	apte	NA	MN	3	none	(0,50]	MN	3	autre
95	21963	M	ACTIVITÉS SPÉCIALISÉES, SCIENTIFIQUES ET TECHNIQUES	Conseil pour les affaires et autres conseils de gestion	15	(9,49]	M	35	(30,40]	354a	DEVELOPPEUR	CDI	NA	NA	NA	70	Activités des sièges sociaux	3	NA	SMS	NA	NA	NA	NA	NA	NA	NA	NA	NA	NA	NA	apte	NA	MN	3	none	(0,50]	MN	3	autre
96	22008	M	ACTIVITÉS SPÉCIALISÉES, SCIENTIFIQUES ET TECHNIQUES	Conseil pour les affaires et autres conseils de gestion	13	(9,49]	F	50	(40,50]	380a	DIRECTRICE	CDI	NA	NA	NA	70	Activités des sièges sociaux	2	NA	SMS	NA	NA	NA	NA	NA	NA	NA	NA	NA	NA	NA	apte	NA	MN	3	none	(0,50]	MN	3	autre
97	22009	M	ACTIVITÉS SPÉCIALISÉES, SCIENTIFIQUES ET TECHNIQUES	Conseil pour les affaires et autres conseils de gestion	13	(9,49]	F	50	(40,50]	380a	DIRECTRICE	CDI	NA	NA	NA	70	Activités des sièges sociaux	2	NA	SMS	NA	NA	NA	NA	NA	NA	NA	NA	NA	NA	NA	apte	NA	MN	3	none	(0,50]	MN	3	autre
98	22010	M	ACTIVITÉS SPÉCIALISÉES, SCIENTIFIQUES ET TECHNIQUES	Analyses, essais et inspections techniques	48	(9,49]	M	50	(40,50]	387d	TECHNICIEN METROLOGUE	CDI	NA	NA	NA	71	Activ. architecture & ingénierie	1	NA	SMS	NA	NA	NA	NA	NA	NA	NA	NA	NA	NA	NA	apte	NA	MN	3	none	(0,50]	MN	3	autre
99	22019	M	ACTIVITÉS SPÉCIALISÉES, SCIENTIFIQUES ET TECHNIQUES	Ingénierie, études techniques	26	(9,49]	M	59	(50,60]	312d	CONTROLEUR GESTION	CDI	NA	NA	NA	71	Activ. architecture & ingénierie	20	NA	SMR	NA	NA	NA	NA	NA	NA	NA	NA	NA	NA	NA	apte	NA	MN	3	none	(50,70]	MN	3	autre
100	22025	M	ACTIVITÉS SPÉCIALISÉES, SCIENTIFIQUES ET TECHNIQUES	Conseil pour les affaires et autres conseils de gestion	2	(0,9]	F	47	(40,50]	376a	FONDEE DE POUVOIR	CDI	NA	NA	NA	70	Activités des sièges sociaux	3	NA	SMS	NA	NA	NA	NA	NA	NA	NA	NA	NA	NA	NA	apte	NA	MN	3	none	(0,50]	MN	3	autre
101	22036	M	ACTIVITÉS SPÉCIALISÉES, SCIENTIFIQUES ET TECHNIQUES	Ingénierie, études techniques	20	(9,49]	M	48	(40,50]	38	DESSINATEUR PROJETEUR	CDI	NA	NA	NA	71	Activ. architecture & ingénierie	4	NA	SMS	NA	NA	NA	NA	NA	NA	NA	NA	NA	NA	NA	apte	NA	MN	3	none	(0,50]	MN	3	autre
102	22074	M	ACTIVITÉS SPÉCIALISÉES, SCIENTIFIQUES ET TECHNIQUES	Conseil pour les affaires et autres conseils de gestion	2	(0,9]	F	40	(30,40]	343a	CONSULTANTE RH	CDD	NA	NA	NA	70	Activités des sièges sociaux	3	NA	SMS	NA	NA	NA	NA	NA	NA	NA	NA	NA	NA	NA	apte	NA	MN	3	none	(0,50]	MN	3	autre
103	22077	M	ACTIVITÉS SPÉCIALISÉES, SCIENTIFIQUES ET TECHNIQUES	Ingénierie, études techniques	20	(9,49]	M	57	(50,60]	38	PROJETEUR	CDI	NA	NA	NA	71	Activ. architecture & ingénierie	6	NA	SMS	NA	NA	NA	NA	NA	NA	NA	NA	NA	NA	NA	apte	NA	MN	3	none	(50,70]	MN	3	autre
104	22078	M	ACTIVITÉS SPÉCIALISÉES, SCIENTIFIQUES ET TECHNIQUES	Ingénierie, études techniques	9	(0,9]	F	40	(30,40]	376g	CHEF DE PROJET	CDI	NA	NA	NA	71	Activ. architecture & ingénierie	16	NA	SMS	NA	NA	NA	NA	NA	NA	NA	NA	NA	NA	NA	apte	NA	MN	3	none	(0,50]	MN	3	autre
105	22080	M	ACTIVITÉS SPÉCIALISÉES, SCIENTIFIQUES ET TECHNIQUES	Conseil pour les affaires et autres conseils de gestion	8	(0,9]	M	45	(40,50]	376g	RESPONSABLE DEVELOPPEMENT	CDI	NA	NA	NA	70	Activités des sièges sociaux	0	NA	SMS	NA	NA	NA	NA	NA	NA	NA	NA	NA	NA	NA	apte	NA	MN	3	none	(0,50]	MN	3	autre
106	22082	M	ACTIVITÉS SPÉCIALISÉES, SCIENTIFIQUES ET TECHNIQUES	Conseil pour les affaires et autres conseils de gestion	2	(0,9]	M	38	(30,40]	388c	CHEF DE PROJET	CDD	NA	NA	NA	70	Activités des sièges sociaux	0	NA	SMS	NA	NA	NA	NA	NA	NA	NA	NA	NA	NA	NA	apte	NA	MN	3	none	(0,50]	MN	3	autre
107	22087	M	ACTIVITÉS SPÉCIALISÉES, SCIENTIFIQUES ET TECHNIQUES	Analyses, essais et inspections techniques	48	(9,49]	M	64	(60,70]	382a	COORDONNATEUR SECURITE	CDI	NA	NA	NA	71	Activ. architecture & ingénierie	1	NA	SMS	NA	NA	NA	NA	NA	NA	NA	NA	NA	NA	NA	apte	NA	MN	3	none	(50,70]	MN	3	autre
108	22116	M	ACTIVITÉS SPÉCIALISÉES, SCIENTIFIQUES ET TECHNIQUES	Conseil pour les affaires et autres conseils de gestion	68	(49,249]	F	45	(40,50]	372c	CONSULTANTE RH	CDI	NA	NA	NA	70	Activités des sièges sociaux	3	NA	SMS	NA	NA	NA	NA	NA	NA	NA	NA	NA	NA	NA	apte	NA	MN	3	none	(0,50]	MN	3	autre
109	22122	M	ACTIVITÉS SPÉCIALISÉES, SCIENTIFIQUES ET TECHNIQUES	Conseil pour les affaires et autres conseils de gestion	17	(9,49]	M	43	(40,50]	388c	RESPONSABLE INTERNET	CDI	NA	NA	NA	70	Activités des sièges sociaux	4	NA	SMS	NA	NA	NA	NA	NA	NA	NA	NA	NA	NA	NA	apte	NA	MN	3	none	(0,50]	MN	3	autre
110	22129	M	ACTIVITÉS SPÉCIALISÉES, SCIENTIFIQUES ET TECHNIQUES	Conseil pour les affaires et autres conseils de gestion	1	(0,9]	M	56	(50,60]	374c	DIRECTEUR DEVELOPPEMENT	CDI	NA	NA	NA	70	Activités des sièges sociaux	3	NA	SMS	NA	NA	NA	NA	NA	NA	NA	NA	NA	NA	NA	apte	NA	MN	3	none	(50,70]	MN	3	autre
111	22148	M	ACTIVITÉS SPÉCIALISÉES, SCIENTIFIQUES ET TECHNIQUES	Conseil pour les affaires et autres conseils de gestion	16	(9,49]	M	50	(40,50]	381b	CHARGE D ETUDES	CDI	NA	NA	NA	70	Activités des sièges sociaux	7	NA	SMS	NA	NA	NA	NA	NA	NA	NA	NA	NA	NA	NA	apte	NA	MN	3	none	(0,50]	MN	3	autre
112	22160	M	ACTIVITÉS SPÉCIALISÉES, SCIENTIFIQUES ET TECHNIQUES	Conseil en relations publiques et communication	2	(0,9]	M	38	(30,40]	342f	DIRECTEUR DE DEVELOPPEMENT	CDD	NA	NA	NA	70	Activités des sièges sociaux	0	NA	SMS	NA	NA	NA	NA	NA	NA	NA	NA	NA	NA	NA	apte	NA	MN	3	none	(0,50]	MN	3	autre
113	22170	M	ACTIVITÉS SPÉCIALISÉES, SCIENTIFIQUES ET TECHNIQUES	Analyses, essais et inspections techniques	48	(9,49]	M	49	(40,50]	382a	RESPONSABLE BGC	CDI	NA	NA	NA	71	Activ. architecture & ingénierie	1	NA	SMS	NA	NA	NA	NA	NA	NA	NA	NA	NA	NA	NA	apte	NA	MN	3	none	(0,50]	MN	3	autre
114	22181	M	ACTIVITÉS SPÉCIALISÉES, SCIENTIFIQUES ET TECHNIQUES	Ingénierie, études techniques	50	(49,249]	M	50	(40,50]	373C	RESPONSABLE MARCHES	CDI	NA	NA	NA	71	Activ. architecture & ingénierie	16	NA	SMS	NA	NA	NA	NA	NA	NA	NA	NA	NA	NA	NA	apte	NA	MN	3	none	(0,50]	MN	3	autre
115	22183	M	ACTIVITÉS SPÉCIALISÉES, SCIENTIFIQUES ET TECHNIQUES	Conseil pour les affaires et autres conseils de gestion	8	(0,9]	M	50	(40,50]	372b	CHARGE DE MISSION	CDI	NA	NA	NA	70	Activités des sièges sociaux	13	NA	SMS	NA	NA	NA	NA	NA	NA	NA	NA	NA	NA	NA	apte	NA	MN	3	none	(0,50]	MN	3	autre
116	22191	M	ACTIVITÉS SPÉCIALISÉES, SCIENTIFIQUES ET TECHNIQUES	Conseil pour les affaires et autres conseils de gestion	2	(0,9]	F	49	(40,50]	372c	RESPONSABLE RES. HUMAINES	CDI	NA	NA	NA	70	Activités des sièges sociaux	20	NA	SMS	NA	NA	NA	NA	NA	NA	NA	NA	NA	NA	NA	apte	NA	MN	3	none	(0,50]	MN	3	autre
117	22195	M	ACTIVITÉS SPÉCIALISÉES, SCIENTIFIQUES ET TECHNIQUES	Conseil pour les affaires et autres conseils de gestion	6	(0,9]	M	45	(40,50]	38	RESPONSABLE CTI	CDI	NA	NA	NA	70	Activités des sièges sociaux	15	NA	SMS	NA	NA	NA	NA	NA	NA	NA	NA	NA	NA	NA	apte	NA	MN	3	none	(0,50]	MN	3	autre
118	22222	M	ACTIVITÉS SPÉCIALISÉES, SCIENTIFIQUES ET TECHNIQUES	Ingénierie, études techniques	26	(9,49]	M	43	(40,50]	376g	Cadres de l'immobilier	CDI	NA	NA	NA	71	Activ. architecture & ingénierie	3	NA	SMS	NA	NA	NA	NA	NA	NA	NA	NA	NA	NA	NA	apte	NA	MN	3	none	(0,50]	MN	3	autre
119	22237	M	ACTIVITÉS SPÉCIALISÉES, SCIENTIFIQUES ET TECHNIQUES	Ingénierie, études techniques	20	(9,49]	M	56	(50,60]	382a	PROJETEUR	CDI	NA	NA	NA	71	Activ. architecture & ingénierie	18	NA	SMS	NA	NA	NA	NA	NA	NA	NA	NA	NA	NA	NA	apte	NA	MN	3	none	(50,70]	MN	3	autre
120	22244	M	ACTIVITÉS SPÉCIALISÉES, SCIENTIFIQUES ET TECHNIQUES	Conseil pour les affaires et autres conseils de gestion	23	(9,49]	M	44	(40,50]	372a	CONSULTANT	CDI	NA	NA	NA	70	Activités des sièges sociaux	18	NA	SMS	NA	NA	NA	NA	NA	NA	NA	NA	NA	NA	NA	apte	NA	MN	3	none	(0,50]	MN	3	autre
121	22251	M	ACTIVITÉS SPÉCIALISÉES, SCIENTIFIQUES ET TECHNIQUES	Ingénierie, études techniques	18	(9,49]	M	46	(40,50]	388c	INGENIEUR CHEF DE PROJETS	CDI	NA	NA	NA	71	Activ. architecture & ingénierie	18	NA	SMS	NA	NA	NA	NA	NA	NA	NA	NA	NA	NA	NA	apte	NA	MN	3	none	(0,50]	MN	3	autre
122	22260	M	ACTIVITÉS SPÉCIALISÉES, SCIENTIFIQUES ET TECHNIQUES	Ingénierie, études techniques	40	(9,49]	M	41	(40,50]	38	INGENIEUR D ETUDES II	CDI	NA	NA	NA	71	Activ. architecture & ingénierie	2	NA	SMR	NA	NA	NA	NA	NA	NA	NA	NA	NA	NA	NA	apte	NA	MN	3	none	(0,50]	MN	3	autre
123	22274	M	ACTIVITÉS SPÉCIALISÉES, SCIENTIFIQUES ET TECHNIQUES	Ingénierie, études techniques	36	(9,49]	M	46	(40,50]	38	CONSULTANT	CDI	NA	NA	NA	71	Activ. architecture & ingénierie	0	NA	SMS	NA	NA	NA	NA	NA	NA	NA	NA	NA	NA	NA	apte	NA	MN	3	none	(0,50]	MN	3	autre
124	22280	M	ACTIVITÉS SPÉCIALISÉES, SCIENTIFIQUES ET TECHNIQUES	Ingénierie, études techniques	168	(49,249]	M	61	(60,70]	387f	CHARGE D ETUDES CONFIRME	CDI	NA	NA	NA	71	Activ. architecture & ingénierie	3	NA	SMS	NA	NA	NA	NA	NA	NA	NA	NA	NA	NA	NA	apte	NA	MN	3	none	(50,70]	MN	3	autre
125	22284	M	ACTIVITÉS SPÉCIALISÉES, SCIENTIFIQUES ET TECHNIQUES	Ingénierie, études techniques	9	(0,9]	F	47	(40,50]	382c	CONDUCTEUR DE TRAVAUX	CDI	NA	NA	NA	71	Activ. architecture & ingénierie	8	NA	SMS	NA	NA	NA	NA	NA	NA	NA	NA	NA	NA	NA	apte	NA	MN	3	none	(0,50]	MN	3	autre
126	22288	M	ACTIVITÉS SPÉCIALISÉES, SCIENTIFIQUES ET TECHNIQUES	Conseil pour les affaires et autres conseils de gestion	2	(0,9]	M	43	(40,50]	376a	CONSEILLER EN GESTION DE PATRIMOINE	CDI	NA	NA	NA	70	Activités des sièges sociaux	5	NA	SMS	NA	NA	NA	NA	NA	NA	NA	NA	NA	NA	NA	apte	NA	MN	3	none	(0,50]	MN	3	autre
127	22295	M	ACTIVITÉS SPÉCIALISÉES, SCIENTIFIQUES ET TECHNIQUES	Ingénierie, études techniques	26	(9,49]	F	44	(40,50]	376g	CONSULTANT FONCIER	CDI	NA	NA	NA	71	Activ. architecture & ingénierie	8	NA	SMR	NA	NA	NA	NA	NA	NA	NA	NA	NA	NA	NA	apte	NA	MN	3	none	(0,50]	MN	3	autre
128	22296	M	ACTIVITÉS SPÉCIALISÉES, SCIENTIFIQUES ET TECHNIQUES	Ingénierie, études techniques	50	(49,249]	F	42	(40,50]	372E	CHEF SERVICE JURIDIQUE	CDI	NA	NA	NA	71	Activ. architecture & ingénierie	13	NA	SMS	NA	NA	NA	NA	NA	NA	NA	NA	NA	NA	NA	apte	NA	MN	3	none	(0,50]	MN	3	autre
129	22311	M	ACTIVITÉS SPÉCIALISÉES, SCIENTIFIQUES ET TECHNIQUES	Ingénierie, études techniques	3	(0,9]	M	43	(40,50]	388c	CHEF PROJET	CDI	NA	NA	NA	71	Activ. architecture & ingénierie	1	NA	SMS	NA	NA	NA	NA	NA	NA	NA	NA	NA	NA	NA	apte	NA	MN	3	none	(0,50]	MN	3	autre
130	22313	M	ACTIVITÉS SPÉCIALISÉES, SCIENTIFIQUES ET TECHNIQUES	Ingénierie, études techniques	35	(9,49]	M	61	(60,70]	382a	EXPERT	CDI	NA	NA	NA	71	Activ. architecture & ingénierie	1	NA	SMS	NA	NA	NA	NA	NA	NA	NA	NA	NA	NA	NA	apte	NA	MN	3	none	(50,70]	MN	3	autre
131	22314	M	ACTIVITÉS SPÉCIALISÉES, SCIENTIFIQUES ET TECHNIQUES	Ingénierie, études techniques	164	(49,249]	M	48	(40,50]	388d	CONSULTANT	CDI	NA	NA	NA	71	Activ. architecture & ingénierie	3	NA	SMS	NA	NA	NA	NA	NA	NA	NA	NA	NA	NA	NA	apte	NA	MN	3	none	(0,50]	MN	3	autre
132	22321	M	ACTIVITÉS SPÉCIALISÉES, SCIENTIFIQUES ET TECHNIQUES	Analyses, essais et inspections techniques	20	(9,49]	F	48	(40,50]	387f	INGENIEUR ETUDES	CDI	NA	NA	NA	71	Activ. architecture & ingénierie	18	NA	SMS	NA	NA	NA	NA	NA	NA	NA	NA	NA	NA	NA	apte	NA	MN	3	none	(0,50]	MN	3	autre
133	22331	M	ACTIVITÉS SPÉCIALISÉES, SCIENTIFIQUES ET TECHNIQUES	Ingénierie, études techniques	168	(49,249]	M	52	(50,60]	381a	CHEF DE PROJET CONFIRME	CDI	NA	NA	NA	71	Activ. architecture & ingénierie	7	NA	SMS	NA	NA	NA	NA	NA	NA	NA	NA	NA	NA	NA	apte	NA	MN	3	none	(50,70]	MN	3	autre
134	22332	M	ACTIVITÉS SPÉCIALISÉES, SCIENTIFIQUES ET TECHNIQUES	Activités des sièges sociaux	8	(0,9]	F	36	(30,40]	344b	MEDECIN DIRECTEUR	CDI	NA	NA	NA	70	Activités des sièges sociaux	2	NA	SMS	NA	NA	NA	NA	NA	NA	NA	NA	NA	NA	NA	apte	NA	MN	3	none	(0,50]	MN	3	autre
135	22343	M	ACTIVITÉS SPÉCIALISÉES, SCIENTIFIQUES ET TECHNIQUES	Ingénierie, études techniques	3	(0,9]	M	43	(40,50]	374c	PRESIDENT DIRECTEUR GENERAL	CDI	NA	NA	NA	71	Activ. architecture & ingénierie	2	NA	SMS	NA	NA	NA	NA	NA	NA	NA	NA	NA	NA	NA	apte	NA	MN	3	none	(0,50]	MN	3	autre
136	22345	M	ACTIVITÉS SPÉCIALISÉES, SCIENTIFIQUES ET TECHNIQUES	Conseil pour les affaires et autres conseils de gestion	68	(49,249]	M	49	(40,50]	388c	FORMATEUR	CDI	NA	NA	NA	70	Activités des sièges sociaux	0	NA	SMS	NA	NA	NA	NA	NA	NA	NA	NA	NA	NA	NA	apte	NA	MN	3	none	(0,50]	MN	3	autre
137	22346	M	ACTIVITÉS SPÉCIALISÉES, SCIENTIFIQUES ET TECHNIQUES	Conseil pour les affaires et autres conseils de gestion	13	(9,49]	F	45	(40,50]	372c	CONSULTANTE RH	CDI	NA	NA	NA	70	Activités des sièges sociaux	8	NA	SMS	NA	NA	NA	NA	NA	NA	NA	NA	NA	NA	NA	apte	NA	MN	3	none	(0,50]	MN	3	autre
138	22350	M	ACTIVITÉS SPÉCIALISÉES, SCIENTIFIQUES ET TECHNIQUES	Ingénierie, études techniques	9	(0,9]	M	43	(40,50]	372b	CHARGE D AFFAIRE	CDI	NA	NA	NA	71	Activ. architecture & ingénierie	0	NA	SMS	NA	NA	NA	NA	NA	NA	NA	NA	NA	NA	NA	apte	NA	MN	3	none	(0,50]	MN	3	autre
139	22352	M	ACTIVITÉS SPÉCIALISÉES, SCIENTIFIQUES ET TECHNIQUES	Ingénierie, études techniques	8	(0,9]	M	39	(30,40]	354A	DESSINATEUR D.A.O.	CDI	NA	NA	NA	71	Activ. architecture & ingénierie	17	NA	SMS	NA	NA	NA	NA	NA	NA	NA	NA	NA	NA	NA	apte	NA	MN	3	none	(0,50]	MN	3	autre
140	22363	M	ACTIVITÉS SPÉCIALISÉES, SCIENTIFIQUES ET TECHNIQUES	Ingénierie, études techniques	168	(49,249]	M	55	(50,60]	387f	DIRECTEUR DE PROJET	CDI	NA	NA	NA	71	Activ. architecture & ingénierie	3	NA	SMS	NA	NA	NA	NA	NA	NA	NA	NA	NA	NA	NA	apte	NA	MN	3	none	(50,70]	MN	3	autre
141	22367	M	ACTIVITÉS SPÉCIALISÉES, SCIENTIFIQUES ET TECHNIQUES	Activités des sièges sociaux	2	(0,9]	M	50	(40,50]	38	RESPONSABLE DE PRODUCTION ET SITE	CDI	NA	NA	NA	70	Activités des sièges sociaux	2	NA	SMS	NA	NA	NA	NA	NA	NA	NA	NA	NA	NA	NA	apte	NA	MN	3	none	(0,50]	MN	3	autre
142	22379	M	ACTIVITÉS SPÉCIALISÉES, SCIENTIFIQUES ET TECHNIQUES	Ingénierie, études techniques	4	(0,9]	M	55	(50,60]	312e	CADRE TECHNIQUE	CDI	NA	NA	NA	71	Activ. architecture & ingénierie	9	NA	SMS	NA	NA	NA	NA	NA	NA	NA	NA	NA	NA	NA	apte	NA	MN	3	none	(50,70]	MN	3	autre
143	22383	M	ACTIVITÉS SPÉCIALISÉES, SCIENTIFIQUES ET TECHNIQUES	Conseil pour les affaires et autres conseils de gestion	23	(9,49]	M	48	(40,50]	388a	INGENIEUR D'ETUDES	CDI	NA	NA	NA	70	Activités des sièges sociaux	16	NA	SMS	NA	NA	NA	NA	NA	NA	NA	NA	NA	NA	NA	apte	NA	MN	3	none	(0,50]	MN	3	autre
144	22389	M	ACTIVITÉS SPÉCIALISÉES, SCIENTIFIQUES ET TECHNIQUES	Ingénierie, études techniques	168	(49,249]	F	38	(30,40]	386d	DIRECTRICE D INGENIERIE	CDI	NA	NA	NA	71	Activ. architecture & ingénierie	7	NA	SMS	NA	NA	NA	NA	NA	NA	NA	NA	NA	NA	NA	apte	NA	MN	3	none	(0,50]	MN	3	autre
145	22391	M	ACTIVITÉS SPÉCIALISÉES, SCIENTIFIQUES ET TECHNIQUES	Ingénierie, études techniques	40	(9,49]	M	41	(40,50]	381B	CHEF DE SERVICE	CDI	NA	NA	NA	71	Activ. architecture & ingénierie	0	NA	SMS	NA	NA	NA	NA	NA	NA	NA	NA	NA	NA	NA	apte	NA	MN	3	none	(0,50]	MN	3	autre
146	22395	M	ACTIVITÉS SPÉCIALISÉES, SCIENTIFIQUES ET TECHNIQUES	Conseil pour les affaires et autres conseils de gestion	6	(0,9]	M	48	(40,50]	312e	INGENIEUR CONSEIL	CDI	NA	NA	NA	70	Activités des sièges sociaux	3	NA	SMS	NA	NA	NA	NA	NA	NA	NA	NA	NA	NA	NA	apte	NA	MN	3	none	(0,50]	MN	3	autre
147	22411	M	ACTIVITÉS SPÉCIALISÉES, SCIENTIFIQUES ET TECHNIQUES	Contrôle technique automobile	2	(0,9]	M	43	(40,50]	373d	CHEF DE CENTRE	CDI	NA	NA	NA	71	Activ. architecture & ingénierie	17	NA	SMS	NA	NA	NA	NA	NA	NA	NA	NA	NA	NA	NA	apte	NA	MN	3	none	(0,50]	MN	3	autre
148	22413	M	ACTIVITÉS SPÉCIALISÉES, SCIENTIFIQUES ET TECHNIQUES	Activités des sièges sociaux	11	(9,49]	M	39	(30,40]	388c	RESPONSABLE AGENCE	CDI	NA	NA	NA	70	Activités des sièges sociaux	3	NA	SMS	NA	NA	NA	NA	NA	NA	NA	NA	NA	NA	NA	apte	NA	MN	3	none	(0,50]	MN	3	autre
149	22414	M	ACTIVITÉS SPÉCIALISÉES, SCIENTIFIQUES ET TECHNIQUES	Conseil pour les affaires et autres conseils de gestion	23	(9,49]	M	41	(40,50]	388c	CHEF DE PROJET	CDI	NA	NA	NA	70	Activités des sièges sociaux	16	NA	SMS	NA	NA	NA	NA	NA	NA	NA	NA	NA	NA	NA	apte	NA	MN	3	none	(0,50]	MN	3	autre
150	22416	M	ACTIVITÉS SPÉCIALISÉES, SCIENTIFIQUES ET TECHNIQUES	Ingénierie, études techniques	5	(0,9]	F	36	(30,40]	37	DIRECTRICE DE MISSION	CDI	NA	NA	NA	71	Activ. architecture & ingénierie	3	NA	SMS	NA	NA	NA	NA	NA	NA	NA	NA	NA	NA	NA	apte	NA	MN	3	none	(0,50]	MN	3	autre
151	22433	M	ACTIVITÉS SPÉCIALISÉES, SCIENTIFIQUES ET TECHNIQUES	Analyses, essais et inspections techniques	48	(9,49]	M	50	(40,50]	382a	COORDONNATEUR SECURITE PROTECTION SANTE SPS	CDI	NA	NA	NA	71	Activ. architecture & ingénierie	1	NA	SMS	NA	NA	NA	NA	NA	NA	NA	NA	NA	NA	NA	apte	NA	MN	3	none	(0,50]	MN	3	autre
152	22442	M	ACTIVITÉS SPÉCIALISÉES, SCIENTIFIQUES ET TECHNIQUES	Analyses, essais et inspections techniques	2	(0,9]	M	44	(40,50]	376e	EXPERT	CDI	NA	NA	NA	71	Activ. architecture & ingénierie	6	NA	SMS	NA	NA	NA	NA	NA	NA	NA	NA	NA	NA	NA	apte	NA	MN	3	none	(0,50]	MN	3	autre
153	22450	M	ACTIVITÉS SPÉCIALISÉES, SCIENTIFIQUES ET TECHNIQUES	Conseil pour les affaires et autres conseils de gestion	68	(49,249]	F	52	(50,60]	342a	ENSEIGNANTE FRANCAIS	CDI	NA	NA	NA	70	Activités des sièges sociaux	1	NA	SMS	NA	NA	NA	NA	NA	NA	NA	NA	NA	NA	NA	apte	NA	MN	3	none	(50,70]	MN	3	autre
154	22452	M	ACTIVITÉS SPÉCIALISÉES, SCIENTIFIQUES ET TECHNIQUES	Conseil pour les affaires et autres conseils de gestion	16	(9,49]	M	56	(50,60]	381b	RESPONSABLE DE POLE	CDI	NA	NA	NA	70	Activités des sièges sociaux	16	NA	SMS	NA	NA	NA	NA	NA	NA	NA	NA	NA	NA	NA	apte	NA	MN	3	none	(50,70]	MN	3	autre
155	22453	M	ACTIVITÉS SPÉCIALISÉES, SCIENTIFIQUES ET TECHNIQUES	Conseil pour les affaires et autres conseils de gestion	16	(9,49]	M	56	(50,60]	381b	CHARGE DE PROGRAMME	CDI	NA	NA	NA	70	Activités des sièges sociaux	10	NA	SMS	NA	NA	NA	NA	NA	NA	NA	NA	NA	NA	NA	apte	NA	MN	3	none	(50,70]	MN	3	autre
156	22454	M	ACTIVITÉS SPÉCIALISÉES, SCIENTIFIQUES ET TECHNIQUES	Ingénierie, études techniques	40	(9,49]	M	40	(30,40]	381c	CHARGE D ETUDES	CDI	NA	NA	NA	71	Activ. architecture & ingénierie	0	NA	SMS	NA	NA	NA	NA	NA	NA	NA	NA	NA	NA	NA	apte	NA	MN	3	none	(0,50]	MN	3	autre
157	22459	M	ACTIVITÉS SPÉCIALISÉES, SCIENTIFIQUES ET TECHNIQUES	Activités d'architecture	3	(0,9]	M	40	(30,40]	382a	CHEF DE PROJET	CDI	NA	NA	NA	71	Activ. architecture & ingénierie	5	NA	SMS	NA	NA	NA	NA	NA	NA	NA	NA	NA	NA	NA	apte	NA	MN	3	none	(0,50]	MN	3	autre
158	22467	M	ACTIVITÉS SPÉCIALISÉES, SCIENTIFIQUES ET TECHNIQUES	Ingénierie, études techniques	26	(9,49]	M	57	(50,60]	372a	DIRECTEUR GENERAL	CDI	NA	NA	NA	71	Activ. architecture & ingénierie	15	NA	SMS	NA	NA	NA	NA	NA	NA	NA	NA	NA	NA	NA	apte	NA	MN	3	none	(50,70]	MN	3	autre
159	22479	M	ACTIVITÉS SPÉCIALISÉES, SCIENTIFIQUES ET TECHNIQUES	Ingénierie, études techniques	26	(9,49]	M	62	(60,70]	380a	DIRECTEUR DE MISSION	CDI	NA	NA	NA	71	Activ. architecture & ingénierie	15	NA	SMS	NA	NA	NA	NA	NA	NA	NA	NA	NA	NA	NA	apte	NA	MN	3	none	(50,70]	MN	3	autre
160	22484	M	ACTIVITÉS SPÉCIALISÉES, SCIENTIFIQUES ET TECHNIQUES	Ingénierie, études techniques	36	(9,49]	M	39	(30,40]	38	CONSULTANT	CDI	NA	NA	NA	71	Activ. architecture & ingénierie	1	NA	SMS	NA	NA	NA	NA	NA	NA	NA	NA	NA	NA	NA	apte	NA	MN	3	none	(0,50]	MN	3	autre
161	22494	M	ACTIVITÉS SPÉCIALISÉES, SCIENTIFIQUES ET TECHNIQUES	Conseil pour les affaires et autres conseils de gestion	68	(49,249]	F	51	(50,60]	382d	CHEF DE PROJET	CDI	NA	NA	NA	70	Activités des sièges sociaux	3	NA	SMS	NA	NA	NA	NA	NA	NA	NA	NA	NA	NA	NA	apte	NA	MN	3	none	(50,70]	MN	3	autre
162	22504	M	ACTIVITÉS SPÉCIALISÉES, SCIENTIFIQUES ET TECHNIQUES	Conseil pour les affaires et autres conseils de gestion	4	(0,9]	F	48	(40,50]	372c	CONSULTANTE RH	CDI	NA	NA	NA	70	Activités des sièges sociaux	15	NA	SMS	NA	NA	NA	NA	NA	NA	NA	NA	NA	NA	NA	apte	NA	MN	3	none	(0,50]	MN	3	autre
163	22508	M	ACTIVITÉS SPÉCIALISÉES, SCIENTIFIQUES ET TECHNIQUES	Conseil pour les affaires et autres conseils de gestion	68	(49,249]	M	56	(50,60]	388a	DEVELOPPEMENT INFORMATIQUE ET ELECTRONIQUE	CDI	NA	NA	NA	70	Activités des sièges sociaux	0	NA	SMS	NA	NA	NA	NA	NA	NA	NA	NA	NA	NA	NA	apte	NA	MN	3	none	(50,70]	MN	3	autre
164	22515	M	ACTIVITÉS SPÉCIALISÉES, SCIENTIFIQUES ET TECHNIQUES	Ingénierie, études techniques	40	(9,49]	F	37	(30,40]	381b	INGENIEUR	CDI	NA	NA	NA	71	Activ. architecture & ingénierie	0	NA	SMS	NA	NA	NA	NA	NA	NA	NA	NA	NA	NA	NA	apte	NA	MN	3	none	(0,50]	MN	3	autre
165	22521	M	ACTIVITÉS SPÉCIALISÉES, SCIENTIFIQUES ET TECHNIQUES	Ingénierie, études techniques	22	(9,49]	M	39	(30,40]	372a	CHARGE D ETUDES	CDI	NA	NA	NA	71	Activ. architecture & ingénierie	7	NA	SMS	NA	NA	NA	NA	NA	NA	NA	NA	NA	NA	NA	apte	NA	MN	3	none	(0,50]	MN	3	autre
166	22530	M	ACTIVITÉS SPÉCIALISÉES, SCIENTIFIQUES ET TECHNIQUES	Conseil pour les affaires et autres conseils de gestion	68	(49,249]	F	35	(30,40]	375b	CONSEIL EN COMMUNICATION	CDI	NA	NA	NA	70	Activités des sièges sociaux	0	NA	SMS	NA	NA	NA	NA	NA	NA	NA	NA	NA	NA	NA	apte	NA	MN	3	none	(0,50]	MN	3	autre
167	22554	M	ACTIVITÉS SPÉCIALISÉES, SCIENTIFIQUES ET TECHNIQUES	Activités des sièges sociaux	25	(9,49]	F	40	(30,40]	372c	RESP RESSOURCES HUMAINES	CDI	NA	NA	NA	70	Activités des sièges sociaux	10	NA	SMS	NA	NA	NA	NA	NA	NA	NA	NA	NA	NA	NA	apte	NA	MN	3	none	(0,50]	MN	3	autre
168	22557	M	ACTIVITÉS SPÉCIALISÉES, SCIENTIFIQUES ET TECHNIQUES	Ingénierie, études techniques	164	(49,249]	M	38	(30,40]	385a	MANAGER INGENIEUR DEVELOPPEMENT	CDI	NA	NA	NA	71	Activ. architecture & ingénierie	3	NA	SMS	NA	NA	NA	NA	NA	NA	NA	NA	NA	NA	NA	apte	NA	MN	3	none	(0,50]	MN	3	autre
169	22566	M	ACTIVITÉS SPÉCIALISÉES, SCIENTIFIQUES ET TECHNIQUES	Conseil pour les affaires et autres conseils de gestion	13	(9,49]	M	61	(60,70]	372e	CONSEILLER TECHNIQUE CHARGE DE PROJET ET EVALUATION	CDI	NA	NA	NA	70	Activités des sièges sociaux	14	NA	SMS	NA	NA	NA	NA	NA	NA	NA	NA	NA	NA	NA	apte	NA	MN	3	none	(50,70]	MN	3	autre
170	22576	M	ACTIVITÉS SPÉCIALISÉES, SCIENTIFIQUES ET TECHNIQUES	Ingénierie, études techniques	18	(9,49]	M	40	(30,40]	386b	GEOLOGUE	CDI	NA	NA	NA	71	Activ. architecture & ingénierie	7	NA	SMS	NA	NA	NA	NA	NA	NA	NA	NA	NA	NA	NA	apte	NA	MN	3	none	(0,50]	MN	3	autre
171	22578	M	ACTIVITÉS SPÉCIALISÉES, SCIENTIFIQUES ET TECHNIQUES	Ingénierie, études techniques	19	(9,49]	M	37	(30,40]	386a	RESPONSABLE DU DEVELOPPEMENT	CDI	NA	NA	NA	71	Activ. architecture & ingénierie	3	NA	SMS	NA	NA	NA	NA	NA	NA	NA	NA	NA	NA	NA	apte	NA	MN	3	none	(0,50]	MN	3	autre
172	22582	M	ACTIVITÉS SPÉCIALISÉES, SCIENTIFIQUES ET TECHNIQUES	Ingénierie, études techniques	18	(9,49]	F	44	(40,50]	386b	GEOLOGUE	Réciprocité	NA	NA	NA	71	Activ. architecture & ingénierie	0	NA	SMS	NA	NA	NA	NA	NA	NA	NA	NA	NA	NA	NA	apte	NA	MN	3	none	(0,50]	MN	3	autre
173	22585	M	ACTIVITÉS SPÉCIALISÉES, SCIENTIFIQUES ET TECHNIQUES	Ingénierie, études techniques	9	(0,9]	M	35	(30,40]	388c	CHEF DE PROJET	CDI	NA	NA	NA	71	Activ. architecture & ingénierie	9	NA	SMS	NA	NA	NA	NA	NA	NA	NA	NA	NA	NA	NA	apte	NA	MN	3	none	(0,50]	MN	3	autre
174	22586	M	ACTIVITÉS SPÉCIALISÉES, SCIENTIFIQUES ET TECHNIQUES	Conseil pour les affaires et autres conseils de gestion	4	(0,9]	M	36	(30,40]	386e	RESPONSABLE DE PRODUCTION	CDI	NA	NA	NA	70	Activités des sièges sociaux	9	NA	SMS	NA	NA	NA	NA	NA	NA	NA	NA	NA	NA	NA	apte	NA	MN	3	none	(0,50]	MN	3	autre
175	22590	M	ACTIVITÉS SPÉCIALISÉES, SCIENTIFIQUES ET TECHNIQUES	Ingénierie, études techniques	11	(9,49]	M	44	(40,50]	388c	RESPONSABLE SECTEUR	CDI	NA	NA	NA	71	Activ. architecture & ingénierie	3	NA	SMS	NA	NA	NA	NA	NA	NA	NA	NA	NA	NA	NA	apte	NA	MN	3	none	(0,50]	MN	3	autre
176	22598	M	ACTIVITÉS SPÉCIALISÉES, SCIENTIFIQUES ET TECHNIQUES	Activités des sièges sociaux	25	(9,49]	M	56	(50,60]	374C	DIRECTEUR GENERAL	CDI	NA	NA	NA	70	Activités des sièges sociaux	13	NA	SMS	NA	NA	NA	NA	NA	NA	NA	NA	NA	NA	NA	apte	NA	MN	3	none	(50,70]	MN	3	autre
177	22601	M	ACTIVITÉS SPÉCIALISÉES, SCIENTIFIQUES ET TECHNIQUES	Ingénierie, études techniques	11	(9,49]	M	47	(40,50]	372a	INGENIEUR D ETUDES	CDI	NA	NA	NA	71	Activ. architecture & ingénierie	13	NA	SMR	NA	NA	NA	NA	NA	NA	NA	NA	NA	NA	NA	apte	NA	MN	3	none	(0,50]	MN	3	autre
178	22633	M	ACTIVITÉS SPÉCIALISÉES, SCIENTIFIQUES ET TECHNIQUES	Conseil pour les affaires et autres conseils de gestion	15	(9,49]	F	48	(40,50]	388a	CONSULTANTE	CDD	NA	NA	NA	70	Activités des sièges sociaux	-1	NA	SMS	NA	NA	NA	NA	NA	NA	NA	NA	NA	NA	NA	apte	NA	MN	3	none	(0,50]	MN	3	autre
179	22635	M	ACTIVITÉS SPÉCIALISÉES, SCIENTIFIQUES ET TECHNIQUES	Ingénierie, études techniques	56	(49,249]	M	48	(40,50]	388d	INGENIEUR	CDI	NA	NA	NA	71	Activ. architecture & ingénierie	0	NA	SMS	NA	NA	NA	NA	NA	NA	NA	NA	NA	NA	NA	apte	NA	MN	3	none	(0,50]	MN	3	autre
180	22642	M	ACTIVITÉS SPÉCIALISÉES, SCIENTIFIQUES ET TECHNIQUES	Conseil pour les affaires et autres conseils de gestion	23	(9,49]	F	46	(40,50]	373c	COMPTABLE	CDI	NA	NA	NA	70	Activités des sièges sociaux	12	NA	SMS	NA	NA	NA	NA	NA	NA	NA	NA	NA	NA	NA	apte	NA	MN	3	none	(0,50]	MN	3	autre
181	22648	M	ACTIVITÉS SPÉCIALISÉES, SCIENTIFIQUES ET TECHNIQUES	Ingénierie, études techniques	18	(9,49]	M	40	(30,40]	386b	GEOLOGUE	CDI	NA	NA	NA	71	Activ. architecture & ingénierie	10	NA	SMS	NA	NA	NA	NA	NA	NA	NA	NA	NA	NA	NA	apte	NA	MN	3	none	(0,50]	MN	3	autre
182	22649	M	ACTIVITÉS SPÉCIALISÉES, SCIENTIFIQUES ET TECHNIQUES	Ingénierie, études techniques	168	(49,249]	M	35	(30,40]	387f	CHEF DE PROJET	CDI	NA	NA	NA	71	Activ. architecture & ingénierie	7	NA	SMS	NA	NA	NA	NA	NA	NA	NA	NA	NA	NA	NA	apte	NA	MN	3	none	(0,50]	MN	3	autre
183	22654	M	ACTIVITÉS SPÉCIALISÉES, SCIENTIFIQUES ET TECHNIQUES	Ingénierie, études techniques	40	(9,49]	M	35	(30,40]	381b	CHARGE DE PROJET I	CDI	NA	NA	NA	71	Activ. architecture & ingénierie	0	NA	SMS	NA	NA	NA	NA	NA	NA	NA	NA	NA	NA	NA	apte	NA	MN	3	none	(0,50]	MN	3	autre
184	22655	M	ACTIVITÉS SPÉCIALISÉES, SCIENTIFIQUES ET TECHNIQUES	Ingénierie, études techniques	22	(9,49]	M	35	(30,40]	383a	INGENIEUR EAU ET ASSAINISSEMENT	CDI	NA	NA	NA	71	Activ. architecture & ingénierie	7	NA	SMS	NA	NA	NA	NA	NA	NA	NA	NA	NA	NA	NA	apte	NA	MN	3	none	(0,50]	MN	3	autre
185	22658	M	ACTIVITÉS SPÉCIALISÉES, SCIENTIFIQUES ET TECHNIQUES	Ingénierie, études techniques	18	(9,49]	M	47	(40,50]	388a	INGENIEUR	CDI	NA	NA	NA	71	Activ. architecture & ingénierie	12	NA	SMS	NA	NA	NA	NA	NA	NA	NA	NA	NA	NA	NA	apte	NA	MN	3	none	(0,50]	MN	3	autre
186	22660	M	ACTIVITÉS SPÉCIALISÉES, SCIENTIFIQUES ET TECHNIQUES	Ingénierie, études techniques	26	(9,49]	M	38	(30,40]	372e	CONSULTANT JURIDIQUE	CDI	NA	NA	NA	71	Activ. architecture & ingénierie	5	NA	SMS	NA	NA	NA	NA	NA	NA	NA	NA	NA	NA	NA	apte	NA	MN	3	none	(0,50]	MN	3	autre
187	22661	M	ACTIVITÉS SPÉCIALISÉES, SCIENTIFIQUES ET TECHNIQUES	Ingénierie, études techniques	40	(9,49]	M	37	(30,40]	388c	CHEF DE PROJET	CDI	NA	NA	NA	71	Activ. architecture & ingénierie	0	NA	SMS	NA	NA	NA	NA	NA	NA	NA	NA	NA	NA	NA	apte	NA	MN	3	none	(0,50]	MN	3	autre
188	22668	M	ACTIVITÉS SPÉCIALISÉES, SCIENTIFIQUES ET TECHNIQUES	Analyses, essais et inspections techniques	1	(0,9]	F	53	(50,60]	387d	RESPONSABLE ASSURANCE QUALITE	CDI	NA	NA	NA	71	Activ. architecture & ingénierie	3	NA	SMS	NA	NA	NA	NA	NA	NA	NA	NA	NA	NA	NA	apte	NA	MN	3	none	(50,70]	MN	3	autre
189	22686	M	ACTIVITÉS SPÉCIALISÉES, SCIENTIFIQUES ET TECHNIQUES	Ingénierie, études techniques	28	(9,49]	M	36	(30,40]	387F	RESPONSABLE ETUDES	CDI	NA	NA	NA	71	Activ. architecture & ingénierie	9	NA	SMS	NA	NA	NA	NA	NA	NA	NA	NA	NA	NA	NA	apte	NA	MN	3	none	(0,50]	MN	3	autre
190	22688	M	ACTIVITÉS SPÉCIALISÉES, SCIENTIFIQUES ET TECHNIQUES	Activités des sièges sociaux	2	(0,9]	F	32	(30,40]	374c	RESPONSABLE MARKETING ET WEB	CDI	NA	NA	NA	70	Activités des sièges sociaux	2	NA	SMS	NA	NA	NA	NA	NA	NA	NA	NA	NA	NA	NA	apte	NA	MN	3	none	(0,50]	MN	3	autre
191	22697	M	ACTIVITÉS SPÉCIALISÉES, SCIENTIFIQUES ET TECHNIQUES	Ingénierie, études techniques	7	(0,9]	F	44	(40,50]	37	DIRECTRICE COMMUNICATION	CDI	NA	NA	NA	71	Activ. architecture & ingénierie	2	NA	SMS	NA	NA	NA	NA	NA	NA	NA	NA	NA	NA	NA	apte	NA	MN	3	none	(0,50]	MN	3	autre
192	22702	M	ACTIVITÉS SPÉCIALISÉES, SCIENTIFIQUES ET TECHNIQUES	Ingénierie, études techniques	5	(0,9]	F	40	(30,40]	388c	CHEF DE PROJETS	CDI	NA	NA	NA	71	Activ. architecture & ingénierie	2	NA	SMS	NA	NA	NA	NA	NA	NA	NA	NA	NA	NA	NA	apte	NA	MN	3	none	(0,50]	MN	3	autre
193	22710	M	ACTIVITÉS SPÉCIALISÉES, SCIENTIFIQUES ET TECHNIQUES	Ingénierie, études techniques	40	(9,49]	M	55	(50,60]	382a	INGENIEUR ET CHEF DE PROJETS	CDI	NA	NA	NA	71	Activ. architecture & ingénierie	0	NA	SMS	NA	NA	NA	NA	NA	NA	NA	NA	NA	NA	NA	apte	NA	MN	3	none	(50,70]	MN	3	autre
194	22717	M	ACTIVITÉS SPÉCIALISÉES, SCIENTIFIQUES ET TECHNIQUES	Conseil pour les affaires et autres conseils de gestion	6	(0,9]	F	30	(0,30]	375b	RESPONSABLE MARKETTING ET COMMUNICATION	CDI	NA	NA	NA	70	Activités des sièges sociaux	6	NA	SMS	NA	NA	NA	NA	NA	NA	NA	NA	NA	NA	NA	apte	NA	MN	3	none	(0,50]	MN	3	autre
195	22727	M	ACTIVITÉS SPÉCIALISÉES, SCIENTIFIQUES ET TECHNIQUES	Ingénierie, études techniques	40	(9,49]	F	38	(30,40]	382a	INGENIEUR D ETUDES	CDI	NA	NA	NA	71	Activ. architecture & ingénierie	0	NA	SMS	NA	NA	NA	NA	NA	NA	NA	NA	NA	NA	NA	apte	NA	MN	3	none	(0,50]	MN	3	autre
196	22729	M	ACTIVITÉS SPÉCIALISÉES, SCIENTIFIQUES ET TECHNIQUES	Ingénierie, études techniques	168	(49,249]	M	52	(50,60]	387f	DIRECTEUR DE PROJET	CDI	NA	NA	NA	71	Activ. architecture & ingénierie	7	NA	SMS	NA	NA	NA	NA	NA	NA	NA	NA	NA	NA	NA	apte	NA	MN	3	none	(50,70]	MN	3	autre
197	22730	M	ACTIVITÉS SPÉCIALISÉES, SCIENTIFIQUES ET TECHNIQUES	Ingénierie, études techniques	168	(49,249]	F	34	(30,40]	387f	CHEF DE PROJET	CDI	NA	NA	NA	71	Activ. architecture & ingénierie	7	NA	SMS	NA	NA	NA	NA	NA	NA	NA	NA	NA	NA	NA	apte	NA	MN	3	none	(0,50]	MN	3	autre
198	22740	M	ACTIVITÉS SPÉCIALISÉES, SCIENTIFIQUES ET TECHNIQUES	Ingénierie, études techniques	3	(0,9]	M	45	(40,50]	312e	INGENIEUR D ETUDES	CDI	NA	NA	NA	71	Activ. architecture & ingénierie	1	NA	SMS	NA	NA	NA	NA	NA	NA	NA	NA	NA	NA	NA	apte	NA	MN	3	none	(0,50]	MN	3	autre
199	22743	M	ACTIVITÉS SPÉCIALISÉES, SCIENTIFIQUES ET TECHNIQUES	Ingénierie, études techniques	50	(49,249]	F	32	(30,40]	372E	JURISTE	CDI	NA	NA	NA	71	Activ. architecture & ingénierie	8	NA	SMS	NA	NA	NA	NA	NA	NA	NA	NA	NA	NA	NA	apte	NA	MN	3	none	(0,50]	MN	3	autre
200	22749	M	ACTIVITÉS SPÉCIALISÉES, SCIENTIFIQUES ET TECHNIQUES	Ingénierie, études techniques	3	(0,9]	F	34	(30,40]	387f	CHEF DE PROJET	CDI	NA	NA	NA	71	Activ. architecture & ingénierie	2	NA	SMR	NA	NA	NA	NA	NA	NA	NA	NA	NA	NA	NA	apte	NA	MN	3	none	(0,50]	MN	3	autre
201	22766	M	ACTIVITÉS SPÉCIALISÉES, SCIENTIFIQUES ET TECHNIQUES	Analyses, essais et inspections techniques	3	(0,9]	M	49	(40,50]	376g	DIAGNOSTIQUEUR	CDI	NA	NA	NA	71	Activ. architecture & ingénierie	2	NA	SMR	NA	NA	NA	NA	NA	NA	NA	NA	NA	NA	NA	apte	NA	MN	3	none	(0,50]	MN	3	autre
202	22767	M	ACTIVITÉS SPÉCIALISÉES, SCIENTIFIQUES ET TECHNIQUES	Conseil pour les affaires et autres conseils de gestion	8	(0,9]	M	52	(50,60]	372b	CHARGE DE MISSION	CDI	NA	NA	NA	70	Activités des sièges sociaux	11	NA	SMS	NA	NA	NA	NA	NA	NA	NA	NA	NA	NA	NA	apte	NA	MN	3	none	(50,70]	MN	3	autre
203	22768	M	ACTIVITÉS SPÉCIALISÉES, SCIENTIFIQUES ET TECHNIQUES	Ingénierie, études techniques	22	(9,49]	F	34	(30,40]	372a	CHARGEE D ETUDES	CDI	NA	NA	NA	71	Activ. architecture & ingénierie	6	NA	SMS	NA	NA	NA	NA	NA	NA	NA	NA	NA	NA	NA	apte	NA	MN	3	none	(0,50]	MN	3	autre
204	22770	M	ACTIVITÉS SPÉCIALISÉES, SCIENTIFIQUES ET TECHNIQUES	Ingénierie, études techniques	25	(9,49]	F	36	(30,40]	388c	CHEF DE PROJET ET RESPONSABLE DE POLE	CDI	NA	NA	NA	71	Activ. architecture & ingénierie	2	NA	SMS	NA	NA	NA	NA	NA	NA	NA	NA	NA	NA	NA	apte	NA	MN	3	none	(0,50]	MN	3	autre
205	22775	M	ACTIVITÉS SPÉCIALISÉES, SCIENTIFIQUES ET TECHNIQUES	Analyses, essais et inspections techniques	48	(9,49]	M	34	(30,40]	374d	RESPONSABLE EXPLOITATION	CDI	NA	NA	NA	71	Activ. architecture & ingénierie	1	NA	SMS	NA	NA	NA	NA	NA	NA	NA	NA	NA	NA	NA	apte	NA	MN	3	none	(0,50]	MN	3	autre
206	22786	M	ACTIVITÉS SPÉCIALISÉES, SCIENTIFIQUES ET TECHNIQUES	Conseil pour les affaires et autres conseils de gestion	23	(9,49]	F	34	(30,40]	388a	INGENIEUR DEVELOPPEUR	CDI	NA	NA	NA	70	Activités des sièges sociaux	9	NA	SMS	NA	NA	NA	NA	NA	NA	NA	NA	NA	NA	NA	apte	NA	MN	3	none	(0,50]	MN	3	autre
207	22787	M	ACTIVITÉS SPÉCIALISÉES, SCIENTIFIQUES ET TECHNIQUES	Ingénierie, études techniques	19	(9,49]	F	34	(30,40]	386d	RESPONSABLE DE PROJET	CDI	NA	NA	NA	71	Activ. architecture & ingénierie	2	NA	SMS	NA	NA	NA	NA	NA	NA	NA	NA	NA	NA	NA	apte	NA	MN	3	none	(0,50]	MN	3	autre
208	22789	M	ACTIVITÉS SPÉCIALISÉES, SCIENTIFIQUES ET TECHNIQUES	Activités des sièges sociaux	25	(9,49]	F	47	(40,50]	373c	CHEF COMPTABLE	CDI	NA	NA	NA	70	Activités des sièges sociaux	11	NA	SMS	NA	NA	NA	NA	NA	NA	NA	NA	NA	NA	NA	apte	NA	MN	3	none	(0,50]	MN	3	autre
209	22791	M	ACTIVITÉS SPÉCIALISÉES, SCIENTIFIQUES ET TECHNIQUES	Ingénierie, études techniques	56	(49,249]	M	33	(30,40]	388c	CONSULTANT	CDI	NA	NA	NA	71	Activ. architecture & ingénierie	3	NA	SMS	NA	NA	NA	NA	NA	NA	NA	NA	NA	NA	NA	apte	NA	MN	3	none	(0,50]	MN	3	autre
210	22793	M	ACTIVITÉS SPÉCIALISÉES, SCIENTIFIQUES ET TECHNIQUES	Ingénierie, études techniques	13	(9,49]	F	38	(30,40]	312e	INGENIEUR	CDI	NA	NA	NA	71	Activ. architecture & ingénierie	2	NA	SMS	NA	NA	NA	NA	NA	NA	NA	NA	NA	NA	NA	apte	NA	MN	3	none	(0,50]	MN	3	autre
211	22803	M	ACTIVITÉS SPÉCIALISÉES, SCIENTIFIQUES ET TECHNIQUES	Ingénierie, études techniques	35	(9,49]	M	36	(30,40]	382a	CHEF DE PROJET CONFIRME	CDI	NA	NA	NA	71	Activ. architecture & ingénierie	1	NA	SMS	NA	NA	NA	NA	NA	NA	NA	NA	NA	NA	NA	apte	NA	MN	3	none	(0,50]	MN	3	autre
212	22809	M	ACTIVITÉS SPÉCIALISÉES, SCIENTIFIQUES ET TECHNIQUES	Ingénierie, études techniques	28	(9,49]	M	34	(30,40]	387F	RESPONSABLE DEVELOPPEMENT	CDI	NA	NA	NA	71	Activ. architecture & ingénierie	9	NA	SMS	NA	NA	NA	NA	NA	NA	NA	NA	NA	NA	NA	apte	NA	MN	3	none	(0,50]	MN	3	autre
213	22811	M	ACTIVITÉS SPÉCIALISÉES, SCIENTIFIQUES ET TECHNIQUES	Ingénierie, études techniques	19	(9,49]	F	35	(30,40]	372e	ASSISTANTE JURIDIQUE	CDI	NA	NA	NA	71	Activ. architecture & ingénierie	4	NA	SMS	NA	NA	NA	NA	NA	NA	NA	NA	NA	NA	NA	apte	NA	MN	3	none	(0,50]	MN	3	autre
214	22817	M	ACTIVITÉS SPÉCIALISÉES, SCIENTIFIQUES ET TECHNIQUES	Activités des sièges sociaux	14	(9,49]	M	66	(60,70]	374c	DIRECTEUR GENERAL	CDI	NA	NA	NA	70	Activités des sièges sociaux	5	NA	SMS	NA	NA	NA	NA	NA	NA	NA	NA	NA	NA	NA	apte	NA	MN	3	none	(50,70]	MN	3	autre
215	22825	M	ACTIVITÉS SPÉCIALISÉES, SCIENTIFIQUES ET TECHNIQUES	Ingénierie, études techniques	26	(9,49]	F	49	(40,50]	372e	JURISTE	CDI	NA	NA	NA	71	Activ. architecture & ingénierie	10	NA	SMS	NA	NA	NA	NA	NA	NA	NA	NA	NA	NA	NA	apte	NA	MN	3	none	(0,50]	MN	3	autre
216	22827	M	ACTIVITÉS SPÉCIALISÉES, SCIENTIFIQUES ET TECHNIQUES	Conseil pour les affaires et autres conseils de gestion	3	(0,9]	F	46	(40,50]	373b	Responsable administrative finances	CDI	NA	NA	NA	70	Activités des sièges sociaux	1	NA	SMS	NA	NA	NA	NA	NA	NA	NA	NA	NA	NA	NA	apte	NA	MN	3	none	(0,50]	MN	3	autre
217	22837	M	ACTIVITÉS SPÉCIALISÉES, SCIENTIFIQUES ET TECHNIQUES	Conseil pour les affaires et autres conseils de gestion	68	(49,249]	F	52	(50,60]	374d	CHARGEE DE MISSION	CDI	NA	NA	NA	70	Activités des sièges sociaux	9	NA	SMS	NA	NA	NA	NA	NA	NA	NA	NA	NA	NA	NA	apte	NA	MN	3	none	(50,70]	MN	3	autre
218	22838	M	ACTIVITÉS SPÉCIALISÉES, SCIENTIFIQUES ET TECHNIQUES	Ingénierie, études techniques	168	(49,249]	F	41	(40,50]	387f	CHEF DE PROJET	CDI	NA	NA	NA	71	Activ. architecture & ingénierie	3	NA	SMS	NA	NA	NA	NA	NA	NA	NA	NA	NA	NA	NA	apte	NA	MN	3	none	(0,50]	MN	3	autre
219	22841	M	ACTIVITÉS SPÉCIALISÉES, SCIENTIFIQUES ET TECHNIQUES	Conseil pour les affaires et autres conseils de gestion	68	(49,249]	M	47	(40,50]	372a	MARKETING	CDI	NA	NA	NA	70	Activités des sièges sociaux	0	NA	SMS	NA	NA	NA	NA	NA	NA	NA	NA	NA	NA	NA	apte	NA	MN	3	none	(0,50]	MN	3	autre
220	22845	M	ACTIVITÉS SPÉCIALISÉES, SCIENTIFIQUES ET TECHNIQUES	Ingénierie, études techniques	9	(0,9]	F	37	(30,40]	382b	ARCHITECTE	CDI	NA	NA	NA	71	Activ. architecture & ingénierie	10	NA	SMS	NA	NA	NA	NA	NA	NA	NA	NA	NA	NA	NA	apte	NA	MN	3	none	(0,50]	MN	3	autre
221	22846	M	ACTIVITÉS SPÉCIALISÉES, SCIENTIFIQUES ET TECHNIQUES	Ingénierie, études techniques	7	(0,9]	M	37	(30,40]	373d	DIRECTEUR MARKETING ET COMMERCIAL	CDI	NA	NA	NA	71	Activ. architecture & ingénierie	1	NA	SMS	NA	NA	NA	NA	NA	NA	NA	NA	NA	NA	NA	apte	NA	MN	3	none	(0,50]	MN	3	autre
222	22853	M	ACTIVITÉS SPÉCIALISÉES, SCIENTIFIQUES ET TECHNIQUES	Ingénierie, études techniques	20	(9,49]	M	37	(30,40]	38	DESSINATEUR PROJETEUR	CDI	NA	NA	NA	71	Activ. architecture & ingénierie	10	NA	SMS	NA	NA	NA	NA	NA	NA	NA	NA	NA	NA	NA	apte	NA	MN	3	none	(0,50]	MN	3	autre
223	22856	M	ACTIVITÉS SPÉCIALISÉES, SCIENTIFIQUES ET TECHNIQUES	Activités des sièges sociaux	2	(0,9]	F	42	(40,50]	372b	MANAGER	CDI	NA	NA	NA	70	Activités des sièges sociaux	1	NA	SMS	NA	NA	NA	NA	NA	NA	NA	NA	NA	NA	NA	apte	NA	MN	3	none	(0,50]	MN	3	autre
224	22867	M	ACTIVITÉS SPÉCIALISÉES, SCIENTIFIQUES ET TECHNIQUES	Ingénierie, études techniques	4	(0,9]	F	51	(50,60]	387b	ASSISTANTE DE VALIDATION	CDI	NA	NA	NA	71	Activ. architecture & ingénierie	13	NA	SMS	NA	NA	NA	NA	NA	NA	NA	NA	NA	NA	NA	apte	NA	MN	3	none	(50,70]	MN	3	autre
225	22873	M	ACTIVITÉS SPÉCIALISÉES, SCIENTIFIQUES ET TECHNIQUES	Ingénierie, études techniques	50	(49,249]	F	31	(30,40]	382a	RESPONSABLE OPERATIONS	CDI	NA	NA	NA	71	Activ. architecture & ingénierie	0	NA	SMS	NA	NA	NA	NA	NA	NA	NA	NA	NA	NA	NA	apte	NA	MN	3	none	(0,50]	MN	3	autre
226	22882	M	ACTIVITÉS SPÉCIALISÉES, SCIENTIFIQUES ET TECHNIQUES	Ingénierie, études techniques	40	(9,49]	M	37	(30,40]	381c	CHARGE D ETUDES ENVIRONNEMENT	CDI	NA	NA	NA	71	Activ. architecture & ingénierie	0	NA	SMR	NA	NA	NA	NA	NA	NA	NA	NA	NA	NA	NA	apte	NA	MN	3	none	(0,50]	MN	3	autre
227	22885	M	ACTIVITÉS SPÉCIALISÉES, SCIENTIFIQUES ET TECHNIQUES	Conseil en relations publiques et communication	2	(0,9]	F	33	(30,40]	375a	CHEF DE PUB	CDI	NA	NA	NA	70	Activités des sièges sociaux	2	NA	SMS	NA	NA	NA	NA	NA	NA	NA	NA	NA	NA	NA	apte	NA	MN	3	none	(0,50]	MN	3	autre
228	22886	M	ACTIVITÉS SPÉCIALISÉES, SCIENTIFIQUES ET TECHNIQUES	Ingénierie, études techniques	13	(9,49]	M	34	(30,40]	382a	INGENIEUR	CDI	NA	NA	NA	71	Activ. architecture & ingénierie	0	NA	SMS	NA	NA	NA	NA	NA	NA	NA	NA	NA	NA	NA	apte	NA	MN	3	none	(0,50]	MN	3	autre
229	22895	M	ACTIVITÉS SPÉCIALISÉES, SCIENTIFIQUES ET TECHNIQUES	Ingénierie, études techniques	25	(9,49]	F	30	(0,30]	388a	INGENIEUR	CDI	NA	NA	NA	71	Activ. architecture & ingénierie	5	NA	SMS	NA	NA	NA	NA	NA	NA	NA	NA	NA	NA	NA	apte	NA	MN	3	none	(0,50]	MN	3	autre
230	22902	M	ACTIVITÉS SPÉCIALISÉES, SCIENTIFIQUES ET TECHNIQUES	Ingénierie, études techniques	19	(9,49]	M	36	(30,40]	386b	INGENIEUR	CDI	NA	NA	NA	71	Activ. architecture & ingénierie	10	NA	SMS	NA	NA	NA	NA	NA	NA	NA	NA	NA	NA	NA	apte	NA	MN	3	none	(0,50]	MN	3	autre
231	22912	M	ACTIVITÉS SPÉCIALISÉES, SCIENTIFIQUES ET TECHNIQUES	Ingénierie, études techniques	50	(49,249]	F	35	(30,40]	387f	RESPONSABLE D OPERATION	CDI	NA	NA	NA	71	Activ. architecture & ingénierie	-1	NA	SMS	NA	NA	NA	NA	NA	NA	NA	NA	NA	NA	NA	apte	NA	MN	3	none	(0,50]	MN	3	autre
232	22915	M	ACTIVITÉS SPÉCIALISÉES, SCIENTIFIQUES ET TECHNIQUES	Activités des sièges sociaux	8	(0,9]	F	29	(0,30]	311d	PSYCHOLOGUE	CDI	NA	NA	NA	70	Activités des sièges sociaux	0	NA	SMS	NA	NA	NA	NA	NA	NA	NA	NA	NA	NA	NA	apte	NA	MN	3	none	(0,50]	MN	3	autre
233	22925	M	ACTIVITÉS SPÉCIALISÉES, SCIENTIFIQUES ET TECHNIQUES	Ingénierie, études techniques	168	(49,249]	F	34	(30,40]	387f	CHEF DE PROJET	CDI	NA	NA	NA	71	Activ. architecture & ingénierie	7	NA	SMS	NA	NA	NA	NA	NA	NA	NA	NA	NA	NA	NA	apte	NA	MN	3	none	(0,50]	MN	3	autre
234	22926	M	ACTIVITÉS SPÉCIALISÉES, SCIENTIFIQUES ET TECHNIQUES	Ingénierie, études techniques	168	(49,249]	M	48	(40,50]	387f	CHEF DE PROJET CONFIRME	CDI	NA	NA	NA	71	Activ. architecture & ingénierie	3	NA	SMS	NA	NA	NA	NA	NA	NA	NA	NA	NA	NA	NA	apte	NA	MN	3	none	(0,50]	MN	3	autre
235	22932	M	ACTIVITÉS SPÉCIALISÉES, SCIENTIFIQUES ET TECHNIQUES	Ingénierie, études techniques	36	(9,49]	M	46	(40,50]	38	CONSULTANT	CDI	NA	NA	NA	71	Activ. architecture & ingénierie	0	NA	SMS	NA	NA	NA	NA	NA	NA	NA	NA	NA	NA	NA	apte	NA	MN	3	none	(0,50]	MN	3	autre
236	22933	M	ACTIVITÉS SPÉCIALISÉES, SCIENTIFIQUES ET TECHNIQUES	Conseil pour les affaires et autres conseils de gestion	4	(0,9]	F	36	(30,40]	372c	CONSULTANTE RH	CDI	NA	NA	NA	70	Activités des sièges sociaux	5	NA	SMS	NA	NA	NA	NA	NA	NA	NA	NA	NA	NA	NA	apte	NA	MN	3	none	(0,50]	MN	3	autre
237	22934	M	ACTIVITÉS SPÉCIALISÉES, SCIENTIFIQUES ET TECHNIQUES	Conseil pour les affaires et autres conseils de gestion	23	(9,49]	M	46	(40,50]	372a	CONSULTANT	CDI	NA	NA	NA	70	Activités des sièges sociaux	10	NA	SMS	NA	NA	NA	NA	NA	NA	NA	NA	NA	NA	NA	apte	NA	MN	3	none	(0,50]	MN	3	autre
238	22936	M	ACTIVITÉS SPÉCIALISÉES, SCIENTIFIQUES ET TECHNIQUES	Ingénierie, études techniques	168	(49,249]	M	47	(40,50]	374c	DIRECTEUR D INGENIERIE	CDI	NA	NA	NA	71	Activ. architecture & ingénierie	7	NA	SMS	NA	NA	NA	NA	NA	NA	NA	NA	NA	NA	NA	apte	NA	MN	3	none	(0,50]	MN	3	autre
239	22939	M	ACTIVITÉS SPÉCIALISÉES, SCIENTIFIQUES ET TECHNIQUES	Analyses, essais et inspections techniques	8	(0,9]	F	36	(30,40]	386d	DIRECTRICE INGENIEUR	CDI	NA	NA	NA	71	Activ. architecture & ingénierie	4	NA	SMR	NA	NA	NA	NA	NA	NA	NA	NA	NA	NA	NA	apte	NA	MN	3	none	(0,50]	MN	3	autre
240	22942	M	ACTIVITÉS SPÉCIALISÉES, SCIENTIFIQUES ET TECHNIQUES	Ingénierie, études techniques	168	(49,249]	M	48	(40,50]	387f	CHEF DE PROJET	CDI	NA	NA	NA	71	Activ. architecture & ingénierie	2	NA	SMS	NA	NA	NA	NA	NA	NA	NA	NA	NA	NA	NA	apte	NA	MN	3	none	(0,50]	MN	3	autre
241	22943	M	ACTIVITÉS SPÉCIALISÉES, SCIENTIFIQUES ET TECHNIQUES	Ingénierie, études techniques	6	(0,9]	M	51	(50,60]	388c	CHEF DE PROJET	CDI	NA	NA	NA	71	Activ. architecture & ingénierie	4	NA	SMR	NA	NA	NA	NA	NA	NA	NA	NA	NA	NA	NA	apte	NA	MN	3	none	(50,70]	MN	3	autre
242	22945	M	ACTIVITÉS SPÉCIALISÉES, SCIENTIFIQUES ET TECHNIQUES	Ingénierie, études techniques	25	(9,49]	M	37	(30,40]	388a	INGENIEUR	CDI	NA	NA	NA	71	Activ. architecture & ingénierie	2	NA	SMS	NA	NA	NA	NA	NA	NA	NA	NA	NA	NA	NA	apte	NA	MN	3	none	(0,50]	MN	3	autre
243	22946	M	ACTIVITÉS SPÉCIALISÉES, SCIENTIFIQUES ET TECHNIQUES	Ingénierie, études techniques	168	(49,249]	F	36	(30,40]	387f	CHEF DE PROJET CONFIRMEE	CDI	NA	NA	NA	71	Activ. architecture & ingénierie	7	NA	SMS	NA	NA	NA	NA	NA	NA	NA	NA	NA	NA	NA	apte	NA	MN	3	none	(0,50]	MN	3	autre
244	22948	M	ACTIVITÉS SPÉCIALISÉES, SCIENTIFIQUES ET TECHNIQUES	Ingénierie, études techniques	168	(49,249]	F	34	(30,40]	386d	CHEF DE PROJETS	CDI	NA	NA	NA	71	Activ. architecture & ingénierie	7	NA	SMS	NA	NA	NA	NA	NA	NA	NA	NA	NA	NA	NA	apte	NA	MN	3	none	(0,50]	MN	3	autre
245	22957	M	ACTIVITÉS SPÉCIALISÉES, SCIENTIFIQUES ET TECHNIQUES	Conseil pour les affaires et autres conseils de gestion	68	(49,249]	F	58	(50,60]	388a	DEVELOPPEMENT INFORMATIQUE	CDI	NA	NA	NA	70	Activités des sièges sociaux	0	NA	SMRP	NA	NA	NA	NA	NA	NA	NA	NA	NA	NA	NA	apte	NA	MN	3	none	(50,70]	MN	3	autre
246	22962	M	ACTIVITÉS SPÉCIALISÉES, SCIENTIFIQUES ET TECHNIQUES	Ingénierie, études techniques	26	(9,49]	F	36	(30,40]	372e	CONSULTANTE FONCIER	CDI	NA	NA	NA	71	Activ. architecture & ingénierie	10	NA	SMS	NA	NA	NA	NA	NA	NA	NA	NA	NA	NA	NA	apte	NA	MN	3	none	(0,50]	MN	3	autre
247	22974	M	ACTIVITÉS SPÉCIALISÉES, SCIENTIFIQUES ET TECHNIQUES	Ingénierie, études techniques	35	(9,49]	F	33	(30,40]	382a	CHEF DE PROJET	CDI	NA	NA	NA	71	Activ. architecture & ingénierie	1	NA	SMS	NA	NA	NA	NA	NA	NA	NA	NA	NA	NA	NA	apte	NA	MN	3	none	(0,50]	MN	3	autre
248	22977	M	ACTIVITÉS SPÉCIALISÉES, SCIENTIFIQUES ET TECHNIQUES	Ingénierie, études techniques	168	(49,249]	M	45	(40,50]	387f	CHEF DE PROJET CONFIRME	CDI	NA	NA	NA	71	Activ. architecture & ingénierie	3	NA	SMS	NA	NA	NA	NA	NA	NA	NA	NA	NA	NA	NA	apte	NA	MN	3	none	(0,50]	MN	3	autre
249	22978	M	ACTIVITÉS SPÉCIALISÉES, SCIENTIFIQUES ET TECHNIQUES	Conseil pour les affaires et autres conseils de gestion	2	(0,9]	F	35	(30,40]	372e	CONSULTANTE	CDI	NA	NA	NA	70	Activités des sièges sociaux	9	NA	SMS	NA	NA	NA	NA	NA	NA	NA	NA	NA	NA	NA	apte	NA	MN	3	none	(0,50]	MN	3	autre
250	22979	M	ACTIVITÉS SPÉCIALISÉES, SCIENTIFIQUES ET TECHNIQUES	Analyses, essais et inspections techniques	8	(0,9]	F	57	(50,60]	373d	RESPONSABLE ADMINISTRATIVE	CDI	NA	NA	NA	71	Activ. architecture & ingénierie	2	NA	SMS	NA	NA	NA	NA	NA	NA	NA	NA	NA	NA	NA	apte	NA	MN	3	none	(50,70]	MN	3	autre
251	22990	M	ACTIVITÉS SPÉCIALISÉES, SCIENTIFIQUES ET TECHNIQUES	Ingénierie, études techniques	164	(49,249]	M	31	(30,40]	388a	DEVELOPPEUR INFORMATIQUE	CDI	NA	NA	NA	71	Activ. architecture & ingénierie	3	NA	SMS	NA	NA	NA	NA	NA	NA	NA	NA	NA	NA	NA	apte	NA	MN	3	none	(0,50]	MN	3	autre
252	22995	M	ACTIVITÉS SPÉCIALISÉES, SCIENTIFIQUES ET TECHNIQUES	Ingénierie, études techniques	164	(49,249]	M	34	(30,40]	385a	INGENIEUR DEVELOPPEUR	CDI	NA	NA	NA	71	Activ. architecture & ingénierie	3	NA	SMS	NA	NA	NA	NA	NA	NA	NA	NA	NA	NA	NA	apte	NA	MN	3	none	(0,50]	MN	3	autre
253	23006	M	ACTIVITÉS SPÉCIALISÉES, SCIENTIFIQUES ET TECHNIQUES	Ingénierie, études techniques	26	(9,49]	F	62	(60,70]	332b	CONSULTANTE	CDI	NA	NA	NA	71	Activ. architecture & ingénierie	15	NA	SMS	NA	NA	NA	NA	NA	NA	NA	NA	NA	NA	NA	apte	NA	MN	3	none	(50,70]	MN	3	autre
254	23022	M	ACTIVITÉS SPÉCIALISÉES, SCIENTIFIQUES ET TECHNIQUES	Ingénierie, études techniques	40	(9,49]	M	39	(30,40]	382a	INGENIEUR ETUDES	CDI	NA	NA	NA	71	Activ. architecture & ingénierie	0	NA	SMS	NA	NA	NA	NA	NA	NA	NA	NA	NA	NA	NA	apte	NA	MN	3	none	(0,50]	MN	3	autre
255	23030	M	ACTIVITÉS SPÉCIALISÉES, SCIENTIFIQUES ET TECHNIQUES	Conseil pour les affaires et autres conseils de gestion	23	(9,49]	F	33	(30,40]	372a	CONSULTANTE	CDI	NA	NA	NA	70	Activités des sièges sociaux	9	NA	SMS	NA	NA	NA	NA	NA	NA	NA	NA	NA	NA	NA	apte	NA	MN	3	none	(0,50]	MN	3	autre
256	23040	M	ACTIVITÉS SPÉCIALISÉES, SCIENTIFIQUES ET TECHNIQUES	Ingénierie, études techniques	1	(0,9]	M	46	(40,50]	384a	PROJETEUR BETON	CDI	NA	NA	NA	71	Activ. architecture & ingénierie	2	NA	SMS	NA	NA	NA	NA	NA	NA	NA	NA	NA	NA	NA	apte	NA	MN	3	none	(0,50]	MN	3	autre
257	23049	M	ACTIVITÉS SPÉCIALISÉES, SCIENTIFIQUES ET TECHNIQUES	Ingénierie, études techniques	19	(9,49]	M	41	(40,50]	388c	INFORMATICIEN	CDI	NA	NA	NA	71	Activ. architecture & ingénierie	12	NA	SMR	NA	NA	NA	NA	NA	NA	NA	NA	NA	NA	NA	apte	NA	MN	3	none	(0,50]	MN	3	autre
258	23058	M	ACTIVITÉS SPÉCIALISÉES, SCIENTIFIQUES ET TECHNIQUES	Activités des sièges sociaux	2	(0,9]	F	42	(40,50]	38	RESPONSABLE DE PRODUCTION	CDI	NA	NA	NA	70	Activités des sièges sociaux	2	NA	SMS	NA	NA	NA	NA	NA	NA	NA	NA	NA	NA	NA	apte	NA	MN	3	none	(0,50]	MN	3	autre
259	23062	M	ACTIVITÉS SPÉCIALISÉES, SCIENTIFIQUES ET TECHNIQUES	Conseil pour les affaires et autres conseils de gestion	23	(9,49]	M	34	(30,40]	372a	CONSULTANT	CDI	NA	NA	NA	70	Activités des sièges sociaux	11	NA	SMS	NA	NA	NA	NA	NA	NA	NA	NA	NA	NA	NA	apte	NA	MN	3	none	(0,50]	MN	3	autre
260	23073	M	ACTIVITÉS SPÉCIALISÉES, SCIENTIFIQUES ET TECHNIQUES	Ingénierie, études techniques	7	(0,9]	M	39	(30,40]	382a	INGENIEUR BATIMENT	CDI	NA	NA	NA	71	Activ. architecture & ingénierie	13	NA	SMS	NA	NA	NA	NA	NA	NA	NA	NA	NA	NA	NA	apte	NA	MN	3	none	(0,50]	MN	3	autre
261	23076	M	ACTIVITÉS SPÉCIALISÉES, SCIENTIFIQUES ET TECHNIQUES	Ingénierie, études techniques	26	(9,49]	F	52	(50,60]	36	CONSULTANTE URBANISME	CDI	NA	NA	NA	71	Activ. architecture & ingénierie	13	NA	SMR	NA	NA	NA	NA	NA	NA	NA	NA	NA	NA	NA	apte	NA	MN	3	none	(50,70]	MN	3	autre
262	23081	M	ACTIVITÉS SPÉCIALISÉES, SCIENTIFIQUES ET TECHNIQUES	Conseil pour les affaires et autres conseils de gestion	6	(0,9]	F	34	(30,40]	373D	DIRECTRICE GENERALE	CDI	NA	NA	NA	70	Activités des sièges sociaux	0	NA	SMS	NA	NA	NA	NA	NA	NA	NA	NA	NA	NA	NA	apte	NA	MN	3	none	(0,50]	MN	3	autre
263	23088	M	ACTIVITÉS SPÉCIALISÉES, SCIENTIFIQUES ET TECHNIQUES	Ingénierie, études techniques	1	(0,9]	F	42	(40,50]	38	Collaboratrice	CDI	NA	NA	NA	71	Activ. architecture & ingénierie	2	NA	SMRP	NA	NA	NA	NA	NA	NA	NA	NA	NA	NA	NA	apte	NA	MN	3	none	(0,50]	MN	3	autre
264	23091	M	ACTIVITÉS SPÉCIALISÉES, SCIENTIFIQUES ET TECHNIQUES	Conseil pour les affaires et autres conseils de gestion	8	(0,9]	M	35	(30,40]	376g	RESPONSABLE DEVELOPPEMENT	CDI	NA	NA	NA	70	Activités des sièges sociaux	2	NA	SMS	NA	NA	NA	NA	NA	NA	NA	NA	NA	NA	NA	apte	NA	MN	3	none	(0,50]	MN	3	autre
265	23094	M	ACTIVITÉS SPÉCIALISÉES, SCIENTIFIQUES ET TECHNIQUES	Ingénierie, études techniques	19	(9,49]	F	38	(30,40]	372b	COORDINATRICE ADMINISTRATIVE	CDI	NA	NA	NA	71	Activ. architecture & ingénierie	3	NA	SMS	NA	NA	NA	NA	NA	NA	NA	NA	NA	NA	NA	apte	NA	MN	3	none	(0,50]	MN	3	autre
266	23097	M	ACTIVITÉS SPÉCIALISÉES, SCIENTIFIQUES ET TECHNIQUES	Ingénierie, études techniques	20	(9,49]	M	35	(30,40]	38	PROJETTEUR	CDI	NA	NA	NA	71	Activ. architecture & ingénierie	13	NA	SMR	NA	NA	NA	NA	NA	NA	NA	NA	NA	NA	NA	apte	NA	MN	3	none	(0,50]	MN	3	autre
267	23124	M	ACTIVITÉS SPÉCIALISÉES, SCIENTIFIQUES ET TECHNIQUES	Ingénierie, études techniques	19	(9,49]	M	60	(50,60]	383b	INGENIEUR ELECTRICIEN	CDI	NA	NA	NA	71	Activ. architecture & ingénierie	12	NA	SMR	NA	NA	NA	NA	NA	NA	NA	NA	NA	NA	NA	apte	NA	MN	3	none	(50,70]	MN	3	autre
268	23135	M	ACTIVITÉS SPÉCIALISÉES, SCIENTIFIQUES ET TECHNIQUES	Ingénierie, études techniques	19	(9,49]	M	36	(30,40]	387f	CHARGE DE PROJETS	CDI	NA	NA	NA	71	Activ. architecture & ingénierie	12	NA	SMS	NA	NA	NA	NA	NA	NA	NA	NA	NA	NA	NA	apte	NA	MN	3	none	(0,50]	MN	3	autre
269	23143	M	ACTIVITÉS SPÉCIALISÉES, SCIENTIFIQUES ET TECHNIQUES	Ingénierie, études techniques	26	(9,49]	M	47	(40,50]	376g	CONSULTANT FONCIER	CDI	NA	NA	NA	71	Activ. architecture & ingénierie	9	NA	SMS	NA	NA	NA	NA	NA	NA	NA	NA	NA	NA	NA	apte	NA	MN	3	none	(0,50]	MN	3	autre
270	23147	M	ACTIVITÉS SPÉCIALISÉES, SCIENTIFIQUES ET TECHNIQUES	Conseil pour les affaires et autres conseils de gestion	10	(9,49]	M	42	(40,50]	373b	RESPONSABLE SECTEUR	CDI	NA	NA	NA	70	Activités des sièges sociaux	3	NA	SMS	NA	NA	NA	NA	NA	NA	NA	NA	NA	NA	NA	apte	NA	MN	3	none	(0,50]	MN	3	autre
271	23152	M	ACTIVITÉS SPÉCIALISÉES, SCIENTIFIQUES ET TECHNIQUES	Conseil pour les affaires et autres conseils de gestion	8	(0,9]	M	60	(50,60]	373d	DIRECTEUR	CDI	NA	NA	NA	70	Activités des sièges sociaux	15	NA	SMS	NA	NA	NA	NA	NA	NA	NA	NA	NA	NA	NA	apte	NA	MN	3	none	(50,70]	MN	3	autre
272	23156	M	ACTIVITÉS SPÉCIALISÉES, SCIENTIFIQUES ET TECHNIQUES	Conseil pour les affaires et autres conseils de gestion	4	(0,9]	F	33	(30,40]	387f	CHARGEE DE MISSION	CDI	NA	NA	NA	70	Activités des sièges sociaux	2	NA	SMS	NA	NA	NA	NA	NA	NA	NA	NA	NA	NA	NA	apte	NA	MN	3	none	(0,50]	MN	3	autre
273	23157	M	ACTIVITÉS SPÉCIALISÉES, SCIENTIFIQUES ET TECHNIQUES	Ingénierie, études techniques	168	(49,249]	M	41	(40,50]	387f	RESPONSABLE COMMERCIAL	CDI	NA	NA	NA	71	Activ. architecture & ingénierie	7	NA	SMS	NA	NA	NA	NA	NA	NA	NA	NA	NA	NA	NA	apte	NA	MN	3	none	(0,50]	MN	3	autre
274	23163	M	ACTIVITÉS SPÉCIALISÉES, SCIENTIFIQUES ET TECHNIQUES	Ingénierie, études techniques	168	(49,249]	M	48	(40,50]	387f	DIRECTEUR	CDI	NA	NA	NA	71	Activ. architecture & ingénierie	7	NA	SMS	NA	NA	NA	NA	NA	NA	NA	NA	NA	NA	NA	apte	NA	MN	3	none	(0,50]	MN	3	autre
275	23184	M	ACTIVITÉS SPÉCIALISÉES, SCIENTIFIQUES ET TECHNIQUES	Ingénierie, études techniques	56	(49,249]	F	41	(40,50]	388c	CONSULTANTE CONFIRMEE	CDI	NA	NA	NA	71	Activ. architecture & ingénierie	6	NA	SMS	NA	NA	NA	NA	NA	NA	NA	NA	NA	NA	NA	apte	NA	MN	3	none	(0,50]	MN	3	autre
276	23204	M	ACTIVITÉS SPÉCIALISÉES, SCIENTIFIQUES ET TECHNIQUES	Ingénierie, études techniques	9	(0,9]	M	42	(40,50]	374c	DIRIGEANT	CDI	NA	NA	NA	71	Activ. architecture & ingénierie	9	NA	SMR	NA	NA	NA	NA	NA	NA	NA	NA	NA	NA	NA	apte	NA	MN	3	none	(0,50]	MN	3	autre
277	23207	M	ACTIVITÉS SPÉCIALISÉES, SCIENTIFIQUES ET TECHNIQUES	Conseil pour les affaires et autres conseils de gestion	15	(9,49]	F	55	(50,60]	388a	INFOGRAPHISTE	CDI	NA	NA	NA	70	Activités des sièges sociaux	0	NA	SMS	NA	NA	NA	NA	NA	NA	NA	NA	NA	NA	NA	apte	NA	MN	3	none	(50,70]	MN	3	autre
278	23208	M	ACTIVITÉS SPÉCIALISÉES, SCIENTIFIQUES ET TECHNIQUES	Ingénierie, études techniques	9	(0,9]	M	50	(40,50]	382c	CONDUCTEUR DE TRAVAUX	CDI	NA	NA	NA	71	Activ. architecture & ingénierie	4	NA	SMS	NA	NA	NA	NA	NA	NA	NA	NA	NA	NA	NA	apte	NA	MN	3	none	(0,50]	MN	3	autre
279	23209	M	ACTIVITÉS SPÉCIALISÉES, SCIENTIFIQUES ET TECHNIQUES	Conseil pour les affaires et autres conseils de gestion	43	(9,49]	M	54	(50,60]	375b	RESPONSABLE EXPLOITATION DU SYSTEME D INFORMATION	CDI	NA	NA	NA	70	Activités des sièges sociaux	5	NA	SMS	NA	NA	NA	NA	NA	NA	NA	NA	NA	NA	NA	apte	NA	MN	3	none	(50,70]	MN	3	autre
280	23211	M	ACTIVITÉS SPÉCIALISÉES, SCIENTIFIQUES ET TECHNIQUES	Conseil pour les affaires et autres conseils de gestion	68	(49,249]	F	37	(30,40]	374d	CONSULTANTE TELECOMMUNICATIONS	CDI	NA	NA	NA	70	Activités des sièges sociaux	6	NA	SMS	NA	NA	NA	NA	NA	NA	NA	NA	NA	NA	NA	apte	NA	MN	3	none	(0,50]	MN	3	autre
281	23219	M	ACTIVITÉS SPÉCIALISÉES, SCIENTIFIQUES ET TECHNIQUES	Ingénierie, études techniques	168	(49,249]	M	47	(40,50]	387f	DIRECTEUR DE PROJET	CDI	NA	NA	NA	71	Activ. architecture & ingénierie	7	NA	SMS	NA	NA	NA	NA	NA	NA	NA	NA	NA	NA	NA	apte	NA	MN	3	none	(0,50]	MN	3	autre
282	23220	M	ACTIVITÉS SPÉCIALISÉES, SCIENTIFIQUES ET TECHNIQUES	Ingénierie, études techniques	168	(49,249]	M	44	(40,50]	387f	INGENIEUR	CDI	NA	NA	NA	71	Activ. architecture & ingénierie	0	NA	SMS	NA	NA	NA	NA	NA	NA	NA	NA	NA	NA	NA	apte	NA	MN	3	none	(0,50]	MN	3	autre
283	23221	M	ACTIVITÉS SPÉCIALISÉES, SCIENTIFIQUES ET TECHNIQUES	Ingénierie, études techniques	25	(9,49]	M	39	(30,40]	372b	RESPONSABLE AGENCE	CDI	NA	NA	NA	71	Activ. architecture & ingénierie	9	NA	SMS	NA	NA	NA	NA	NA	NA	NA	NA	NA	NA	NA	apte	NA	MN	3	none	(0,50]	MN	3	autre
284	23229	M	ACTIVITÉS SPÉCIALISÉES, SCIENTIFIQUES ET TECHNIQUES	Ingénierie, études techniques	168	(49,249]	F	39	(30,40]	387f	DIRECTRICE DE L INGENIERIE OFFRES	CDI	NA	NA	NA	71	Activ. architecture & ingénierie	7	NA	SMS	NA	NA	NA	NA	NA	NA	NA	NA	NA	NA	NA	apte	NA	MN	3	none	(0,50]	MN	3	autre
285	23237	M	ACTIVITÉS SPÉCIALISÉES, SCIENTIFIQUES ET TECHNIQUES	Analyses, essais et inspections techniques	1	(0,9]	M	57	(50,60]	384a	TECHNICIEN AERONAUTIQUE	CDI	NA	NA	NA	71	Activ. architecture & ingénierie	11	NA	SMR	NA	NA	NA	NA	NA	NA	NA	NA	NA	NA	NA	apte	NA	MN	3	none	(50,70]	MN	3	autre
286	23239	M	ACTIVITÉS SPÉCIALISÉES, SCIENTIFIQUES ET TECHNIQUES	Ingénierie, études techniques	35	(9,49]	M	36	(30,40]	387f	CHEF DE PROJET	CDI	NA	NA	NA	71	Activ. architecture & ingénierie	1	NA	SMS	NA	NA	NA	NA	NA	NA	NA	NA	NA	NA	NA	apte	NA	MN	3	none	(0,50]	MN	3	autre
287	23261	M	ACTIVITÉS SPÉCIALISÉES, SCIENTIFIQUES ET TECHNIQUES	Analyses, essais et inspections techniques	48	(9,49]	F	37	(30,40]	374c	RESPONSABLE ACTIVITE	CDI	NA	NA	NA	71	Activ. architecture & ingénierie	4	NA	SMS	NA	NA	NA	NA	NA	NA	NA	NA	NA	NA	NA	apte	NA	MN	3	none	(0,50]	MN	3	autre
288	23263	M	ACTIVITÉS SPÉCIALISÉES, SCIENTIFIQUES ET TECHNIQUES	Ingénierie, études techniques	56	(49,249]	M	36	(30,40]	388d	INGENIEUR D AFFAIRES	CDI	NA	NA	NA	71	Activ. architecture & ingénierie	3	NA	SMS	NA	NA	NA	NA	NA	NA	NA	NA	NA	NA	NA	apte	NA	MN	3	none	(0,50]	MN	3	autre
289	23270	M	ACTIVITÉS SPÉCIALISÉES, SCIENTIFIQUES ET TECHNIQUES	Activités des sièges sociaux	7	(0,9]	M	43	(40,50]	374c	DIRECTEUR GENERAL	CDI	NA	NA	NA	70	Activités des sièges sociaux	5	NA	SMS	NA	NA	NA	NA	NA	NA	NA	NA	NA	NA	NA	apte	NA	MN	3	none	(0,50]	MN	3	autre
290	23271	M	ACTIVITÉS SPÉCIALISÉES, SCIENTIFIQUES ET TECHNIQUES	Conseil pour les affaires et autres conseils de gestion	15	(9,49]	M	39	(30,40]	374d	COMMERCIAL	CDI	NA	NA	NA	70	Activités des sièges sociaux	-1	NA	SMS	NA	NA	NA	NA	NA	NA	NA	NA	NA	NA	NA	apte	NA	MN	3	none	(0,50]	MN	3	autre
291	23276	M	ACTIVITÉS SPÉCIALISÉES, SCIENTIFIQUES ET TECHNIQUES	Ingénierie, études techniques	3	(0,9]	M	41	(40,50]	354a	DIRECTEUR ARTISTIQUE	CDI	NA	NA	NA	71	Activ. architecture & ingénierie	1	NA	SMS	NA	NA	NA	NA	NA	NA	NA	NA	NA	NA	NA	apte	NA	MN	3	none	(0,50]	MN	3	autre
292	23279	M	ACTIVITÉS SPÉCIALISÉES, SCIENTIFIQUES ET TECHNIQUES	Ingénierie, études techniques	19	(9,49]	M	34	(30,40]	372a	CHARGE D ETUDE CARTOGRAPHIQUE	CDI	NA	NA	NA	71	Activ. architecture & ingénierie	2	NA	SMS	NA	NA	NA	NA	NA	NA	NA	NA	NA	NA	NA	apte	NA	MN	3	none	(0,50]	MN	3	autre
293	23306	M	ACTIVITÉS SPÉCIALISÉES, SCIENTIFIQUES ET TECHNIQUES	Conseil pour les affaires et autres conseils de gestion	17	(9,49]	M	56	(50,60]	373b	ADJOINT DE DIRECTION	CDI	NA	NA	NA	70	Activités des sièges sociaux	20	NA	SMS	NA	NA	NA	NA	NA	NA	NA	NA	NA	NA	NA	apte	NA	MN	3	none	(50,70]	MN	3	autre
294	23313	M	ACTIVITÉS SPÉCIALISÉES, SCIENTIFIQUES ET TECHNIQUES	Ingénierie, études techniques	56	(49,249]	M	32	(30,40]	388C	CONSULTANT	CDI	NA	NA	NA	71	Activ. architecture & ingénierie	0	NA	SMS	NA	NA	NA	NA	NA	NA	NA	NA	NA	NA	NA	apte	NA	MN	3	none	(0,50]	MN	3	autre
295	23314	M	ACTIVITÉS SPÉCIALISÉES, SCIENTIFIQUES ET TECHNIQUES	Ingénierie, études techniques	168	(49,249]	M	43	(40,50]	386d	DIRECTEUR INGENIERIE	CDI	NA	NA	NA	71	Activ. architecture & ingénierie	3	NA	SMS	NA	NA	NA	NA	NA	NA	NA	NA	NA	NA	NA	apte	NA	MN	3	none	(0,50]	MN	3	autre
296	23315	M	ACTIVITÉS SPÉCIALISÉES, SCIENTIFIQUES ET TECHNIQUES	Activités des sièges sociaux	7	(0,9]	F	38	(30,40]	37	RESPONSABLE GESTION TRESORERIE	CDI	NA	NA	NA	70	Activités des sièges sociaux	4	NA	SMS	NA	NA	NA	NA	NA	NA	NA	NA	NA	NA	NA	apte	NA	MN	3	none	(0,50]	MN	3	autre
297	23319	M	ACTIVITÉS SPÉCIALISÉES, SCIENTIFIQUES ET TECHNIQUES	Analyses, essais et inspections techniques	20	(9,49]	M	37	(30,40]	387f	INGENIEUR ETUDES	CDI	NA	NA	NA	71	Activ. architecture & ingénierie	12	NA	SMS	NA	NA	NA	NA	NA	NA	NA	NA	NA	NA	NA	apte	NA	MN	3	none	(0,50]	MN	3	autre
298	23320	M	ACTIVITÉS SPÉCIALISÉES, SCIENTIFIQUES ET TECHNIQUES	Conseil pour les affaires et autres conseils de gestion	2	(0,9]	M	38	(30,40]	388c	CONSULTANT INFORMATIQUE	CDI	NA	NA	NA	70	Activités des sièges sociaux	12	NA	SMS	NA	NA	NA	NA	NA	NA	NA	NA	NA	NA	NA	apte	NA	MN	3	none	(0,50]	MN	3	autre
299	23323	M	ACTIVITÉS SPÉCIALISÉES, SCIENTIFIQUES ET TECHNIQUES	Analyses, essais et inspections techniques	1	(0,9]	M	31	(30,40]	387f	TECHNICIEN	CDI	NA	NA	NA	71	Activ. architecture & ingénierie	6	NA	SMS	NA	NA	NA	NA	NA	NA	NA	NA	NA	NA	NA	apte	NA	MN	3	none	(0,50]	MN	3	autre
300	23331	M	ACTIVITÉS SPÉCIALISÉES, SCIENTIFIQUES ET TECHNIQUES	Ingénierie, études techniques	6	(0,9]	M	44	(40,50]	382a	PILOTE DE CHANTIER-COORDINATEUR	CDI	NA	NA	NA	71	Activ. architecture & ingénierie	0	NA	SMS	NA	NA	NA	NA	NA	NA	NA	NA	NA	NA	NA	apte	NA	MN	3	none	(0,50]	MN	3	autre
301	23332	M	ACTIVITÉS SPÉCIALISÉES, SCIENTIFIQUES ET TECHNIQUES	Conseil pour les affaires et autres conseils de gestion	15	(9,49]	F	50	(40,50]	374c	DIRECTRICE	CDI	NA	NA	NA	70	Activités des sièges sociaux	12	NA	SMS	NA	NA	NA	NA	NA	NA	NA	NA	NA	NA	NA	apte	NA	MN	3	none	(0,50]	MN	3	autre
302	23333	M	ACTIVITÉS SPÉCIALISÉES, SCIENTIFIQUES ET TECHNIQUES	Conseil pour les affaires et autres conseils de gestion	15	(9,49]	F	56	(50,60]	372e	RESPONSABLE JURIDIQUE	CDI	NA	NA	NA	70	Activités des sièges sociaux	12	NA	SMS	NA	NA	NA	NA	NA	NA	NA	NA	NA	NA	NA	apte	NA	MN	3	none	(50,70]	MN	3	autre
303	23334	M	ACTIVITÉS SPÉCIALISÉES, SCIENTIFIQUES ET TECHNIQUES	Ingénierie, études techniques	164	(49,249]	M	46	(40,50]	385a	INGENIEUR DEVELOPPEUR	CDI	NA	NA	NA	71	Activ. architecture & ingénierie	3	NA	SMR	NA	NA	NA	NA	NA	NA	NA	NA	NA	NA	NA	apte	NA	MN	3	none	(0,50]	MN	3	autre
304	23341	M	ACTIVITÉS SPÉCIALISÉES, SCIENTIFIQUES ET TECHNIQUES	Ingénierie, études techniques	7	(0,9]	M	62	(60,70]	373c	COMPTABLE	CDD	NA	NA	NA	71	Activ. architecture & ingénierie	0	NA	SMS	NA	NA	NA	NA	NA	NA	NA	NA	NA	NA	NA	apte	NA	MN	3	none	(50,70]	MN	3	autre
305	23352	M	ACTIVITÉS SPÉCIALISÉES, SCIENTIFIQUES ET TECHNIQUES	Analyses, essais et inspections techniques	48	(9,49]	F	51	(50,60]	374d	RESPONSABLE COMMERCIALE longue maladie	CDI	NA	NA	NA	71	Activ. architecture & ingénierie	8	NA	SMS	NA	NA	NA	NA	NA	NA	NA	NA	NA	NA	NA	apte	NA	MN	3	none	(50,70]	MN	3	autre
306	23359	M	ACTIVITÉS SPÉCIALISÉES, SCIENTIFIQUES ET TECHNIQUES	Ingénierie, études techniques	168	(49,249]	M	55	(50,60]	374C	DIRECTEUR COMMERCIAL	CDI	NA	NA	NA	71	Activ. architecture & ingénierie	7	NA	SMS	NA	NA	NA	NA	NA	NA	NA	NA	NA	NA	NA	apte	NA	MN	3	none	(50,70]	MN	3	autre
307	23363	M	ACTIVITÉS SPÉCIALISÉES, SCIENTIFIQUES ET TECHNIQUES	Ingénierie, études techniques	168	(49,249]	F	38	(30,40]	387f	CHEF DE PROJET	CDI	NA	NA	NA	71	Activ. architecture & ingénierie	7	NA	SMS	NA	NA	NA	NA	NA	NA	NA	NA	NA	NA	NA	apte	NA	MN	3	none	(0,50]	MN	3	autre
308	23365	M	ACTIVITÉS SPÉCIALISÉES, SCIENTIFIQUES ET TECHNIQUES	Ingénierie, études techniques	168	(49,249]	F	50	(40,50]	373a	CONTROLEUR DE GESTION	CDI	NA	NA	NA	71	Activ. architecture & ingénierie	3	NA	SMS	NA	NA	NA	NA	NA	NA	NA	NA	NA	NA	NA	apte	NA	MN	3	none	(0,50]	MN	3	autre
309	23367	M	ACTIVITÉS SPÉCIALISÉES, SCIENTIFIQUES ET TECHNIQUES	Ingénierie, études techniques	4	(0,9]	M	56	(50,60]	388c	CHEF DE PROJET	CDI	NA	NA	NA	71	Activ. architecture & ingénierie	6	NA	SMS	NA	NA	NA	NA	NA	NA	NA	NA	NA	NA	NA	apte	NA	MN	3	none	(50,70]	MN	3	autre
310	23378	M	ACTIVITÉS SPÉCIALISÉES, SCIENTIFIQUES ET TECHNIQUES	Ingénierie, études techniques	18	(9,49]	F	46	(40,50]	373d	DIRECTRICE ADMINISTRATIVE ET FINANCIÈRE	CDI	NA	NA	NA	71	Activ. architecture & ingénierie	11	NA	SMS	NA	NA	NA	NA	NA	NA	NA	NA	NA	NA	NA	apte	NA	MN	3	none	(0,50]	MN	3	autre
311	23390	M	ACTIVITÉS SPÉCIALISÉES, SCIENTIFIQUES ET TECHNIQUES	Ingénierie, études techniques	6	(0,9]	F	39	(30,40]	388c	DIRECTRICE DE PROJET	CDI	NA	NA	NA	71	Activ. architecture & ingénierie	11	NA	SMS	NA	NA	NA	NA	NA	NA	NA	NA	NA	NA	NA	apte	NA	MN	3	none	(0,50]	MN	3	autre
312	23399	M	ACTIVITÉS SPÉCIALISÉES, SCIENTIFIQUES ET TECHNIQUES	Conseil pour les affaires et autres conseils de gestion	17	(9,49]	M	36	(30,40]	372a	DIRECTEUR MARKETING	CDI	NA	NA	NA	70	Activités des sièges sociaux	9	NA	SMS	NA	NA	NA	NA	NA	NA	NA	NA	NA	NA	NA	apte	NA	MN	3	none	(0,50]	MN	3	autre
313	23404	M	ACTIVITÉS SPÉCIALISÉES, SCIENTIFIQUES ET TECHNIQUES	Conseil pour les affaires et autres conseils de gestion	2	(0,9]	M	34	(30,40]	372b	CONSULTANT	CDI	NA	NA	NA	70	Activités des sièges sociaux	8	NA	SMS	NA	NA	NA	NA	NA	NA	NA	NA	NA	NA	NA	apte	NA	MN	3	none	(0,50]	MN	3	autre
314	23443	M	ACTIVITÉS SPÉCIALISÉES, SCIENTIFIQUES ET TECHNIQUES	Conseil pour les affaires et autres conseils de gestion	13	(9,49]	M	49	(40,50]	38	INGENIEUR INFORMATIQUE	CDI	NA	NA	NA	70	Activités des sièges sociaux	0	NA	SMS	NA	NA	NA	NA	NA	NA	NA	NA	NA	NA	NA	apte	NA	MN	3	none	(0,50]	MN	3	autre
315	23447	M	ACTIVITÉS SPÉCIALISÉES, SCIENTIFIQUES ET TECHNIQUES	Ingénierie, études techniques	35	(9,49]	M	41	(40,50]	382a	INGENIEUR CHARGE D ETUDES	CDI	NA	NA	NA	71	Activ. architecture & ingénierie	1	NA	SMS	NA	NA	NA	NA	NA	NA	NA	NA	NA	NA	NA	apte	NA	MN	3	none	(0,50]	MN	3	autre
316	23449	M	ACTIVITÉS SPÉCIALISÉES, SCIENTIFIQUES ET TECHNIQUES	Ingénierie, études techniques	168	(49,249]	F	36	(30,40]	387f	CHEF DE PROJET CONFIRMEE	CDI	NA	NA	NA	71	Activ. architecture & ingénierie	2	NA	SMS	NA	NA	NA	NA	NA	NA	NA	NA	NA	NA	NA	apte	NA	MN	3	none	(0,50]	MN	3	autre
317	23461	M	ACTIVITÉS SPÉCIALISÉES, SCIENTIFIQUES ET TECHNIQUES	Ingénierie, études techniques	19	(9,49]	M	43	(40,50]	387f	TECHNICIEN DE MESURE ET D ETUDES	CDI	NA	NA	NA	71	Activ. architecture & ingénierie	9	NA	SMR	NA	NA	NA	NA	NA	NA	NA	NA	NA	NA	NA	apte	NA	MN	3	none	(0,50]	MN	3	autre
318	23462	M	ACTIVITÉS SPÉCIALISÉES, SCIENTIFIQUES ET TECHNIQUES	Conseil pour les affaires et autres conseils de gestion	68	(49,249]	M	43	(40,50]	384a	FORMATEUR INFORMATIQUE	CDI	NA	NA	NA	70	Activités des sièges sociaux	1	NA	SMS	NA	NA	NA	NA	NA	NA	NA	NA	NA	NA	NA	apte	NA	MN	3	none	(0,50]	MN	3	autre
319	23468	M	ACTIVITÉS SPÉCIALISÉES, SCIENTIFIQUES ET TECHNIQUES	Activités des sièges sociaux	14	(9,49]	F	45	(40,50]	372b	RESP. ADMINISTRATION GENERALE ET QUALITE	CDI	NA	NA	NA	70	Activités des sièges sociaux	9	NA	SMS	NA	NA	NA	NA	NA	NA	NA	NA	NA	NA	NA	apte	NA	MN	3	none	(0,50]	MN	3	autre
320	23472	M	ACTIVITÉS SPÉCIALISÉES, SCIENTIFIQUES ET TECHNIQUES	Ingénierie, études techniques	7	(0,9]	M	47	(40,50]	373b	PRESIDENT DIRECTEUR GENERAL	CDI	NA	NA	NA	71	Activ. architecture & ingénierie	1	NA	SMS	NA	NA	NA	NA	NA	NA	NA	NA	NA	NA	NA	apte	NA	MN	3	none	(0,50]	MN	3	autre
321	23474	M	ACTIVITÉS SPÉCIALISÉES, SCIENTIFIQUES ET TECHNIQUES	Conseil pour les affaires et autres conseils de gestion	13	(9,49]	M	47	(40,50]	372c	CONSULTANT	CDI	NA	NA	NA	70	Activités des sièges sociaux	13	NA	SMS	NA	NA	NA	NA	NA	NA	NA	NA	NA	NA	NA	apte	NA	MN	3	none	(0,50]	MN	3	autre
322	23488	M	ACTIVITÉS SPÉCIALISÉES, SCIENTIFIQUES ET TECHNIQUES	Conseil pour les affaires et autres conseils de gestion	2	(0,9]	F	39	(30,40]	372a	CONSULTANTE	CDI	NA	NA	NA	70	Activités des sièges sociaux	0	NA	SMS	NA	NA	NA	NA	NA	NA	NA	NA	NA	NA	NA	apte	NA	MN	3	none	(0,50]	MN	3	autre
323	23490	M	ACTIVITÉS SPÉCIALISÉES, SCIENTIFIQUES ET TECHNIQUES	Conseil pour les affaires et autres conseils de gestion	4	(0,9]	F	29	(0,30]	373d	RESPONSABLE ADMINISTRATIVE	CDI	NA	NA	NA	70	Activités des sièges sociaux	1	NA	SMS	NA	NA	NA	NA	NA	NA	NA	NA	NA	NA	NA	apte	NA	MN	3	none	(0,50]	MN	3	autre
324	23504	M	ACTIVITÉS SPÉCIALISÉES, SCIENTIFIQUES ET TECHNIQUES	Ingénierie, études techniques	4	(0,9]	M	56	(50,60]	374c	DIRECTEUR AGENCE	CDI	NA	NA	NA	71	Activ. architecture & ingénierie	9	NA	SMS	NA	NA	NA	NA	NA	NA	NA	NA	NA	NA	NA	apte	NA	MN	3	none	(50,70]	MN	3	autre
325	23551	M	ACTIVITÉS SPÉCIALISÉES, SCIENTIFIQUES ET TECHNIQUES	Conseil pour les affaires et autres conseils de gestion	4	(0,9]	F	40	(30,40]	372c	CONSULTANTE RH	CDI	NA	NA	NA	70	Activités des sièges sociaux	9	NA	SMS	NA	NA	NA	NA	NA	NA	NA	NA	NA	NA	NA	apte	NA	MN	3	none	(0,50]	MN	3	autre
326	23553	M	ACTIVITÉS SPÉCIALISÉES, SCIENTIFIQUES ET TECHNIQUES	Conseil pour les affaires et autres conseils de gestion	1	(0,9]	M	44	(40,50]	387d	AUDITEUR	CDI	NA	NA	NA	70	Activités des sièges sociaux	8	NA	SMS	NA	NA	NA	NA	NA	NA	NA	NA	NA	NA	NA	apte	NA	MN	3	none	(0,50]	MN	3	autre
327	23558	M	ACTIVITÉS SPÉCIALISÉES, SCIENTIFIQUES ET TECHNIQUES	Ingénierie, études techniques	168	(49,249]	F	35	(30,40]	387f	CHEF DE PROJET	CDI	NA	NA	NA	71	Activ. architecture & ingénierie	7	NA	SMS	NA	NA	NA	NA	NA	NA	NA	NA	NA	NA	NA	apte	NA	MN	3	none	(0,50]	MN	3	autre
328	23561	M	ACTIVITÉS SPÉCIALISÉES, SCIENTIFIQUES ET TECHNIQUES	Conseil pour les affaires et autres conseils de gestion	3	(0,9]	M	44	(40,50]	372e	CONSULTANT	CDI	NA	NA	NA	70	Activités des sièges sociaux	5	NA	SMS	NA	NA	NA	NA	NA	NA	NA	NA	NA	NA	NA	apte	NA	MN	3	none	(0,50]	MN	3	autre
329	23564	M	ACTIVITÉS SPÉCIALISÉES, SCIENTIFIQUES ET TECHNIQUES	Ingénierie, études techniques	25	(9,49]	M	41	(40,50]	388c	CHEF DE PROJET	CDI	NA	NA	NA	71	Activ. architecture & ingénierie	3	NA	SMS	NA	NA	NA	NA	NA	NA	NA	NA	NA	NA	NA	apte	NA	MN	3	none	(0,50]	MN	3	autre
330	23566	M	ACTIVITÉS SPÉCIALISÉES, SCIENTIFIQUES ET TECHNIQUES	Ingénierie, études techniques	1	(0,9]	M	48	(40,50]	382c	INSPECTEUR DES TRAVAUX	CDI	NA	NA	NA	71	Activ. architecture & ingénierie	2	NA	SMS	NA	NA	NA	NA	NA	NA	NA	NA	NA	NA	NA	apte	NA	MN	3	none	(0,50]	MN	3	autre
331	23570	M	ACTIVITÉS SPÉCIALISÉES, SCIENTIFIQUES ET TECHNIQUES	Activités d'architecture	3	(0,9]	M	34	(30,40]	387f	CHARGE D OPERATIONS	CDI	NA	NA	NA	71	Activ. architecture & ingénierie	5	NA	SMS	NA	NA	NA	NA	NA	NA	NA	NA	NA	NA	NA	apte	NA	MN	3	none	(0,50]	MN	3	autre
332	23576	M	ACTIVITÉS SPÉCIALISÉES, SCIENTIFIQUES ET TECHNIQUES	Ingénierie, études techniques	164	(49,249]	M	39	(30,40]	388c	DATABASE ADMINISTRATOR	CDI	NA	NA	NA	71	Activ. architecture & ingénierie	1	NA	SMS	NA	NA	NA	NA	NA	NA	NA	NA	NA	NA	NA	apte	NA	MN	3	none	(0,50]	MN	3	autre
333	23578	M	ACTIVITÉS SPÉCIALISÉES, SCIENTIFIQUES ET TECHNIQUES	Ingénierie, études techniques	168	(49,249]	F	41	(40,50]	387f	CHARGEE D ETUDES	CDI	NA	NA	NA	71	Activ. architecture & ingénierie	3	NA	SMS	NA	NA	NA	NA	NA	NA	NA	NA	NA	NA	NA	apte	NA	MN	3	none	(0,50]	MN	3	autre
334	23579	M	ACTIVITÉS SPÉCIALISÉES, SCIENTIFIQUES ET TECHNIQUES	Ingénierie, études techniques	168	(49,249]	M	35	(30,40]	387f	CHEF DE PROJET	CDI	NA	NA	NA	71	Activ. architecture & ingénierie	3	NA	SMS	NA	NA	NA	NA	NA	NA	NA	NA	NA	NA	NA	apte	NA	MN	3	none	(0,50]	MN	3	autre
335	23595	M	ACTIVITÉS SPÉCIALISÉES, SCIENTIFIQUES ET TECHNIQUES	Conseil pour les affaires et autres conseils de gestion	15	(9,49]	M	28	(0,30]	354a	WEBMASTER	CDI	NA	NA	NA	70	Activités des sièges sociaux	6	NA	SMS	NA	NA	NA	NA	NA	NA	NA	NA	NA	NA	NA	apte	NA	MN	3	none	(0,50]	MN	3	autre
336	23597	M	ACTIVITÉS SPÉCIALISÉES, SCIENTIFIQUES ET TECHNIQUES	Conseil pour les affaires et autres conseils de gestion	3	(0,9]	M	41	(40,50]	372e	CONSULTANT	CDI	NA	NA	NA	70	Activités des sièges sociaux	5	NA	SMS	NA	NA	NA	NA	NA	NA	NA	NA	NA	NA	NA	apte	NA	MN	3	none	(0,50]	MN	3	autre
337	23598	M	ACTIVITÉS SPÉCIALISÉES, SCIENTIFIQUES ET TECHNIQUES	Ingénierie, études techniques	50	(49,249]	M	42	(40,50]	382a	RESPONSABLE OPERATIONS	CDI	NA	NA	NA	71	Activ. architecture & ingénierie	6	NA	SMS	NA	NA	NA	NA	NA	NA	NA	NA	NA	NA	NA	apte	NA	MN	3	none	(0,50]	MN	3	autre
338	23600	M	ACTIVITÉS SPÉCIALISÉES, SCIENTIFIQUES ET TECHNIQUES	Activités des sièges sociaux	8	(0,9]	F	33	(30,40]	311d	PSYCHOLOGUE	CDI	NA	NA	NA	70	Activités des sièges sociaux	2	NA	SMS	NA	NA	NA	NA	NA	NA	NA	NA	NA	NA	NA	apte	NA	MN	3	none	(0,50]	MN	3	autre
339	23605	M	ACTIVITÉS SPÉCIALISÉES, SCIENTIFIQUES ET TECHNIQUES	Ingénierie, études techniques	164	(49,249]	M	33	(30,40]	385a	INGENIEUR DEVELOPPEMENT	CDI	NA	NA	NA	71	Activ. architecture & ingénierie	3	NA	SMS	NA	NA	NA	NA	NA	NA	NA	NA	NA	NA	NA	apte	NA	MN	3	none	(0,50]	MN	3	autre
340	23611	M	ACTIVITÉS SPÉCIALISÉES, SCIENTIFIQUES ET TECHNIQUES	Conseil pour les affaires et autres conseils de gestion	8	(0,9]	F	41	(40,50]	373d	DIRECTRICE GENERALE	CDI	NA	NA	NA	70	Activités des sièges sociaux	3	NA	SMS	NA	NA	NA	NA	NA	NA	NA	NA	NA	NA	NA	apte	NA	MN	3	none	(0,50]	MN	3	autre
341	23616	M	ACTIVITÉS SPÉCIALISÉES, SCIENTIFIQUES ET TECHNIQUES	Ingénierie, études techniques	4	(0,9]	M	44	(40,50]	388a	INFORMATICIEN METROLOGIE ACOUSTIQUE	CDI	NA	NA	NA	71	Activ. architecture & ingénierie	17	NA	SMS	NA	NA	NA	NA	NA	NA	NA	NA	NA	NA	NA	apte	NA	MN	3	none	(0,50]	MN	3	autre
342	23618	M	ACTIVITÉS SPÉCIALISÉES, SCIENTIFIQUES ET TECHNIQUES	Ingénierie, études techniques	7	(0,9]	M	40	(30,40]	373d	DIRECTEUR	CDI	NA	NA	NA	71	Activ. architecture & ingénierie	4	NA	SMS	NA	NA	NA	NA	NA	NA	NA	NA	NA	NA	NA	apte	NA	MN	3	none	(0,50]	MN	3	autre
343	23619	M	ACTIVITÉS SPÉCIALISÉES, SCIENTIFIQUES ET TECHNIQUES	Conseil pour les affaires et autres conseils de gestion	3	(0,9]	M	35	(30,40]	388a	RESPONSABLE DES OPERATIONS SUR SITE	CDI	NA	NA	NA	70	Activités des sièges sociaux	12	NA	SMS	NA	NA	NA	NA	NA	NA	NA	NA	NA	NA	NA	apte	NA	MN	3	none	(0,50]	MN	3	autre
344	23620	M	ACTIVITÉS SPÉCIALISÉES, SCIENTIFIQUES ET TECHNIQUES	Conseil pour les affaires et autres conseils de gestion	5	(0,9]	M	35	(30,40]	388a	RESPONSABLE DES OPERATIONS SUR SITE	CDI	NA	NA	NA	70	Activités des sièges sociaux	12	NA	SMS	NA	NA	NA	NA	NA	NA	NA	NA	NA	NA	NA	apte	NA	MN	3	none	(0,50]	MN	3	autre
345	23623	M	ACTIVITÉS SPÉCIALISÉES, SCIENTIFIQUES ET TECHNIQUES	Ingénierie, études techniques	164	(49,249]	M	34	(30,40]	385a	INGENIEUR RECHERCHE DEVELOPPEMENT	CDI	NA	NA	NA	71	Activ. architecture & ingénierie	3	NA	SMS	NA	NA	NA	NA	NA	NA	NA	NA	NA	NA	NA	apte	NA	MN	3	none	(0,50]	MN	3	autre
346	23626	M	ACTIVITÉS SPÉCIALISÉES, SCIENTIFIQUES ET TECHNIQUES	Ingénierie, études techniques	22	(9,49]	F	33	(30,40]	372a	CHARGEE D ETUDES	CDI	NA	NA	NA	71	Activ. architecture & ingénierie	7	NA	SMS	NA	NA	NA	NA	NA	NA	NA	NA	NA	NA	NA	apte	NA	MN	3	none	(0,50]	MN	3	autre
347	23632	M	ACTIVITÉS SPÉCIALISÉES, SCIENTIFIQUES ET TECHNIQUES	Analyses, essais et inspections techniques	48	(9,49]	M	49	(40,50]	382a	COORDONNATEUR SECURITE	CDI	NA	NA	NA	71	Activ. architecture & ingénierie	1	NA	SMS	NA	NA	NA	NA	NA	NA	NA	NA	NA	NA	NA	apte	NA	MN	3	none	(0,50]	MN	3	autre
348	23640	M	ACTIVITÉS SPÉCIALISÉES, SCIENTIFIQUES ET TECHNIQUES	Conseil pour les affaires et autres conseils de gestion	8	(0,9]	M	31	(30,40]	375b	CHARGE DE COMMUNICATION	CDI	NA	NA	NA	70	Activités des sièges sociaux	9	NA	SMS	NA	NA	NA	NA	NA	NA	NA	NA	NA	NA	NA	apte	NA	MN	3	none	(0,50]	MN	3	autre
349	23651	M	ACTIVITÉS SPÉCIALISÉES, SCIENTIFIQUES ET TECHNIQUES	Conseil pour les affaires et autres conseils de gestion	68	(49,249]	M	53	(50,60]	374d	ENTREPRENEUR SALARIE	CDI	NA	NA	NA	70	Activités des sièges sociaux	2	NA	SMS	NA	NA	NA	NA	NA	NA	NA	NA	NA	NA	NA	apte	NA	MN	3	none	(50,70]	MN	3	autre
350	23657	M	ACTIVITÉS SPÉCIALISÉES, SCIENTIFIQUES ET TECHNIQUES	Conseil pour les affaires et autres conseils de gestion	68	(49,249]	F	37	(30,40]	372d	CONSULTANTE ET FORMATRICE COMMUNICATION	CDI	NA	NA	NA	70	Activités des sièges sociaux	1	NA	SMS	NA	NA	NA	NA	NA	NA	NA	NA	NA	NA	NA	apte	NA	MN	3	none	(0,50]	MN	3	autre
351	23660	M	ACTIVITÉS SPÉCIALISÉES, SCIENTIFIQUES ET TECHNIQUES	Ingénierie, études techniques	11	(9,49]	M	37	(30,40]	312e	RESPONSABLE D AGENCE INGENIEUR	CDI	NA	NA	NA	71	Activ. architecture & ingénierie	7	NA	SMR	NA	NA	NA	NA	NA	NA	NA	NA	NA	NA	NA	apte	NA	MN	3	none	(0,50]	MN	3	autre
352	23661	M	ACTIVITÉS SPÉCIALISÉES, SCIENTIFIQUES ET TECHNIQUES	Ingénierie, études techniques	19	(9,49]	F	42	(40,50]	387d	RESPONSABLE AUDIT ET RISQUES	CDI	NA	NA	NA	71	Activ. architecture & ingénierie	8	NA	SMR	NA	NA	NA	NA	NA	NA	NA	NA	NA	NA	NA	apte	NA	MN	3	none	(0,50]	MN	3	autre
353	23665	M	ACTIVITÉS SPÉCIALISÉES, SCIENTIFIQUES ET TECHNIQUES	Conseil pour les affaires et autres conseils de gestion	4	(0,9]	F	28	(0,30]	374b	CHEF DE PRODUITS JUNIORS	CDI	NA	NA	NA	70	Activités des sièges sociaux	1	NA	SMRP	NA	NA	NA	NA	NA	NA	NA	NA	NA	NA	NA	apte	NA	MN	3	none	(0,50]	MN	3	autre
354	23669	M	ACTIVITÉS SPÉCIALISÉES, SCIENTIFIQUES ET TECHNIQUES	Conseil pour les affaires et autres conseils de gestion	6	(0,9]	F	42	(40,50]	388c	INGENIEUR CONSEIL	CDD	NA	NA	NA	70	Activités des sièges sociaux	0	NA	SMS	NA	NA	NA	NA	NA	NA	NA	NA	NA	NA	NA	apte	NA	MN	3	none	(0,50]	MN	3	autre
355	23675	M	ACTIVITÉS SPÉCIALISÉES, SCIENTIFIQUES ET TECHNIQUES	Ingénierie, études techniques	168	(49,249]	F	31	(30,40]	372a	CHARGEE D ETUDES	CDI	NA	NA	NA	71	Activ. architecture & ingénierie	7	NA	SMS	NA	NA	NA	NA	NA	NA	NA	NA	NA	NA	NA	apte	NA	MN	3	none	(0,50]	MN	3	autre
356	23681	M	ACTIVITÉS SPÉCIALISÉES, SCIENTIFIQUES ET TECHNIQUES	Conseil pour les affaires et autres conseils de gestion	19	(9,49]	M	45	(40,50]	38	REPRESENTANT TECHNIQUE LOCAL	CDI	NA	NA	NA	70	Activités des sièges sociaux	9	NA	SMS	NA	NA	NA	NA	NA	NA	NA	NA	NA	NA	NA	apte	NA	MN	3	none	(0,50]	MN	3	autre
357	23691	M	ACTIVITÉS SPÉCIALISÉES, SCIENTIFIQUES ET TECHNIQUES	Conseil pour les affaires et autres conseils de gestion	8	(0,9]	M	42	(40,50]	372b	CHARGE DE MISSION	CDI	NA	NA	NA	70	Activités des sièges sociaux	8	NA	SMS	NA	NA	NA	NA	NA	NA	NA	NA	NA	NA	NA	apte	NA	MN	3	none	(0,50]	MN	3	autre
358	23710	M	ACTIVITÉS SPÉCIALISÉES, SCIENTIFIQUES ET TECHNIQUES	Analyses, essais et inspections techniques	1	(0,9]	F	38	(30,40]	372b	AUDITEUR	CDI	NA	NA	NA	71	Activ. architecture & ingénierie	7	NA	SMS	NA	NA	NA	NA	NA	NA	NA	NA	NA	NA	NA	apte	NA	MN	3	none	(0,50]	MN	3	autre
359	23712	M	ACTIVITÉS SPÉCIALISÉES, SCIENTIFIQUES ET TECHNIQUES	Analyses, essais et inspections techniques	48	(9,49]	M	36	(30,40]	372d	FORMATEUR	CDI	NA	NA	NA	71	Activ. architecture & ingénierie	7	NA	SMS	NA	NA	NA	NA	NA	NA	NA	NA	NA	NA	NA	apte	NA	MN	3	none	(0,50]	MN	3	autre
360	23723	M	ACTIVITÉS SPÉCIALISÉES, SCIENTIFIQUES ET TECHNIQUES	Ingénierie, études techniques	168	(49,249]	F	32	(30,40]	381a	CHEF DE PROJET	CDI	NA	NA	NA	71	Activ. architecture & ingénierie	7	NA	SMS	NA	NA	NA	NA	NA	NA	NA	NA	NA	NA	NA	apte	NA	MN	3	none	(0,50]	MN	3	autre
361	23727	M	ACTIVITÉS SPÉCIALISÉES, SCIENTIFIQUES ET TECHNIQUES	Ingénierie, études techniques	1	(0,9]	F	32	(30,40]	382b	URBANISTE	CDI	NA	NA	NA	71	Activ. architecture & ingénierie	8	NA	SMS	NA	NA	NA	NA	NA	NA	NA	NA	NA	NA	NA	apte	NA	MN	3	none	(0,50]	MN	3	autre
362	23730	M	ACTIVITÉS SPÉCIALISÉES, SCIENTIFIQUES ET TECHNIQUES	Ingénierie, études techniques	40	(9,49]	M	35	(30,40]	38	CHARGE D'ETUDES	CDI	NA	NA	NA	71	Activ. architecture & ingénierie	4	NA	SMR	NA	NA	NA	NA	NA	NA	NA	NA	NA	NA	NA	apte	NA	MN	3	none	(0,50]	MN	3	autre
363	23737	M	ACTIVITÉS SPÉCIALISÉES, SCIENTIFIQUES ET TECHNIQUES	Conseil pour les affaires et autres conseils de gestion	68	(49,249]	M	56	(50,60]	372b	COACH	CDI	NA	NA	NA	70	Activités des sièges sociaux	1	NA	SMS	NA	NA	NA	NA	NA	NA	NA	NA	NA	NA	NA	apte	NA	MN	3	none	(50,70]	MN	3	autre
364	23742	M	ACTIVITÉS SPÉCIALISÉES, SCIENTIFIQUES ET TECHNIQUES	Ingénierie, études techniques	40	(9,49]	F	56	(50,60]	381c	CHEF DE SERVICE II	CDI	NA	NA	NA	71	Activ. architecture & ingénierie	0	NA	SMS	NA	NA	NA	NA	NA	NA	NA	NA	NA	NA	NA	apte	NA	MN	3	none	(50,70]	MN	3	autre
365	23750	M	ACTIVITÉS SPÉCIALISÉES, SCIENTIFIQUES ET TECHNIQUES	Ingénierie, études techniques	20	(9,49]	M	32	(30,40]	38	DESSINATEUR	CDI	NA	NA	NA	71	Activ. architecture & ingénierie	5	NA	SMS	NA	NA	NA	NA	NA	NA	NA	NA	NA	NA	NA	apte	NA	MN	3	none	(0,50]	MN	3	autre
366	23763	M	ACTIVITÉS SPÉCIALISÉES, SCIENTIFIQUES ET TECHNIQUES	Ingénierie, études techniques	168	(49,249]	M	33	(30,40]	387f	CHARGE D ETUDES CONFIRME	CDI	NA	NA	NA	71	Activ. architecture & ingénierie	3	NA	SMR	NA	NA	NA	NA	NA	NA	NA	NA	NA	NA	NA	apte	NA	MN	3	none	(0,50]	MN	3	autre
367	23770	M	ACTIVITÉS SPÉCIALISÉES, SCIENTIFIQUES ET TECHNIQUES	Ingénierie, études techniques	7	(0,9]	M	36	(30,40]	374c	DIRECTEUR GENERAL	CDI	NA	NA	NA	71	Activ. architecture & ingénierie	5	NA	SMS	NA	NA	NA	NA	NA	NA	NA	NA	NA	NA	NA	apte	NA	MN	3	none	(0,50]	MN	3	autre
368	23774	M	ACTIVITÉS SPÉCIALISÉES, SCIENTIFIQUES ET TECHNIQUES	Ingénierie, études techniques	26	(9,49]	F	46	(40,50]	376e	RESPONSABLE ASSURANCE	CDI	NA	NA	NA	71	Activ. architecture & ingénierie	3	NA	SMS	NA	NA	NA	NA	NA	NA	NA	NA	NA	NA	NA	apte	NA	MN	3	none	(0,50]	MN	3	autre
369	23776	M	ACTIVITÉS SPÉCIALISÉES, SCIENTIFIQUES ET TECHNIQUES	Ingénierie, études techniques	36	(9,49]	M	27	(0,30]	38	INGENIEUR	CDI	NA	NA	NA	71	Activ. architecture & ingénierie	2	NA	SMS	NA	NA	NA	NA	NA	NA	NA	NA	NA	NA	NA	apte	NA	MN	3	none	(0,50]	MN	3	autre
370	23779	M	ACTIVITÉS SPÉCIALISÉES, SCIENTIFIQUES ET TECHNIQUES	Conseil pour les affaires et autres conseils de gestion	16	(9,49]	M	57	(50,60]	381b	CHARGE DE PROGRAMME	CDI	NA	NA	NA	70	Activités des sièges sociaux	8	NA	SMS	NA	NA	NA	NA	NA	NA	NA	NA	NA	NA	NA	apte	NA	MN	3	none	(50,70]	MN	3	autre
371	23781	M	ACTIVITÉS SPÉCIALISÉES, SCIENTIFIQUES ET TECHNIQUES	Ingénierie, études techniques	168	(49,249]	M	46	(40,50]	387f	DIRECTEUR DE PROJET	CDI	NA	NA	NA	71	Activ. architecture & ingénierie	3	NA	SMS	NA	NA	NA	NA	NA	NA	NA	NA	NA	NA	NA	apte	NA	MN	3	none	(0,50]	MN	3	autre
372	23790	M	ACTIVITÉS SPÉCIALISÉES, SCIENTIFIQUES ET TECHNIQUES	Conseil pour les affaires et autres conseils de gestion	43	(9,49]	M	42	(40,50]	388c	RESPONSABLE INFORMATIQUE	CDI	NA	NA	NA	70	Activités des sièges sociaux	6	NA	SMS	NA	NA	NA	NA	NA	NA	NA	NA	NA	NA	NA	apte	NA	MN	3	none	(0,50]	MN	3	autre
373	23797	M	ACTIVITÉS SPÉCIALISÉES, SCIENTIFIQUES ET TECHNIQUES	Conseil pour les affaires et autres conseils de gestion	10	(9,49]	M	35	(30,40]	382c	CHARGE D OPERATIONS	CDI	NA	NA	NA	70	Activités des sièges sociaux	1	NA	SMS	NA	NA	NA	NA	NA	NA	NA	NA	NA	NA	NA	apte	NA	MN	3	none	(0,50]	MN	3	autre
374	23800	M	ACTIVITÉS SPÉCIALISÉES, SCIENTIFIQUES ET TECHNIQUES	Ingénierie, études techniques	9	(0,9]	F	44	(40,50]	372b	CHARGEE DE PROJET	CDI	NA	NA	NA	71	Activ. architecture & ingénierie	7	NA	SMS	NA	NA	NA	NA	NA	NA	NA	NA	NA	NA	NA	apte	NA	MN	3	none	(0,50]	MN	3	autre
375	23807	M	ACTIVITÉS SPÉCIALISÉES, SCIENTIFIQUES ET TECHNIQUES	Conseil pour les affaires et autres conseils de gestion	3	(0,9]	M	40	(30,40]	387b	CHARGE DE CLIENTELE	CDI	NA	NA	NA	70	Activités des sièges sociaux	3	NA	SMS	NA	NA	NA	NA	NA	NA	NA	NA	NA	NA	NA	apte	NA	MN	3	none	(0,50]	MN	3	autre
376	23808	M	ACTIVITÉS SPÉCIALISÉES, SCIENTIFIQUES ET TECHNIQUES	Ingénierie, études techniques	164	(49,249]	M	33	(30,40]	385a	INGENIEUR DEVELOPPEMENT	CDI	NA	NA	NA	71	Activ. architecture & ingénierie	3	NA	SMS	NA	NA	NA	NA	NA	NA	NA	NA	NA	NA	NA	apte	NA	MN	3	none	(0,50]	MN	3	autre
377	23810	M	ACTIVITÉS SPÉCIALISÉES, SCIENTIFIQUES ET TECHNIQUES	Ingénierie, études techniques	164	(49,249]	F	33	(30,40]	385a	INGENIEUR DEVELOPPEMENT	CDI	NA	NA	NA	71	Activ. architecture & ingénierie	3	NA	SMR	NA	NA	NA	NA	NA	NA	NA	NA	NA	NA	NA	apte	NA	MN	3	none	(0,50]	MN	3	autre
378	23811	M	ACTIVITÉS SPÉCIALISÉES, SCIENTIFIQUES ET TECHNIQUES	Ingénierie, études techniques	164	(49,249]	M	31	(30,40]	385a	INGENIEUR DEVELOPPEMENT	CDI	NA	NA	NA	71	Activ. architecture & ingénierie	3	NA	SMR	NA	NA	NA	NA	NA	NA	NA	NA	NA	NA	NA	apte	NA	MN	3	none	(0,50]	MN	3	autre
379	23816	M	ACTIVITÉS SPÉCIALISÉES, SCIENTIFIQUES ET TECHNIQUES	Ingénierie, études techniques	56	(49,249]	M	42	(40,50]	388c	CONSULTANT CONFIRME	CDI	NA	NA	NA	71	Activ. architecture & ingénierie	3	NA	SMS	NA	NA	NA	NA	NA	NA	NA	NA	NA	NA	NA	apte	NA	MN	3	none	(0,50]	MN	3	autre
380	23826	M	ACTIVITÉS SPÉCIALISÉES, SCIENTIFIQUES ET TECHNIQUES	Ingénierie, études techniques	28	(9,49]	M	32	(30,40]	387F	CHEF DE PROJETS	CDI	NA	NA	NA	71	Activ. architecture & ingénierie	8	NA	SMS	NA	NA	NA	NA	NA	NA	NA	NA	NA	NA	NA	apte	NA	MN	3	none	(0,50]	MN	3	autre
381	23848	M	ACTIVITÉS SPÉCIALISÉES, SCIENTIFIQUES ET TECHNIQUES	Conseil pour les affaires et autres conseils de gestion	2	(0,9]	F	50	(40,50]	37	CHEF DE PROJET	CDI	NA	NA	NA	70	Activités des sièges sociaux	1	NA	SMS	NA	NA	NA	NA	NA	NA	NA	NA	NA	NA	NA	apte	NA	MN	3	none	(0,50]	MN	3	autre
382	23851	M	ACTIVITÉS SPÉCIALISÉES, SCIENTIFIQUES ET TECHNIQUES	Conseil pour les affaires et autres conseils de gestion	8	(0,9]	F	44	(40,50]	372b	CHARGEE DE MISSION	CDI	NA	NA	NA	70	Activités des sièges sociaux	13	NA	SMR	NA	NA	NA	NA	NA	NA	NA	NA	NA	NA	NA	apte	NA	MN	3	none	(0,50]	MN	3	autre
383	23860	M	ACTIVITÉS SPÉCIALISÉES, SCIENTIFIQUES ET TECHNIQUES	Ingénierie, études techniques	28	(9,49]	M	36	(30,40]	387F	RESPONSABLE DÉVELOPPEMENT ET ETUDES	CDI	NA	NA	NA	71	Activ. architecture & ingénierie	9	NA	SMS	NA	NA	NA	NA	NA	NA	NA	NA	NA	NA	NA	apte	NA	MN	3	none	(0,50]	MN	3	autre
384	23868	M	ACTIVITÉS SPÉCIALISÉES, SCIENTIFIQUES ET TECHNIQUES	Ingénierie, études techniques	28	(9,49]	M	38	(30,40]	387F	RESPONSABLE CONSTRUCTION ET REALISATION	CDI	NA	NA	NA	71	Activ. architecture & ingénierie	9	NA	SMS	NA	NA	NA	NA	NA	NA	NA	NA	NA	NA	NA	apte	NA	MN	3	none	(0,50]	MN	3	autre
385	23873	M	ACTIVITÉS SPÉCIALISÉES, SCIENTIFIQUES ET TECHNIQUES	Ingénierie, études techniques	164	(49,249]	M	39	(30,40]	342f	DIRECTEUR TECHNOLOGIQUE ET MARKETING	CDI	NA	NA	NA	71	Activ. architecture & ingénierie	3	NA	SMS	NA	NA	NA	NA	NA	NA	NA	NA	NA	NA	NA	apte	NA	MN	3	none	(0,50]	MN	3	autre
386	23874	M	ACTIVITÉS SPÉCIALISÉES, SCIENTIFIQUES ET TECHNIQUES	Ingénierie, études techniques	164	(49,249]	M	44	(40,50]	385a	INGENIEUR DE RECHERCHE	CDI	NA	NA	NA	71	Activ. architecture & ingénierie	3	NA	SMR	NA	NA	NA	NA	NA	NA	NA	NA	NA	NA	NA	apte	NA	MN	3	none	(0,50]	MN	3	autre
387	23875	M	ACTIVITÉS SPÉCIALISÉES, SCIENTIFIQUES ET TECHNIQUES	Conseil pour les affaires et autres conseils de gestion	68	(49,249]	M	42	(40,50]	388a	DEVELOPPEUR	CDI	NA	NA	NA	70	Activités des sièges sociaux	2	NA	SMS	NA	NA	NA	NA	NA	NA	NA	NA	NA	NA	NA	apte	NA	MN	3	none	(0,50]	MN	3	autre
388	23877	M	ACTIVITÉS SPÉCIALISÉES, SCIENTIFIQUES ET TECHNIQUES	Ingénierie, études techniques	164	(49,249]	M	39	(30,40]	385a	INGENIEUR RECHERCHE ET DEVELOPPEMENT	CDI	NA	NA	NA	71	Activ. architecture & ingénierie	3	NA	SMS	NA	NA	NA	NA	NA	NA	NA	NA	NA	NA	NA	apte	NA	MN	3	none	(0,50]	MN	3	autre
389	23884	M	ACTIVITÉS SPÉCIALISÉES, SCIENTIFIQUES ET TECHNIQUES	Ingénierie, études techniques	6	(0,9]	M	60	(50,60]	371a	DIRECTEUR TECHNIQUE	CDI	NA	NA	NA	71	Activ. architecture & ingénierie	2	NA	SMS	NA	NA	NA	NA	NA	NA	NA	NA	NA	NA	NA	apte	NA	MN	3	none	(50,70]	MN	3	autre
390	23885	M	ACTIVITÉS SPÉCIALISÉES, SCIENTIFIQUES ET TECHNIQUES	Ingénierie, études techniques	168	(49,249]	F	27	(0,30]	386D	CHARGEE DE PROJET	CDI	NA	NA	NA	71	Activ. architecture & ingénierie	2	NA	SMS	NA	NA	NA	NA	NA	NA	NA	NA	NA	NA	NA	apte	NA	MN	3	none	(0,50]	MN	3	autre
391	23888	M	ACTIVITÉS SPÉCIALISÉES, SCIENTIFIQUES ET TECHNIQUES	Ingénierie, études techniques	35	(9,49]	M	30	(0,30]	387F	INGENIEUR CHARGE D ETUDES	CDI	NA	NA	NA	71	Activ. architecture & ingénierie	1	NA	SMS	NA	NA	NA	NA	NA	NA	NA	NA	NA	NA	NA	apte	NA	MN	3	none	(0,50]	MN	3	autre
392	23890	M	ACTIVITÉS SPÉCIALISÉES, SCIENTIFIQUES ET TECHNIQUES	Ingénierie, études techniques	56	(49,249]	M	25	(0,30]	388a	INGENIEUR	CDI	NA	NA	NA	71	Activ. architecture & ingénierie	0	NA	SMS	NA	NA	NA	NA	NA	NA	NA	NA	NA	NA	NA	apte	NA	MN	3	none	(0,50]	MN	3	autre
393	23892	M	ACTIVITÉS SPÉCIALISÉES, SCIENTIFIQUES ET TECHNIQUES	Ingénierie, études techniques	56	(49,249]	M	25	(0,30]	388d	INGENIEUR D AFFAIRES	CDI	NA	NA	NA	71	Activ. architecture & ingénierie	2	NA	SMS	NA	NA	NA	NA	NA	NA	NA	NA	NA	NA	NA	apte	NA	MN	3	none	(0,50]	MN	3	autre
394	23920	M	ACTIVITÉS SPÉCIALISÉES, SCIENTIFIQUES ET TECHNIQUES	Ingénierie, études techniques	4	(0,9]	M	39	(30,40]	387b	INGENIEUR	CDI	NA	NA	NA	71	Activ. architecture & ingénierie	7	NA	SMS	NA	NA	NA	NA	NA	NA	NA	NA	NA	NA	NA	apte	NA	MN	3	none	(0,50]	MN	3	autre
395	23932	M	ACTIVITÉS SPÉCIALISÉES, SCIENTIFIQUES ET TECHNIQUES	Conseil en relations publiques et communication	8	(0,9]	M	31	(30,40]	353c	DIRECTEUR ARTISTIQUE	CDI	NA	NA	NA	70	Activités des sièges sociaux	2	NA	SMS	NA	NA	NA	NA	NA	NA	NA	NA	NA	NA	NA	apte	NA	MN	3	none	(0,50]	MN	3	autre
396	23935	M	ACTIVITÉS SPÉCIALISÉES, SCIENTIFIQUES ET TECHNIQUES	Conseil pour les affaires et autres conseils de gestion	3	(0,9]	F	42	(40,50]	374c	DIRECTRICE DE CENTRE	CDI	NA	NA	NA	70	Activités des sièges sociaux	2	NA	SMS	NA	NA	NA	NA	NA	NA	NA	NA	NA	NA	NA	apte	NA	MN	3	none	(0,50]	MN	3	autre
397	23942	M	ACTIVITÉS SPÉCIALISÉES, SCIENTIFIQUES ET TECHNIQUES	Ingénierie, études techniques	22	(9,49]	F	30	(0,30]	383a	INGENIEUR D ETUDES HYDRAULIQUES	CDI	NA	NA	NA	71	Activ. architecture & ingénierie	7	NA	SMS	NA	NA	NA	NA	NA	NA	NA	NA	NA	NA	NA	apte	NA	MN	3	none	(0,50]	MN	3	autre
398	23948	M	ACTIVITÉS SPÉCIALISÉES, SCIENTIFIQUES ET TECHNIQUES	Ingénierie, études techniques	22	(9,49]	M	35	(30,40]	387f	INGENIEUR CADRE	CDI	NA	NA	NA	71	Activ. architecture & ingénierie	7	NA	SMS	NA	NA	NA	NA	NA	NA	NA	NA	NA	NA	NA	apte	NA	MN	3	none	(0,50]	MN	3	autre
399	23949	M	ACTIVITÉS SPÉCIALISÉES, SCIENTIFIQUES ET TECHNIQUES	Ingénierie, études techniques	22	(9,49]	M	32	(30,40]	387f	INGENIEUR	CDI	NA	NA	NA	71	Activ. architecture & ingénierie	7	NA	SMR	NA	NA	NA	NA	NA	NA	NA	NA	NA	NA	NA	apte	NA	MN	3	none	(0,50]	MN	3	autre
400	23951	M	ACTIVITÉS SPÉCIALISÉES, SCIENTIFIQUES ET TECHNIQUES	Conseil pour les affaires et autres conseils de gestion	16	(9,49]	M	37	(30,40]	381b	CHARGE DE MISSION	CDI	NA	NA	NA	70	Activités des sièges sociaux	1	NA	SMS	NA	NA	NA	NA	NA	NA	NA	NA	NA	NA	NA	apte	NA	MN	3	none	(0,50]	MN	3	autre
401	23952	M	ACTIVITÉS SPÉCIALISÉES, SCIENTIFIQUES ET TECHNIQUES	Conseil pour les affaires et autres conseils de gestion	16	(9,49]	M	42	(40,50]	381b	AGRO ECONOMISTE	CDI	NA	NA	NA	70	Activités des sièges sociaux	7	NA	SMS	NA	NA	NA	NA	NA	NA	NA	NA	NA	NA	NA	apte	NA	MN	3	none	(0,50]	MN	3	autre
402	23962	M	ACTIVITÉS SPÉCIALISÉES, SCIENTIFIQUES ET TECHNIQUES	Analyses, essais et inspections techniques	1	(0,9]	M	31	(30,40]	376g	DIAGNOSTIQUEUR IMMOBILIER	CDI	NA	NA	NA	71	Activ. architecture & ingénierie	5	NA	SMRP	NA	NA	NA	NA	NA	NA	NA	NA	NA	NA	NA	apte	NA	MN	3	none	(0,50]	MN	3	autre
403	23970	M	ACTIVITÉS SPÉCIALISÉES, SCIENTIFIQUES ET TECHNIQUES	Conseil pour les affaires et autres conseils de gestion	4	(0,9]	F	33	(30,40]	387f	CHARGEE DE MISSION	CDI	NA	NA	NA	70	Activités des sièges sociaux	5	NA	SMS	NA	NA	NA	NA	NA	NA	NA	NA	NA	NA	NA	apte	NA	MN	3	none	(0,50]	MN	3	autre
404	23981	M	ACTIVITÉS SPÉCIALISÉES, SCIENTIFIQUES ET TECHNIQUES	Ingénierie, études techniques	56	(49,249]	M	33	(30,40]	388c	CONSULTANT	CDI	NA	NA	NA	71	Activ. architecture & ingénierie	0	NA	SMS	NA	NA	NA	NA	NA	NA	NA	NA	NA	NA	NA	apte	NA	MN	3	none	(0,50]	MN	3	autre
405	23989	M	ACTIVITÉS SPÉCIALISÉES, SCIENTIFIQUES ET TECHNIQUES	Ingénierie, études techniques	35	(9,49]	M	43	(40,50]	382a	CHEF PROJET CONFIRME	CDI	NA	NA	NA	71	Activ. architecture & ingénierie	1	NA	SMS	NA	NA	NA	NA	NA	NA	NA	NA	NA	NA	NA	apte	NA	MN	3	none	(0,50]	MN	3	autre
406	23990	M	ACTIVITÉS SPÉCIALISÉES, SCIENTIFIQUES ET TECHNIQUES	Ingénierie, études techniques	35	(9,49]	M	34	(30,40]	382a	CHEF DE PROJET	CDI	NA	NA	NA	71	Activ. architecture & ingénierie	1	NA	SMS	NA	NA	NA	NA	NA	NA	NA	NA	NA	NA	NA	apte	NA	MN	3	none	(0,50]	MN	3	autre
407	23991	M	ACTIVITÉS SPÉCIALISÉES, SCIENTIFIQUES ET TECHNIQUES	Conseil pour les affaires et autres conseils de gestion	16	(9,49]	F	40	(30,40]	381b	CHARGEE DE PROGRAMME	CDI	NA	NA	NA	70	Activités des sièges sociaux	7	NA	SMS	NA	NA	NA	NA	NA	NA	NA	NA	NA	NA	NA	apte	NA	MN	3	none	(0,50]	MN	3	autre
408	23997	M	ACTIVITÉS SPÉCIALISÉES, SCIENTIFIQUES ET TECHNIQUES	Conseil pour les affaires et autres conseils de gestion	2	(0,9]	M	34	(30,40]	373d	DIRECTEUR STRATEGIQUE	CDI	NA	NA	NA	70	Activités des sièges sociaux	0	NA	SMS	NA	NA	NA	NA	NA	NA	NA	NA	NA	NA	NA	apte	NA	MN	3	none	(0,50]	MN	3	autre
409	24004	M	ACTIVITÉS SPÉCIALISÉES, SCIENTIFIQUES ET TECHNIQUES	Ingénierie, études techniques	164	(49,249]	M	36	(30,40]	385a	INGENIEUR PETROPHYSICIEN	CDI	NA	NA	NA	71	Activ. architecture & ingénierie	3	NA	SMS	NA	NA	NA	NA	NA	NA	NA	NA	NA	NA	NA	apte	NA	MN	3	none	(0,50]	MN	3	autre
410	24007	M	ACTIVITÉS SPÉCIALISÉES, SCIENTIFIQUES ET TECHNIQUES	Ingénierie, études techniques	168	(49,249]	M	35	(30,40]	387f	DIRECTEUR DE PROJET	CDI	NA	NA	NA	71	Activ. architecture & ingénierie	7	NA	SMS	NA	NA	NA	NA	NA	NA	NA	NA	NA	NA	NA	apte	NA	MN	3	none	(0,50]	MN	3	autre
411	24008	M	ACTIVITÉS SPÉCIALISÉES, SCIENTIFIQUES ET TECHNIQUES	Ingénierie, études techniques	25	(9,49]	F	38	(30,40]	381b	INGENIEUR HYDRAULIQUE	CDI	NA	NA	NA	71	Activ. architecture & ingénierie	14	NA	SMS	NA	NA	NA	NA	NA	NA	NA	NA	NA	NA	NA	apte	NA	MN	3	none	(0,50]	MN	3	autre
412	24016	M	ACTIVITÉS SPÉCIALISÉES, SCIENTIFIQUES ET TECHNIQUES	Conseil pour les affaires et autres conseils de gestion	43	(9,49]	F	31	(30,40]	372a	ANALYSTE DE DONNEES	CDI	NA	NA	NA	70	Activités des sièges sociaux	7	NA	SMS	NA	NA	NA	NA	NA	NA	NA	NA	NA	NA	NA	apte	NA	MN	3	none	(0,50]	MN	3	autre
413	24017	M	ACTIVITÉS SPÉCIALISÉES, SCIENTIFIQUES ET TECHNIQUES	Conseil pour les affaires et autres conseils de gestion	6	(0,9]	M	42	(40,50]	38	RESPONSABLE ACTIVITE	CDI	NA	NA	NA	70	Activités des sièges sociaux	5	NA	SMS	NA	NA	NA	NA	NA	NA	NA	NA	NA	NA	NA	apte	NA	MN	3	none	(0,50]	MN	3	autre
414	24018	M	ACTIVITÉS SPÉCIALISÉES, SCIENTIFIQUES ET TECHNIQUES	Conseil pour les affaires et autres conseils de gestion	9	(0,9]	M	36	(30,40]	388a	INGENIEUR RECHERCHE DEVELOPPEMENT	CDI	NA	NA	NA	70	Activités des sièges sociaux	7	NA	SMS	NA	NA	NA	NA	NA	NA	NA	NA	NA	NA	NA	apte	NA	MN	3	none	(0,50]	MN	3	autre
415	24023	M	ACTIVITÉS SPÉCIALISÉES, SCIENTIFIQUES ET TECHNIQUES	Ingénierie, études techniques	50	(49,249]	M	44	(40,50]	382a	RESPONSABLE D OPERATIONS	CDI	NA	NA	NA	71	Activ. architecture & ingénierie	7	NA	SMS	NA	NA	NA	NA	NA	NA	NA	NA	NA	NA	NA	apte	NA	MN	3	none	(0,50]	MN	3	autre
416	24033	M	ACTIVITÉS SPÉCIALISÉES, SCIENTIFIQUES ET TECHNIQUES	Ingénierie, études techniques	5	(0,9]	M	42	(40,50]	387f	INGENIEUR GEOTECHNICIEN	CDI	NA	NA	NA	71	Activ. architecture & ingénierie	4	NA	SMS	NA	NA	NA	NA	NA	NA	NA	NA	NA	NA	NA	apte	NA	MN	3	none	(0,50]	MN	3	autre
417	24041	M	ACTIVITÉS SPÉCIALISÉES, SCIENTIFIQUES ET TECHNIQUES	Ingénierie, études techniques	13	(9,49]	M	42	(40,50]	312e	INGENIEUR	CDI	NA	NA	NA	71	Activ. architecture & ingénierie	7	NA	SMS	NA	NA	NA	NA	NA	NA	NA	NA	NA	NA	NA	apte	NA	MN	3	none	(0,50]	MN	3	autre
418	24042	M	ACTIVITÉS SPÉCIALISÉES, SCIENTIFIQUES ET TECHNIQUES	Conseil pour les affaires et autres conseils de gestion	8	(0,9]	M	57	(50,60]	372b	CHARGE DE MISSION	CDI	NA	NA	NA	70	Activités des sièges sociaux	7	NA	SMS	NA	NA	NA	NA	NA	NA	NA	NA	NA	NA	NA	apte	NA	MN	3	none	(50,70]	MN	3	autre
419	24051	M	ACTIVITÉS SPÉCIALISÉES, SCIENTIFIQUES ET TECHNIQUES	Conseil pour les affaires et autres conseils de gestion	19	(9,49]	M	44	(40,50]	313a	CONSEILLER CLIENTELE BOUTIQUE	CDI	NA	NA	NA	70	Activités des sièges sociaux	7	NA	SMS	NA	NA	NA	NA	NA	NA	NA	NA	NA	NA	NA	apte	NA	MN	3	none	(0,50]	MN	3	autre
420	24052	M	ACTIVITÉS SPÉCIALISÉES, SCIENTIFIQUES ET TECHNIQUES	Conseil pour les affaires et autres conseils de gestion	19	(9,49]	M	46	(40,50]	374c	ATTACHE COMMERCIAL COLLECTIF AT	CDI	NA	NA	NA	70	Activités des sièges sociaux	9	NA	SMS	NA	NA	NA	NA	NA	NA	NA	NA	NA	NA	NA	apte	NA	MN	3	none	(0,50]	MN	3	autre
421	24053	M	ACTIVITÉS SPÉCIALISÉES, SCIENTIFIQUES ET TECHNIQUES	Conseil pour les affaires et autres conseils de gestion	19	(9,49]	F	46	(40,50]	374d	RESPONSABLE RELATION COLLECTIVITE LOCALE	CDI	NA	NA	NA	70	Activités des sièges sociaux	7	NA	SMS	NA	NA	NA	NA	NA	NA	NA	NA	NA	NA	NA	apte	NA	MN	3	none	(0,50]	MN	3	autre
422	24073	M	ACTIVITÉS SPÉCIALISÉES, SCIENTIFIQUES ET TECHNIQUES	Analyses, essais et inspections techniques	48	(9,49]	M	46	(40,50]	374c	DIRECTEUR AGENCE	CDI	NA	NA	NA	71	Activ. architecture & ingénierie	7	NA	SMR	NA	NA	NA	NA	NA	NA	NA	NA	NA	NA	NA	apte	NA	MN	3	none	(0,50]	MN	3	autre
423	24075	M	ACTIVITÉS SPÉCIALISÉES, SCIENTIFIQUES ET TECHNIQUES	Conseil pour les affaires et autres conseils de gestion	68	(49,249]	M	41	(40,50]	374d	CONSULTANT	CDI	NA	NA	NA	70	Activités des sièges sociaux	2	NA	SMS	NA	NA	NA	NA	NA	NA	NA	NA	NA	NA	NA	apte	NA	MN	3	none	(0,50]	MN	3	autre
424	24081	M	ACTIVITÉS SPÉCIALISÉES, SCIENTIFIQUES ET TECHNIQUES	Ingénierie, études techniques	168	(49,249]	M	37	(30,40]	381a	CHEF DE PROJET CONFIRME	CDI	NA	NA	NA	71	Activ. architecture & ingénierie	6	NA	SMS	NA	NA	NA	NA	NA	NA	NA	NA	NA	NA	NA	apte	NA	MN	3	none	(0,50]	MN	3	autre
425	24093	M	ACTIVITÉS SPÉCIALISÉES, SCIENTIFIQUES ET TECHNIQUES	Conseil pour les affaires et autres conseils de gestion	2	(0,9]	F	31	(30,40]	343a	CONSULTANTE RH	CDI	NA	NA	NA	70	Activités des sièges sociaux	7	NA	SMS	NA	NA	NA	NA	NA	NA	NA	NA	NA	NA	NA	apte	NA	MN	3	none	(0,50]	MN	3	autre
426	24098	M	ACTIVITÉS SPÉCIALISÉES, SCIENTIFIQUES ET TECHNIQUES	Ingénierie, études techniques	35	(9,49]	M	34	(30,40]	382a	INGENIEUR CHARGE D ETUDES	CDI	NA	NA	NA	71	Activ. architecture & ingénierie	1	NA	SMS	NA	NA	NA	NA	NA	NA	NA	NA	NA	NA	NA	apte	NA	MN	3	none	(0,50]	MN	3	autre
427	24105	M	ACTIVITÉS SPÉCIALISÉES, SCIENTIFIQUES ET TECHNIQUES	Ingénierie, études techniques	6	(0,9]	M	45	(40,50]	382a	PILOTE DE CHANTIER	CDI	NA	NA	NA	71	Activ. architecture & ingénierie	0	NA	SMS	NA	NA	NA	NA	NA	NA	NA	NA	NA	NA	NA	apte	NA	MN	3	none	(0,50]	MN	3	autre
428	24106	M	ACTIVITÉS SPÉCIALISÉES, SCIENTIFIQUES ET TECHNIQUES	Ingénierie, études techniques	7	(0,9]	M	31	(30,40]	372a	CHARGE D AFFAIRES	CDI	NA	NA	NA	71	Activ. architecture & ingénierie	7	NA	SMS	NA	NA	NA	NA	NA	NA	NA	NA	NA	NA	NA	apte	NA	MN	3	none	(0,50]	MN	3	autre
429	24120	M	ACTIVITÉS SPÉCIALISÉES, SCIENTIFIQUES ET TECHNIQUES	Conseil pour les affaires et autres conseils de gestion	13	(9,49]	M	39	(30,40]	38	CONSULTANT	CDI	NA	NA	NA	70	Activités des sièges sociaux	0	NA	SMS	NA	NA	NA	NA	NA	NA	NA	NA	NA	NA	NA	apte	NA	MN	3	none	(0,50]	MN	3	autre
430	24121	M	ACTIVITÉS SPÉCIALISÉES, SCIENTIFIQUES ET TECHNIQUES	Conseil pour les affaires et autres conseils de gestion	3	(0,9]	F	37	(30,40]	372e	CONSULTANTE	CDI	NA	NA	NA	70	Activités des sièges sociaux	5	NA	SMS	NA	NA	NA	NA	NA	NA	NA	NA	NA	NA	NA	apte	NA	MN	3	none	(0,50]	MN	3	autre
431	24122	M	ACTIVITÉS SPÉCIALISÉES, SCIENTIFIQUES ET TECHNIQUES	Conseil pour les affaires et autres conseils de gestion	9	(0,9]	M	38	(30,40]	387f	Consultant	CDI	NA	NA	NA	70	Activités des sièges sociaux	7	NA	SMS	NA	NA	NA	NA	NA	NA	NA	NA	NA	NA	NA	apte	NA	MN	3	none	(0,50]	MN	3	autre
432	24129	M	ACTIVITÉS SPÉCIALISÉES, SCIENTIFIQUES ET TECHNIQUES	Ingénierie, études techniques	40	(9,49]	M	36	(30,40]	381c	CHARGE D ETUDES	CDI	NA	NA	NA	71	Activ. architecture & ingénierie	0	NA	SMS	NA	NA	NA	NA	NA	NA	NA	NA	NA	NA	NA	apte	NA	MN	3	none	(0,50]	MN	3	autre
433	24145	M	ACTIVITÉS SPÉCIALISÉES, SCIENTIFIQUES ET TECHNIQUES	Activités des sièges sociaux	1	(0,9]	M	46	(40,50]	373b	DIRECTEUR DE FILIALE	CDI	NA	NA	NA	70	Activités des sièges sociaux	6	NA	SMS	NA	NA	NA	NA	NA	NA	NA	NA	NA	NA	NA	apte	NA	MN	3	none	(0,50]	MN	3	autre
434	24161	M	ACTIVITÉS SPÉCIALISÉES, SCIENTIFIQUES ET TECHNIQUES	Ingénierie, études techniques	28	(9,49]	M	24	(0,30]	387F	CHARGE DE DEVELOPPEMENT TERRITORIAL	CDI	NA	NA	NA	71	Activ. architecture & ingénierie	0	NA	SMS	NA	NA	NA	NA	NA	NA	NA	NA	NA	NA	NA	apte	NA	MN	3	none	(0,50]	MN	3	autre
435	24193	M	ACTIVITÉS SPÉCIALISÉES, SCIENTIFIQUES ET TECHNIQUES	Ingénierie, études techniques	9	(0,9]	F	26	(0,30]	376g	CHEF PROJET	CDI	NA	NA	NA	71	Activ. architecture & ingénierie	2	NA	SMS	NA	NA	NA	NA	NA	NA	NA	NA	NA	NA	NA	apte	NA	MN	3	none	(0,50]	MN	3	autre
436	24198	M	ACTIVITÉS SPÉCIALISÉES, SCIENTIFIQUES ET TECHNIQUES	Conseil pour les affaires et autres conseils de gestion	68	(49,249]	F	51	(50,60]	374d	CONSULTANTE TELECOM	CDI	NA	NA	NA	70	Activités des sièges sociaux	6	NA	SMS	NA	NA	NA	NA	NA	NA	NA	NA	NA	NA	NA	apte	NA	MN	3	none	(50,70]	MN	3	autre
437	24200	M	ACTIVITÉS SPÉCIALISÉES, SCIENTIFIQUES ET TECHNIQUES	Ingénierie, études techniques	3	(0,9]	F	29	(0,30]	387f	INGENIEUR GESTION DES DECHETS	CDI	NA	NA	NA	71	Activ. architecture & ingénierie	2	NA	SMR	NA	NA	NA	NA	NA	NA	NA	NA	NA	NA	NA	apte	NA	MN	3	none	(0,50]	MN	3	autre
438	24212	M	ACTIVITÉS SPÉCIALISÉES, SCIENTIFIQUES ET TECHNIQUES	Ingénierie, études techniques	8	(0,9]	M	36	(30,40]	387F	INGENIEUR CHARGE D'AFFAIRES	CDI	NA	NA	NA	71	Activ. architecture & ingénierie	6	NA	SMS	NA	NA	NA	NA	NA	NA	NA	NA	NA	NA	NA	apte	NA	MN	3	none	(0,50]	MN	3	autre
439	24213	M	ACTIVITÉS SPÉCIALISÉES, SCIENTIFIQUES ET TECHNIQUES	Conseil pour les affaires et autres conseils de gestion	19	(9,49]	M	27	(0,30]	388a	DATA ANALYSTE	CDI	NA	NA	NA	70	Activités des sièges sociaux	0	NA	SMS	NA	NA	NA	NA	NA	NA	NA	NA	NA	NA	NA	apte	NA	MN	3	none	(0,50]	MN	3	autre
440	24215	M	ACTIVITÉS SPÉCIALISÉES, SCIENTIFIQUES ET TECHNIQUES	Conseil pour les affaires et autres conseils de gestion	68	(49,249]	M	48	(40,50]	387f	ENERGITICIEN	CDI	NA	NA	NA	70	Activités des sièges sociaux	1	NA	SMS	NA	NA	NA	NA	NA	NA	NA	NA	NA	NA	NA	apte	NA	MN	3	none	(0,50]	MN	3	autre
441	24241	M	ACTIVITÉS SPÉCIALISÉES, SCIENTIFIQUES ET TECHNIQUES	Conseil pour les affaires et autres conseils de gestion	68	(49,249]	F	45	(40,50]	372d	CONSULTANTE ORGANISATIONS	CDI	NA	NA	NA	70	Activités des sièges sociaux	6	NA	SMS	NA	NA	NA	NA	NA	NA	NA	NA	NA	NA	NA	apte	NA	MN	3	none	(0,50]	MN	3	autre
442	24251	M	ACTIVITÉS SPÉCIALISÉES, SCIENTIFIQUES ET TECHNIQUES	Ingénierie, études techniques	4	(0,9]	F	37	(30,40]	387b	INGENIEUR VALIDATION	CDI	NA	NA	NA	71	Activ. architecture & ingénierie	6	NA	SMS	NA	NA	NA	NA	NA	NA	NA	NA	NA	NA	NA	apte	NA	MN	3	none	(0,50]	MN	3	autre
443	24262	M	ACTIVITÉS SPÉCIALISÉES, SCIENTIFIQUES ET TECHNIQUES	Conseil pour les affaires et autres conseils de gestion	15	(9,49]	M	38	(30,40]	372b	CONTROLEUR GESTION	CDI	NA	NA	NA	70	Activités des sièges sociaux	4	NA	SMS	NA	NA	NA	NA	NA	NA	NA	NA	NA	NA	NA	apte	NA	MN	3	none	(0,50]	MN	3	autre
444	24264	M	ACTIVITÉS SPÉCIALISÉES, SCIENTIFIQUES ET TECHNIQUES	Ingénierie, études techniques	168	(49,249]	M	34	(30,40]	387f	CHEF DE PROJET CONFIRME	CDI	NA	NA	NA	71	Activ. architecture & ingénierie	3	NA	SMR	NA	NA	NA	NA	NA	NA	NA	NA	NA	NA	NA	apte	NA	MN	3	none	(0,50]	MN	3	autre
445	24266	M	ACTIVITÉS SPÉCIALISÉES, SCIENTIFIQUES ET TECHNIQUES	Ingénierie, études techniques	50	(49,249]	M	42	(40,50]	382a	RESPONSABLE D OPERATIONS	CDI	NA	NA	NA	71	Activ. architecture & ingénierie	5	NA	SMS	NA	NA	NA	NA	NA	NA	NA	NA	NA	NA	NA	apte	NA	MN	3	none	(0,50]	MN	3	autre
446	24267	M	ACTIVITÉS SPÉCIALISÉES, SCIENTIFIQUES ET TECHNIQUES	Ingénierie, études techniques	28	(9,49]	M	27	(0,30]	387f	CHARGE EVALUATION GISEMENTS ENERGIES RENOUVELABLES	CDI	NA	NA	NA	71	Activ. architecture & ingénierie	6	NA	SMS	NA	NA	NA	NA	NA	NA	NA	NA	NA	NA	NA	apte	NA	MN	3	none	(0,50]	MN	3	autre
447	24268	M	ACTIVITÉS SPÉCIALISÉES, SCIENTIFIQUES ET TECHNIQUES	Ingénierie, études techniques	168	(49,249]	F	33	(30,40]	387f	CHEF DE PROJET	CDI	NA	NA	NA	71	Activ. architecture & ingénierie	3	NA	SMS	NA	NA	NA	NA	NA	NA	NA	NA	NA	NA	NA	apte	NA	MN	3	none	(0,50]	MN	3	autre
448	24273	M	ACTIVITÉS SPÉCIALISÉES, SCIENTIFIQUES ET TECHNIQUES	Ingénierie, études techniques	18	(9,49]	F	26	(0,30]	312c	COMPTABLE	CDI	NA	NA	NA	71	Activ. architecture & ingénierie	5	NA	SMS	NA	NA	NA	NA	NA	NA	NA	NA	NA	NA	NA	apte	NA	MN	3	none	(0,50]	MN	3	autre
449	24274	M	ACTIVITÉS SPÉCIALISÉES, SCIENTIFIQUES ET TECHNIQUES	Ingénierie, études techniques	18	(9,49]	F	26	(0,30]	373c	CONTROLEUR DE GESTION	CDI	NA	NA	NA	71	Activ. architecture & ingénierie	6	NA	SMS	NA	NA	NA	NA	NA	NA	NA	NA	NA	NA	NA	apte	NA	MN	3	none	(0,50]	MN	3	autre
450	24275	M	ACTIVITÉS SPÉCIALISÉES, SCIENTIFIQUES ET TECHNIQUES	Ingénierie, études techniques	18	(9,49]	F	29	(0,30]	372C	CHARGÉE DES RESSOURCES HUMAINES	CDI	NA	NA	NA	71	Activ. architecture & ingénierie	6	NA	SMS	NA	NA	NA	NA	NA	NA	NA	NA	NA	NA	NA	apte	NA	MN	3	none	(0,50]	MN	3	autre
451	24284	M	ACTIVITÉS SPÉCIALISÉES, SCIENTIFIQUES ET TECHNIQUES	Conseil pour les affaires et autres conseils de gestion	43	(9,49]	M	52	(50,60]	311a	MEDECIN PMSI	CDI	NA	NA	NA	70	Activités des sièges sociaux	5	NA	SMS	NA	NA	NA	NA	NA	NA	NA	NA	NA	NA	NA	apte	NA	MN	3	none	(50,70]	MN	3	autre
452	24289	M	ACTIVITÉS SPÉCIALISÉES, SCIENTIFIQUES ET TECHNIQUES	Ingénierie, études techniques	6	(0,9]	F	51	(50,60]	373d	RESPONSABLE ADMINISTRATIF	CDD	NA	NA	NA	71	Activ. architecture & ingénierie	2	NA	SMS	NA	NA	NA	NA	NA	NA	NA	NA	NA	NA	NA	apte	NA	MN	3	none	(50,70]	MN	3	autre
453	24301	M	ACTIVITÉS SPÉCIALISÉES, SCIENTIFIQUES ET TECHNIQUES	Ingénierie, études techniques	9	(0,9]	M	38	(30,40]	382c	CONDUCTEUR DE TRAVAUX	CDI	NA	NA	NA	71	Activ. architecture & ingénierie	3	NA	SMS	NA	NA	NA	NA	NA	NA	NA	NA	NA	NA	NA	apte	NA	MN	3	none	(0,50]	MN	3	autre
454	24306	M	ACTIVITÉS SPÉCIALISÉES, SCIENTIFIQUES ET TECHNIQUES	Conseil pour les affaires et autres conseils de gestion	8	(0,9]	M	37	(30,40]	376g	RESPONSABLE DE PROGRAMMES	CDI	NA	NA	NA	70	Activités des sièges sociaux	1	NA	SMS	NA	NA	NA	NA	NA	NA	NA	NA	NA	NA	NA	apte	NA	MN	3	none	(0,50]	MN	3	autre
455	24318	M	ACTIVITÉS SPÉCIALISÉES, SCIENTIFIQUES ET TECHNIQUES	Ingénierie, études techniques	164	(49,249]	M	31	(30,40]	385a	INGENIEUR DEVELOPPEMENT	CDI	NA	NA	NA	71	Activ. architecture & ingénierie	3	NA	SMS	NA	NA	NA	NA	NA	NA	NA	NA	NA	NA	NA	apte	NA	MN	3	none	(0,50]	MN	3	autre
456	24320	M	ACTIVITÉS SPÉCIALISÉES, SCIENTIFIQUES ET TECHNIQUES	Ingénierie, études techniques	36	(9,49]	F	31	(30,40]	38	CONSULTANTE	CDI	NA	NA	NA	71	Activ. architecture & ingénierie	0	NA	SMS	NA	NA	NA	NA	NA	NA	NA	NA	NA	NA	NA	apte	NA	MN	3	none	(0,50]	MN	3	autre
457	24321	M	ACTIVITÉS SPÉCIALISÉES, SCIENTIFIQUES ET TECHNIQUES	Ingénierie, études techniques	25	(9,49]	M	48	(40,50]	388c	CHEF DE PROJET	CDI	NA	NA	NA	71	Activ. architecture & ingénierie	6	NA	SMS	NA	NA	NA	NA	NA	NA	NA	NA	NA	NA	NA	apte	NA	MN	3	none	(0,50]	MN	3	autre
458	24323	M	ACTIVITÉS SPÉCIALISÉES, SCIENTIFIQUES ET TECHNIQUES	Ingénierie, études techniques	8	(0,9]	M	32	(30,40]	387f	CHARGE D ETUDE	CDI	NA	NA	NA	71	Activ. architecture & ingénierie	5	NA	SMS	NA	NA	NA	NA	NA	NA	NA	NA	NA	NA	NA	apte	NA	MN	3	none	(0,50]	MN	3	autre
459	24324	M	ACTIVITÉS SPÉCIALISÉES, SCIENTIFIQUES ET TECHNIQUES	Ingénierie, études techniques	8	(0,9]	M	35	(30,40]	387f	CHARGE D ETUDES	CDI	NA	NA	NA	71	Activ. architecture & ingénierie	5	NA	SMS	NA	NA	NA	NA	NA	NA	NA	NA	NA	NA	NA	apte	NA	MN	3	none	(0,50]	MN	3	autre
460	24326	M	ACTIVITÉS SPÉCIALISÉES, SCIENTIFIQUES ET TECHNIQUES	Ingénierie, études techniques	168	(49,249]	M	33	(30,40]	387f	CHEF DE PROJET CONFIRME	CDI	NA	NA	NA	71	Activ. architecture & ingénierie	3	NA	SMS	NA	NA	NA	NA	NA	NA	NA	NA	NA	NA	NA	apte	NA	MN	3	none	(0,50]	MN	3	autre
461	24330	M	ACTIVITÉS SPÉCIALISÉES, SCIENTIFIQUES ET TECHNIQUES	Analyses, essais et inspections techniques	3	(0,9]	M	37	(30,40]	376g	CADRE COMMERCIAL IMMOBILIER	CDI	NA	NA	NA	71	Activ. architecture & ingénierie	10	NA	SMS	NA	NA	NA	NA	NA	NA	NA	NA	NA	NA	NA	apte	NA	MN	3	none	(0,50]	MN	3	autre
462	24337	M	ACTIVITÉS SPÉCIALISÉES, SCIENTIFIQUES ET TECHNIQUES	Conseil pour les affaires et autres conseils de gestion	1	(0,9]	M	41	(40,50]	388a	DEVELOPPEUR INFORMATIQUE	CDI	NA	NA	NA	70	Activités des sièges sociaux	5	NA	SMS	NA	NA	NA	NA	NA	NA	NA	NA	NA	NA	NA	apte	NA	MN	3	none	(0,50]	MN	3	autre
463	24338	M	ACTIVITÉS SPÉCIALISÉES, SCIENTIFIQUES ET TECHNIQUES	Ingénierie, études techniques	26	(9,49]	M	47	(40,50]	380a	DIRECTEUR DE MISSION	CDI	NA	NA	NA	71	Activ. architecture & ingénierie	6	NA	SMS	NA	NA	NA	NA	NA	NA	NA	NA	NA	NA	NA	apte	NA	MN	3	none	(0,50]	MN	3	autre
464	24350	M	ACTIVITÉS SPÉCIALISÉES, SCIENTIFIQUES ET TECHNIQUES	Ingénierie, études techniques	168	(49,249]	M	36	(30,40]	387f	CHEF DE PROJET	CDI	NA	NA	NA	71	Activ. architecture & ingénierie	5	NA	SMS	NA	NA	NA	NA	NA	NA	NA	NA	NA	NA	NA	apte	NA	MN	3	none	(0,50]	MN	3	autre
465	24352	M	ACTIVITÉS SPÉCIALISÉES, SCIENTIFIQUES ET TECHNIQUES	Ingénierie, études techniques	28	(9,49]	M	28	(0,30]	387F	CHARGE PROSPECTION TOUTE ENERGIE	CDI	NA	NA	NA	71	Activ. architecture & ingénierie	5	NA	SMS	NA	NA	NA	NA	NA	NA	NA	NA	NA	NA	NA	apte	NA	MN	3	none	(0,50]	MN	3	autre
466	24358	M	ACTIVITÉS SPÉCIALISÉES, SCIENTIFIQUES ET TECHNIQUES	Conseil pour les affaires et autres conseils de gestion	1	(0,9]	F	34	(30,40]	388d	RESPONSABLE COMPTES SENIOR	CDI	NA	NA	NA	70	Activités des sièges sociaux	6	NA	SMS	NA	NA	NA	NA	NA	NA	NA	NA	NA	NA	NA	apte	NA	MN	3	none	(0,50]	MN	3	autre
467	24366	M	ACTIVITÉS SPÉCIALISÉES, SCIENTIFIQUES ET TECHNIQUES	Activités des sièges sociaux	25	(9,49]	M	30	(0,30]	388a	DEVELOPPEUR INFORMATIQUE	CDI	NA	NA	NA	70	Activités des sièges sociaux	3	NA	SMS	NA	NA	NA	NA	NA	NA	NA	NA	NA	NA	NA	apte	NA	MN	3	none	(0,50]	MN	3	autre
468	24367	M	ACTIVITÉS SPÉCIALISÉES, SCIENTIFIQUES ET TECHNIQUES	Ingénierie, études techniques	10	(9,49]	F	28	(0,30]	374d	INGENIEUR METHODES PROCESS COMMERCIALE	CDD	NA	NA	NA	71	Activ. architecture & ingénierie	0	NA	SMS	NA	NA	NA	NA	NA	NA	NA	NA	NA	NA	NA	apte	NA	MN	3	none	(0,50]	MN	3	autre
469	24373	M	ACTIVITÉS SPÉCIALISÉES, SCIENTIFIQUES ET TECHNIQUES	Ingénierie, études techniques	40	(9,49]	M	43	(40,50]	382a	DIRECTEUR GRANDS PROJETS EXCECUTIF	CDI	NA	NA	NA	71	Activ. architecture & ingénierie	1	NA	SMS	NA	NA	NA	NA	NA	NA	NA	NA	NA	NA	NA	apte	NA	MN	3	none	(0,50]	MN	3	autre
470	24376	M	ACTIVITÉS SPÉCIALISÉES, SCIENTIFIQUES ET TECHNIQUES	Ingénierie, études techniques	2	(0,9]	M	26	(0,30]	387c	INGENIEUR METHODE	CDI	NA	NA	NA	71	Activ. architecture & ingénierie	0	NA	SMS	NA	NA	NA	NA	NA	NA	NA	NA	NA	NA	NA	apte	NA	MN	3	none	(0,50]	MN	3	autre
471	24381	M	ACTIVITÉS SPÉCIALISÉES, SCIENTIFIQUES ET TECHNIQUES	Ingénierie, études techniques	5	(0,9]	M	30	(0,30]	388a	INGENIEUR SYSTEME	CDI	NA	NA	NA	71	Activ. architecture & ingénierie	1	NA	SMS	NA	NA	NA	NA	NA	NA	NA	NA	NA	NA	NA	apte	NA	MN	3	none	(0,50]	MN	3	autre
472	24383	M	ACTIVITÉS SPÉCIALISÉES, SCIENTIFIQUES ET TECHNIQUES	Ingénierie, études techniques	7	(0,9]	M	36	(30,40]	383a	CHEF DE PROJET	CDI	NA	NA	NA	71	Activ. architecture & ingénierie	5	NA	SMS	NA	NA	NA	NA	NA	NA	NA	NA	NA	NA	NA	apte	NA	MN	3	none	(0,50]	MN	3	autre
473	24397	M	ACTIVITÉS SPÉCIALISÉES, SCIENTIFIQUES ET TECHNIQUES	Conseil pour les affaires et autres conseils de gestion	5	(0,9]	M	32	(30,40]	372b	CONSULTANT	CDI	NA	NA	NA	70	Activités des sièges sociaux	3	NA	SMS	NA	NA	NA	NA	NA	NA	NA	NA	NA	NA	NA	apte	NA	MN	3	none	(0,50]	MN	3	autre
474	24398	M	ACTIVITÉS SPÉCIALISÉES, SCIENTIFIQUES ET TECHNIQUES	Ingénierie, études techniques	25	(9,49]	F	28	(0,30]	387f	INGENIEUR ENVIRONNEMENT	CDI	NA	NA	NA	71	Activ. architecture & ingénierie	1	NA	SMS	NA	NA	NA	NA	NA	NA	NA	NA	NA	NA	NA	apte	NA	MN	3	none	(0,50]	MN	3	autre
475	24402	M	ACTIVITÉS SPÉCIALISÉES, SCIENTIFIQUES ET TECHNIQUES	Conseil pour les affaires et autres conseils de gestion	5	(0,9]	F	25	(0,30]	372b	CONSULTANTE	CDI	NA	NA	NA	70	Activités des sièges sociaux	0	NA	SMS	NA	NA	NA	NA	NA	NA	NA	NA	NA	NA	NA	apte	NA	MN	3	none	(0,50]	MN	3	autre
476	24408	M	ACTIVITÉS SPÉCIALISÉES, SCIENTIFIQUES ET TECHNIQUES	Ingénierie, études techniques	5	(0,9]	M	57	(50,60]	34	CONSEILLER SCIENTIFIQUE	CDI	NA	NA	NA	71	Activ. architecture & ingénierie	5	NA	SMS	NA	NA	NA	NA	NA	NA	NA	NA	NA	NA	NA	apte	NA	MN	3	none	(50,70]	MN	3	autre
477	24415	M	ACTIVITÉS SPÉCIALISÉES, SCIENTIFIQUES ET TECHNIQUES	Ingénierie, études techniques	19	(9,49]	F	31	(30,40]	386d	CHEF DE PROJET	CDI	NA	NA	NA	71	Activ. architecture & ingénierie	5	NA	SMS	NA	NA	NA	NA	NA	NA	NA	NA	NA	NA	NA	apte	NA	MN	3	none	(0,50]	MN	3	autre
478	24417	M	ACTIVITÉS SPÉCIALISÉES, SCIENTIFIQUES ET TECHNIQUES	Ingénierie, études techniques	19	(9,49]	M	31	(30,40]	386d	RESPONSABLE DU POLE TECHNIQUE	CDI	NA	NA	NA	71	Activ. architecture & ingénierie	6	NA	SMS	NA	NA	NA	NA	NA	NA	NA	NA	NA	NA	NA	apte	NA	MN	3	none	(0,50]	MN	3	autre
479	24418	M	ACTIVITÉS SPÉCIALISÉES, SCIENTIFIQUES ET TECHNIQUES	Ingénierie, études techniques	19	(9,49]	M	46	(40,50]	386d	COORDINATEUR DE TRAVAUX	CDI	NA	NA	NA	71	Activ. architecture & ingénierie	6	NA	SMS	NA	NA	NA	NA	NA	NA	NA	NA	NA	NA	NA	apte	NA	MN	3	none	(0,50]	MN	3	autre
480	24420	M	ACTIVITÉS SPÉCIALISÉES, SCIENTIFIQUES ET TECHNIQUES	Ingénierie, études techniques	19	(9,49]	M	71	NA	372e	JURISTE	CDI	NA	NA	NA	71	Activ. architecture & ingénierie	6	NA	SMS	NA	NA	NA	NA	NA	NA	NA	NA	NA	NA	NA	apte	NA	MN	3	none	NA	MN	3	autre
481	24425	M	ACTIVITÉS SPÉCIALISÉES, SCIENTIFIQUES ET TECHNIQUES	Ingénierie, études techniques	22	(9,49]	M	29	(0,30]	387f	INGENIEUR EAU ENVIRONNEMENT	CDI	NA	NA	NA	71	Activ. architecture & ingénierie	5	NA	SMR	NA	NA	NA	NA	NA	NA	NA	NA	NA	NA	NA	apte	NA	MN	3	none	(0,50]	MN	3	autre
482	24426	M	ACTIVITÉS SPÉCIALISÉES, SCIENTIFIQUES ET TECHNIQUES	Conseil pour les affaires et autres conseils de gestion	43	(9,49]	F	28	(0,30]	372c	ASSISTANTE RESSOURCES HUMAINES	CDI	NA	NA	NA	70	Activités des sièges sociaux	5	NA	SMS	NA	NA	NA	NA	NA	NA	NA	NA	NA	NA	NA	apte	NA	MN	3	none	(0,50]	MN	3	autre
483	24432	M	ACTIVITÉS SPÉCIALISÉES, SCIENTIFIQUES ET TECHNIQUES	Ingénierie, études techniques	1	(0,9]	F	52	(50,60]	374c	DIRECTRICE FINANCIERE ST JEAN DE VEDAS	CDI	NA	NA	NA	71	Activ. architecture & ingénierie	25	NA	SMS	NA	NA	NA	NA	NA	NA	NA	NA	NA	NA	NA	apte	NA	MN	3	none	(50,70]	MN	3	autre
484	24434	M	ACTIVITÉS SPÉCIALISÉES, SCIENTIFIQUES ET TECHNIQUES	Ingénierie, études techniques	28	(9,49]	M	31	(30,40]	387F	CHARGE D ETUDES PHOTOVOLTAIQUE	CDI	NA	NA	NA	71	Activ. architecture & ingénierie	5	NA	SMS	NA	NA	NA	NA	NA	NA	NA	NA	NA	NA	NA	apte	NA	MN	3	none	(0,50]	MN	3	autre
485	24440	M	ACTIVITÉS SPÉCIALISÉES, SCIENTIFIQUES ET TECHNIQUES	Ingénierie, études techniques	19	(9,49]	M	35	(30,40]	387f	RESPONSABLE OUTIL SUPERVISION	CDI	NA	NA	NA	71	Activ. architecture & ingénierie	1	NA	SMS	NA	NA	NA	NA	NA	NA	NA	NA	NA	NA	NA	apte	NA	MN	3	none	(0,50]	MN	3	autre
486	24441	M	ACTIVITÉS SPÉCIALISÉES, SCIENTIFIQUES ET TECHNIQUES	Ingénierie, études techniques	50	(49,249]	F	28	(0,30]	382a	CHARGEE D OPERATIONS	CDI	NA	NA	NA	71	Activ. architecture & ingénierie	5	NA	SMS	NA	NA	NA	NA	NA	NA	NA	NA	NA	NA	NA	apte	NA	MN	3	none	(0,50]	MN	3	autre
487	24447	M	ACTIVITÉS SPÉCIALISÉES, SCIENTIFIQUES ET TECHNIQUES	Ingénierie, études techniques	35	(9,49]	M	28	(0,30]	382a	CHEF DE PROJET	CDI	NA	NA	NA	71	Activ. architecture & ingénierie	-1	NA	SMS	NA	NA	NA	NA	NA	NA	NA	NA	NA	NA	NA	apte	NA	MN	3	none	(0,50]	MN	3	autre
488	24455	M	ACTIVITÉS SPÉCIALISÉES, SCIENTIFIQUES ET TECHNIQUES	Conseil pour les affaires et autres conseils de gestion	3	(0,9]	M	31	(30,40]	374c	DIRECTEUR REGIONAL	CDI	NA	NA	NA	70	Activités des sièges sociaux	4	NA	SMS	NA	NA	NA	NA	NA	NA	NA	NA	NA	NA	NA	apte	NA	MN	3	none	(0,50]	MN	3	autre
489	24456	M	ACTIVITÉS SPÉCIALISÉES, SCIENTIFIQUES ET TECHNIQUES	Ingénierie, études techniques	14	(9,49]	M	30	(0,30]	383a	INGENIEUR RECHERCHE ET DEVELOPPEMENT	CDI	NA	NA	NA	71	Activ. architecture & ingénierie	6	NA	SMS	NA	NA	NA	NA	NA	NA	NA	NA	NA	NA	NA	apte	NA	MN	3	none	(0,50]	MN	3	autre
490	24457	M	ACTIVITÉS SPÉCIALISÉES, SCIENTIFIQUES ET TECHNIQUES	Ingénierie, études techniques	14	(9,49]	M	30	(0,30]	388a	INGENIEUR D ETUDES TECHNIQUES	CDI	NA	NA	NA	71	Activ. architecture & ingénierie	6	NA	SMS	NA	NA	NA	NA	NA	NA	NA	NA	NA	NA	NA	apte	NA	MN	3	none	(0,50]	MN	3	autre
491	24465	M	ACTIVITÉS SPÉCIALISÉES, SCIENTIFIQUES ET TECHNIQUES	Ingénierie, études techniques	7	(0,9]	F	29	(0,30]	372a	CHARGEE ETUDES	CDI	NA	NA	NA	71	Activ. architecture & ingénierie	5	NA	SMS	NA	NA	NA	NA	NA	NA	NA	NA	NA	NA	NA	apte	NA	MN	3	none	(0,50]	MN	3	autre
492	24466	M	ACTIVITÉS SPÉCIALISÉES, SCIENTIFIQUES ET TECHNIQUES	Ingénierie, études techniques	5	(0,9]	M	41	(40,50]	386e	RESPONSABLE TECHNIQUE	CDI	NA	NA	NA	71	Activ. architecture & ingénierie	5	NA	SMS	NA	NA	NA	NA	NA	NA	NA	NA	NA	NA	NA	apte	NA	MN	3	none	(0,50]	MN	3	autre
493	24470	M	ACTIVITÉS SPÉCIALISÉES, SCIENTIFIQUES ET TECHNIQUES	Conseil pour les affaires et autres conseils de gestion	16	(9,49]	F	31	(30,40]	381b	CHARGEE DE MISSION	CDI	NA	NA	NA	70	Activités des sièges sociaux	5	NA	SMS	NA	NA	NA	NA	NA	NA	NA	NA	NA	NA	NA	apte	NA	MN	3	none	(0,50]	MN	3	autre
494	24471	M	ACTIVITÉS SPÉCIALISÉES, SCIENTIFIQUES ET TECHNIQUES	Ingénierie, études techniques	25	(9,49]	M	30	(0,30]	388a	INGENIEUR	CDI	NA	NA	NA	71	Activ. architecture & ingénierie	5	NA	SMS	NA	NA	NA	NA	NA	NA	NA	NA	NA	NA	NA	apte	NA	MN	3	none	(0,50]	MN	3	autre
495	24477	M	ACTIVITÉS SPÉCIALISÉES, SCIENTIFIQUES ET TECHNIQUES	Ingénierie, études techniques	28	(9,49]	M	29	(0,30]	387F	CHEF DE PROJET PHOTOVOLTAIQUE	CDI	NA	NA	NA	71	Activ. architecture & ingénierie	5	NA	SMS	NA	NA	NA	NA	NA	NA	NA	NA	NA	NA	NA	apte	NA	MN	3	none	(0,50]	MN	3	autre
496	24481	M	ACTIVITÉS SPÉCIALISÉES, SCIENTIFIQUES ET TECHNIQUES	Ingénierie, études techniques	25	(9,49]	M	29	(0,30]	388c	INGENIEUR CONFIRME	CDI	NA	NA	NA	71	Activ. architecture & ingénierie	2	NA	SMS	NA	NA	NA	NA	NA	NA	NA	NA	NA	NA	NA	apte	NA	MN	3	none	(0,50]	MN	3	autre
497	24485	M	ACTIVITÉS SPÉCIALISÉES, SCIENTIFIQUES ET TECHNIQUES	Conseil pour les affaires et autres conseils de gestion	6	(0,9]	M	35	(30,40]	38	CONSULTANT	CDI	NA	NA	NA	70	Activités des sièges sociaux	5	NA	SMS	NA	NA	NA	NA	NA	NA	NA	NA	NA	NA	NA	apte	NA	MN	3	none	(0,50]	MN	3	autre
498	24490	M	ACTIVITÉS SPÉCIALISÉES, SCIENTIFIQUES ET TECHNIQUES	Ingénierie, études techniques	164	(49,249]	M	28	(0,30]	385a	INGENIEUR GENIE LOGICIEL	CDI	NA	NA	NA	71	Activ. architecture & ingénierie	3	NA	SMS	NA	NA	NA	NA	NA	NA	NA	NA	NA	NA	NA	apte	NA	MN	3	none	(0,50]	MN	3	autre
499	24493	M	ACTIVITÉS SPÉCIALISÉES, SCIENTIFIQUES ET TECHNIQUES	Conseil pour les affaires et autres conseils de gestion	13	(9,49]	F	29	(0,30]	374c	SECRETAIRE	CDI	NA	NA	NA	70	Activités des sièges sociaux	2	NA	SMS	NA	NA	NA	NA	NA	NA	NA	NA	NA	NA	NA	apte	NA	MN	3	none	(0,50]	MN	3	autre
500	24496	M	ACTIVITÉS SPÉCIALISÉES, SCIENTIFIQUES ET TECHNIQUES	Ingénierie, études techniques	13	(9,49]	M	29	(0,30]	312e	INGENIEUR	CDI	NA	NA	NA	71	Activ. architecture & ingénierie	5	NA	SMS	NA	NA	NA	NA	NA	NA	NA	NA	NA	NA	NA	apte	NA	MN	3	none	(0,50]	MN	3	autre
501	24499	M	ACTIVITÉS SPÉCIALISÉES, SCIENTIFIQUES ET TECHNIQUES	Conseil pour les affaires et autres conseils de gestion	3	(0,9]	F	29	(0,30]	387B	CHARGE DE CLIENTELE	CDI	NA	NA	NA	70	Activités des sièges sociaux	0	NA	SMS	NA	NA	NA	NA	NA	NA	NA	NA	NA	NA	NA	apte	NA	MN	3	none	(0,50]	MN	3	autre
502	24503	M	ACTIVITÉS SPÉCIALISÉES, SCIENTIFIQUES ET TECHNIQUES	Ingénierie, études techniques	28	(9,49]	M	28	(0,30]	387F	CHEF DE PROJET PHOTOVOLTAIQUE	CDI	NA	NA	NA	71	Activ. architecture & ingénierie	4	NA	SMS	NA	NA	NA	NA	NA	NA	NA	NA	NA	NA	NA	apte	NA	MN	3	none	(0,50]	MN	3	autre
503	24513	M	ACTIVITÉS SPÉCIALISÉES, SCIENTIFIQUES ET TECHNIQUES	Ingénierie, études techniques	168	(49,249]	M	29	(0,30]	387f	CHARGE D ETUDES	CDD	NA	NA	NA	71	Activ. architecture & ingénierie	5	NA	SMS	NA	NA	NA	NA	NA	NA	NA	NA	NA	NA	NA	apte	NA	MN	3	none	(0,50]	MN	3	autre
504	24514	M	ACTIVITÉS SPÉCIALISÉES, SCIENTIFIQUES ET TECHNIQUES	Ingénierie, études techniques	164	(49,249]	M	29	(0,30]	374a	CHEF D EQUIPE	CDI	NA	NA	NA	71	Activ. architecture & ingénierie	3	NA	SMS	NA	NA	NA	NA	NA	NA	NA	NA	NA	NA	NA	apte	NA	MN	3	none	(0,50]	MN	3	autre
505	24523	M	ACTIVITÉS SPÉCIALISÉES, SCIENTIFIQUES ET TECHNIQUES	Ingénierie, études techniques	4	(0,9]	M	40	(30,40]	383a	CADRE TECHNIQUE	CDI	NA	NA	NA	71	Activ. architecture & ingénierie	5	NA	SMS	NA	NA	NA	NA	NA	NA	NA	NA	NA	NA	NA	apte	NA	MN	3	none	(0,50]	MN	3	autre
506	24525	M	ACTIVITÉS SPÉCIALISÉES, SCIENTIFIQUES ET TECHNIQUES	Ingénierie, études techniques	168	(49,249]	M	32	(30,40]	387f	RESPONSABLE D OFFRES	CDI	NA	NA	NA	71	Activ. architecture & ingénierie	3	NA	SMS	NA	NA	NA	NA	NA	NA	NA	NA	NA	NA	NA	apte	NA	MN	3	none	(0,50]	MN	3	autre
507	24530	M	ACTIVITÉS SPÉCIALISÉES, SCIENTIFIQUES ET TECHNIQUES	Conseil pour les affaires et autres conseils de gestion	23	(9,49]	F	30	(0,30]	372a	CONSULTANTE	CDI	NA	NA	NA	70	Activités des sièges sociaux	5	NA	SMS	NA	NA	NA	NA	NA	NA	NA	NA	NA	NA	NA	apte	NA	MN	3	none	(0,50]	MN	3	autre
508	24531	M	ACTIVITÉS SPÉCIALISÉES, SCIENTIFIQUES ET TECHNIQUES	Ingénierie, études techniques	18	(9,49]	M	33	(30,40]	373a	RESPONSABLE FINANCIER	CDI	NA	NA	NA	71	Activ. architecture & ingénierie	3	NA	SMS	NA	NA	NA	NA	NA	NA	NA	NA	NA	NA	NA	apte	NA	MN	3	none	(0,50]	MN	3	autre
509	24537	M	ACTIVITÉS SPÉCIALISÉES, SCIENTIFIQUES ET TECHNIQUES	Conseil pour les affaires et autres conseils de gestion	68	(49,249]	M	51	(50,60]	372d	CONSULTANT	CDI	NA	NA	NA	70	Activités des sièges sociaux	4	NA	SMS	NA	NA	NA	NA	NA	NA	NA	NA	NA	NA	NA	apte	NA	MN	3	none	(50,70]	MN	3	autre
510	24544	M	ACTIVITÉS SPÉCIALISÉES, SCIENTIFIQUES ET TECHNIQUES	Ingénierie, études techniques	56	(49,249]	M	31	(30,40]	388a	INGENIEUR INFORMATIQUE	CDI	NA	NA	NA	71	Activ. architecture & ingénierie	5	NA	SMS	NA	NA	NA	NA	NA	NA	NA	NA	NA	NA	NA	apte	NA	MN	3	none	(0,50]	MN	3	autre
511	24547	M	ACTIVITÉS SPÉCIALISÉES, SCIENTIFIQUES ET TECHNIQUES	Ingénierie, études techniques	164	(49,249]	F	34	(30,40]	388a	INGENIEUR SUPPORT	CDI	NA	NA	NA	71	Activ. architecture & ingénierie	3	NA	SMS	NA	NA	NA	NA	NA	NA	NA	NA	NA	NA	NA	apte	NA	MN	3	none	(0,50]	MN	3	autre
512	24548	M	ACTIVITÉS SPÉCIALISÉES, SCIENTIFIQUES ET TECHNIQUES	Ingénierie, études techniques	168	(49,249]	M	29	(0,30]	386b	TECHNICIEN MODELISATEUR DE RIVIERE	CDI	NA	NA	NA	71	Activ. architecture & ingénierie	4	NA	SMS	NA	NA	NA	NA	NA	NA	NA	NA	NA	NA	NA	apte	NA	MN	3	none	(0,50]	MN	3	autre
513	24567	M	ACTIVITÉS SPÉCIALISÉES, SCIENTIFIQUES ET TECHNIQUES	Conseil pour les affaires et autres conseils de gestion	13	(9,49]	M	35	(30,40]	312e	INGENIEUR AGRONOME - OENOLOGUE	CDI	NA	NA	NA	70	Activités des sièges sociaux	4	NA	SMS	NA	NA	NA	NA	NA	NA	NA	NA	NA	NA	NA	apte	NA	MN	3	none	(0,50]	MN	3	autre
514	24581	M	ACTIVITÉS SPÉCIALISÉES, SCIENTIFIQUES ET TECHNIQUES	Ingénierie, études techniques	13	(9,49]	F	29	(0,30]	312e	INGENIEUR	CDI	NA	NA	NA	71	Activ. architecture & ingénierie	4	NA	SMS	NA	NA	NA	NA	NA	NA	NA	NA	NA	NA	NA	apte	NA	MN	3	none	(0,50]	MN	3	autre
515	24584	M	ACTIVITÉS SPÉCIALISÉES, SCIENTIFIQUES ET TECHNIQUES	Conseil pour les affaires et autres conseils de gestion	1	(0,9]	M	28	(0,30]	383a	INGENIEUR	CDI	NA	NA	NA	70	Activités des sièges sociaux	5	NA	SMS	NA	NA	NA	NA	NA	NA	NA	NA	NA	NA	NA	apte	NA	MN	3	none	(0,50]	MN	3	autre
516	24588	M	ACTIVITÉS SPÉCIALISÉES, SCIENTIFIQUES ET TECHNIQUES	Ingénierie, études techniques	6	(0,9]	M	42	(40,50]	382a	PILOTE DE CHANTIER	CDI	NA	NA	NA	71	Activ. architecture & ingénierie	0	NA	SMS	NA	NA	NA	NA	NA	NA	NA	NA	NA	NA	NA	apte	NA	MN	3	none	(0,50]	MN	3	autre
517	24600	M	ACTIVITÉS SPÉCIALISÉES, SCIENTIFIQUES ET TECHNIQUES	Ingénierie, études techniques	19	(9,49]	F	54	(50,60]	386d	CHARGEE AFFAIRES	CDI	NA	NA	NA	71	Activ. architecture & ingénierie	5	NA	SMS	NA	NA	NA	NA	NA	NA	NA	NA	NA	NA	NA	apte	NA	MN	3	none	(50,70]	MN	3	autre
518	24602	M	ACTIVITÉS SPÉCIALISÉES, SCIENTIFIQUES ET TECHNIQUES	Conseil pour les affaires et autres conseils de gestion	23	(9,49]	F	31	(30,40]	372a	CONSULTANTE	CDI	NA	NA	NA	70	Activités des sièges sociaux	4	NA	SMS	NA	NA	NA	NA	NA	NA	NA	NA	NA	NA	NA	apte	NA	MN	3	none	(0,50]	MN	3	autre
519	24604	M	ACTIVITÉS SPÉCIALISÉES, SCIENTIFIQUES ET TECHNIQUES	Conseil pour les affaires et autres conseils de gestion	6	(0,9]	F	32	(30,40]	388c	CONSULTANTE	CDD	NA	NA	NA	70	Activités des sièges sociaux	0	NA	SMS	NA	NA	NA	NA	NA	NA	NA	NA	NA	NA	NA	apte	NA	MN	3	none	(0,50]	MN	3	autre
520	24608	M	ACTIVITÉS SPÉCIALISÉES, SCIENTIFIQUES ET TECHNIQUES	Ingénierie, études techniques	3	(0,9]	F	30	(0,30]	312e	INGENIEUR	CDI	NA	NA	NA	71	Activ. architecture & ingénierie	4	NA	SMS	NA	NA	NA	NA	NA	NA	NA	NA	NA	NA	NA	apte	NA	MN	3	none	(0,50]	MN	3	autre
521	24611	M	ACTIVITÉS SPÉCIALISÉES, SCIENTIFIQUES ET TECHNIQUES	Ingénierie, études techniques	56	(49,249]	F	31	(30,40]	388c	CONSULTANTE	CDI	NA	NA	NA	71	Activ. architecture & ingénierie	4	NA	SMS	NA	NA	NA	NA	NA	NA	NA	NA	NA	NA	NA	apte	NA	MN	3	none	(0,50]	MN	3	autre
522	24612	M	ACTIVITÉS SPÉCIALISÉES, SCIENTIFIQUES ET TECHNIQUES	Conseil pour les affaires et autres conseils de gestion	68	(49,249]	M	50	(40,50]	372b	COACHING MANAGEMENT	CDI	NA	NA	NA	70	Activités des sièges sociaux	4	NA	SMS	NA	NA	NA	NA	NA	NA	NA	NA	NA	NA	NA	apte	NA	MN	3	none	(0,50]	MN	3	autre
523	24613	M	ACTIVITÉS SPÉCIALISÉES, SCIENTIFIQUES ET TECHNIQUES	Ingénierie, études techniques	40	(9,49]	M	40	(30,40]	381c	INGENIEUR	CDI	NA	NA	NA	71	Activ. architecture & ingénierie	0	NA	SMS	NA	NA	NA	NA	NA	NA	NA	NA	NA	NA	NA	apte	NA	MN	3	none	(0,50]	MN	3	autre
524	24614	M	ACTIVITÉS SPÉCIALISÉES, SCIENTIFIQUES ET TECHNIQUES	Ingénierie, études techniques	40	(9,49]	M	45	(40,50]	382a	INGENIEUR	CDI	NA	NA	NA	71	Activ. architecture & ingénierie	0	NA	SMS	NA	NA	NA	NA	NA	NA	NA	NA	NA	NA	NA	apte	NA	MN	3	none	(0,50]	MN	3	autre
525	24615	M	ACTIVITÉS SPÉCIALISÉES, SCIENTIFIQUES ET TECHNIQUES	Ingénierie, études techniques	8	(0,9]	F	29	(0,30]	375B	CHARGEE D'AFFAIRES	CDI	NA	NA	NA	71	Activ. architecture & ingénierie	4	NA	SMS	NA	NA	NA	NA	NA	NA	NA	NA	NA	NA	NA	apte	NA	MN	3	none	(0,50]	MN	3	autre
526	24620	M	ACTIVITÉS SPÉCIALISÉES, SCIENTIFIQUES ET TECHNIQUES	Ingénierie, études techniques	164	(49,249]	M	37	(30,40]	385a	INGENIEUR PETROLIER	CDI	NA	NA	NA	71	Activ. architecture & ingénierie	3	NA	SMS	NA	NA	NA	NA	NA	NA	NA	NA	NA	NA	NA	apte	NA	MN	3	none	(0,50]	MN	3	autre
527	24629	M	ACTIVITÉS SPÉCIALISÉES, SCIENTIFIQUES ET TECHNIQUES	Ingénierie, études techniques	13	(9,49]	M	40	(30,40]	389a	RESPONSABLE EXPLOITATION	CDI	NA	NA	NA	71	Activ. architecture & ingénierie	6	NA	SMS	NA	NA	NA	NA	NA	NA	NA	NA	NA	NA	NA	apte	NA	MN	3	none	(0,50]	MN	3	autre
528	24630	M	ACTIVITÉS SPÉCIALISÉES, SCIENTIFIQUES ET TECHNIQUES	Ingénierie, études techniques	13	(9,49]	M	43	(40,50]	374c	DIRECTEUR	CDI	NA	NA	NA	71	Activ. architecture & ingénierie	7	NA	SMS	NA	NA	NA	NA	NA	NA	NA	NA	NA	NA	NA	apte	NA	MN	3	none	(0,50]	MN	3	autre
529	24631	M	ACTIVITÉS SPÉCIALISÉES, SCIENTIFIQUES ET TECHNIQUES	Ingénierie, études techniques	13	(9,49]	M	57	(50,60]	389a	RESPONSABLE EXPLOITATION	CDI	NA	NA	NA	71	Activ. architecture & ingénierie	4	NA	SMS	NA	NA	NA	NA	NA	NA	NA	NA	NA	NA	NA	apte	NA	MN	3	none	(50,70]	MN	3	autre
530	24640	M	ACTIVITÉS SPÉCIALISÉES, SCIENTIFIQUES ET TECHNIQUES	Ingénierie, études techniques	11	(9,49]	M	35	(30,40]	38	INGENIEUR	CDI	NA	NA	NA	71	Activ. architecture & ingénierie	4	NA	SMR	NA	NA	NA	NA	NA	NA	NA	NA	NA	NA	NA	apte	NA	MN	3	none	(0,50]	MN	3	autre
531	24643	M	ACTIVITÉS SPÉCIALISÉES, SCIENTIFIQUES ET TECHNIQUES	Conseil pour les affaires et autres conseils de gestion	2	(0,9]	F	36	(30,40]	372a	CHARGEE D ETUDES	CDD	NA	NA	NA	70	Activités des sièges sociaux	0	NA	SMS	NA	NA	NA	NA	NA	NA	NA	NA	NA	NA	NA	apte	NA	MN	3	none	(0,50]	MN	3	autre
532	24654	M	ACTIVITÉS SPÉCIALISÉES, SCIENTIFIQUES ET TECHNIQUES	Conseil pour les affaires et autres conseils de gestion	68	(49,249]	M	42	(40,50]	375b	COMMUNICATION	CDI	NA	NA	NA	70	Activités des sièges sociaux	4	NA	SMS	NA	NA	NA	NA	NA	NA	NA	NA	NA	NA	NA	apte	NA	MN	3	none	(0,50]	MN	3	autre
533	24665	M	ACTIVITÉS SPÉCIALISÉES, SCIENTIFIQUES ET TECHNIQUES	Ingénierie, études techniques	2	(0,9]	F	41	(40,50]	387f	INGENIEUR CHARGE D ETUDE	CDI	NA	NA	NA	71	Activ. architecture & ingénierie	6	NA	SMS	NA	NA	NA	NA	NA	NA	NA	NA	NA	NA	NA	apte	NA	MN	3	none	(0,50]	MN	3	autre
534	24670	M	ACTIVITÉS SPÉCIALISÉES, SCIENTIFIQUES ET TECHNIQUES	Ingénierie, études techniques	2	(0,9]	F	33	(30,40]	372a	RESPONSABLE D ETUDES	CDI	NA	NA	NA	71	Activ. architecture & ingénierie	2	NA	SMS	NA	NA	NA	NA	NA	NA	NA	NA	NA	NA	NA	apte	NA	MN	3	none	(0,50]	MN	3	autre
535	24674	M	ACTIVITÉS SPÉCIALISÉES, SCIENTIFIQUES ET TECHNIQUES	Conseil pour les affaires et autres conseils de gestion	13	(9,49]	F	46	(40,50]	373d	DIRECTRICE	CDI	NA	NA	NA	70	Activités des sièges sociaux	3	NA	SMS	NA	NA	NA	NA	NA	NA	NA	NA	NA	NA	NA	apte	NA	MN	3	none	(0,50]	MN	3	autre
536	24675	M	ACTIVITÉS SPÉCIALISÉES, SCIENTIFIQUES ET TECHNIQUES	Ingénierie, études techniques	56	(49,249]	M	25	(0,30]	388C	CONSULTANT	CDI	NA	NA	NA	71	Activ. architecture & ingénierie	0	NA	SMS	NA	NA	NA	NA	NA	NA	NA	NA	NA	NA	NA	apte	NA	MN	3	none	(0,50]	MN	3	autre
537	24678	M	ACTIVITÉS SPÉCIALISÉES, SCIENTIFIQUES ET TECHNIQUES	Ingénierie, études techniques	22	(9,49]	M	28	(0,30]	383a	INGENIEUR ASSAINISSEMENT EAU POTABLE	CDI	NA	NA	NA	71	Activ. architecture & ingénierie	4	NA	SMS	NA	NA	NA	NA	NA	NA	NA	NA	NA	NA	NA	apte	NA	MN	3	none	(0,50]	MN	3	autre
538	24686	M	ACTIVITÉS SPÉCIALISÉES, SCIENTIFIQUES ET TECHNIQUES	Conseil pour les affaires et autres conseils de gestion	3	(0,9]	F	34	(30,40]	376c	CHARGEE D'AFFAIRES	CDI	NA	NA	NA	70	Activités des sièges sociaux	4	NA	SMS	NA	NA	NA	NA	NA	NA	NA	NA	NA	NA	NA	apte	NA	MN	3	none	(0,50]	MN	3	autre
539	24687	M	ACTIVITÉS SPÉCIALISÉES, SCIENTIFIQUES ET TECHNIQUES	Ingénierie, études techniques	56	(49,249]	M	31	(30,40]	388d	INGENIEUR	CDI	NA	NA	NA	71	Activ. architecture & ingénierie	1	NA	SMS	NA	NA	NA	NA	NA	NA	NA	NA	NA	NA	NA	apte	NA	MN	3	none	(0,50]	MN	3	autre
540	24692	M	ACTIVITÉS SPÉCIALISÉES, SCIENTIFIQUES ET TECHNIQUES	Ingénierie, études techniques	56	(49,249]	M	25	(0,30]	388c	INGENIEUR CONSULTANT	CDI	NA	NA	NA	71	Activ. architecture & ingénierie	1	NA	SMS	NA	NA	NA	NA	NA	NA	NA	NA	NA	NA	NA	apte	NA	MN	3	none	(0,50]	MN	3	autre
541	24694	M	ACTIVITÉS SPÉCIALISÉES, SCIENTIFIQUES ET TECHNIQUES	Ingénierie, études techniques	28	(9,49]	M	32	(30,40]	387F	CHARGE DE DEVELOPPEMENT TERRITORIAL NORD	CDI	NA	NA	NA	71	Activ. architecture & ingénierie	4	NA	SMS	NA	NA	NA	NA	NA	NA	NA	NA	NA	NA	NA	apte	NA	MN	3	none	(0,50]	MN	3	autre
542	24695	M	ACTIVITÉS SPÉCIALISÉES, SCIENTIFIQUES ET TECHNIQUES	Ingénierie, études techniques	18	(9,49]	F	29	(0,30]	372E	RESPONSABLE JURIDIQUE	CDI	NA	NA	NA	71	Activ. architecture & ingénierie	4	NA	SMS	NA	NA	NA	NA	NA	NA	NA	NA	NA	NA	NA	apte	NA	MN	3	none	(0,50]	MN	3	autre
543	24703	M	ACTIVITÉS SPÉCIALISÉES, SCIENTIFIQUES ET TECHNIQUES	Ingénierie, études techniques	8	(0,9]	M	31	(30,40]	382a	INGENIEUR EN BATIMENT	CDI	NA	NA	NA	71	Activ. architecture & ingénierie	4	NA	SMS	NA	NA	NA	NA	NA	NA	NA	NA	NA	NA	NA	apte	NA	MN	3	none	(0,50]	MN	3	autre
544	24705	M	ACTIVITÉS SPÉCIALISÉES, SCIENTIFIQUES ET TECHNIQUES	Ingénierie, études techniques	5	(0,9]	F	37	(30,40]	37	CHEF DE PROJET SENIOR	CDI	NA	NA	NA	71	Activ. architecture & ingénierie	3	NA	SMS	NA	NA	NA	NA	NA	NA	NA	NA	NA	NA	NA	apte	NA	MN	3	none	(0,50]	MN	3	autre
545	24712	M	ACTIVITÉS SPÉCIALISÉES, SCIENTIFIQUES ET TECHNIQUES	Ingénierie, études techniques	19	(9,49]	M	41	(40,50]	388c	RESPONSABLE INFORMATIQUE	CDI	NA	NA	NA	71	Activ. architecture & ingénierie	4	NA	SMS	NA	NA	NA	NA	NA	NA	NA	NA	NA	NA	NA	apte	NA	MN	3	none	(0,50]	MN	3	autre
546	24713	M	ACTIVITÉS SPÉCIALISÉES, SCIENTIFIQUES ET TECHNIQUES	Ingénierie, études techniques	28	(9,49]	M	28	(0,30]	387F	CHARGE DE REALISATION ET D EXPLOITATION	CDI	NA	NA	NA	71	Activ. architecture & ingénierie	4	NA	SMS	NA	NA	NA	NA	NA	NA	NA	NA	NA	NA	NA	apte	NA	MN	3	none	(0,50]	MN	3	autre
547	24714	M	ACTIVITÉS SPÉCIALISÉES, SCIENTIFIQUES ET TECHNIQUES	Ingénierie, études techniques	168	(49,249]	M	28	(0,30]	387f	CHARGE D ETUDES	CDI	NA	NA	NA	71	Activ. architecture & ingénierie	4	NA	SMS	NA	NA	NA	NA	NA	NA	NA	NA	NA	NA	NA	apte	NA	MN	3	none	(0,50]	MN	3	autre
548	24719	M	ACTIVITÉS SPÉCIALISÉES, SCIENTIFIQUES ET TECHNIQUES	Ingénierie, études techniques	7	(0,9]	M	38	(30,40]	3	RESPONSABLE BUREAU D ETUDE	CDI	NA	NA	NA	71	Activ. architecture & ingénierie	4	NA	SMS	NA	NA	NA	NA	NA	NA	NA	NA	NA	NA	NA	apte	NA	MN	3	none	(0,50]	MN	3	autre
549	24721	M	ACTIVITÉS SPÉCIALISÉES, SCIENTIFIQUES ET TECHNIQUES	Ingénierie, études techniques	1	(0,9]	M	34	(30,40]	36	GERANT SALARIE	CDI	NA	NA	NA	71	Activ. architecture & ingénierie	0	NA	SMS	NA	NA	NA	NA	NA	NA	NA	NA	NA	NA	NA	apte	NA	MN	3	none	(0,50]	MN	3	autre
550	24729	M	ACTIVITÉS SPÉCIALISÉES, SCIENTIFIQUES ET TECHNIQUES	Conseil pour les affaires et autres conseils de gestion	68	(49,249]	F	41	(40,50]	375b	DIRECTEUR DE COMMUNICATION	CDI	NA	NA	NA	70	Activités des sièges sociaux	2	NA	SMS	NA	NA	NA	NA	NA	NA	NA	NA	NA	NA	NA	apte	NA	MN	3	none	(0,50]	MN	3	autre
551	24731	M	ACTIVITÉS SPÉCIALISÉES, SCIENTIFIQUES ET TECHNIQUES	Ingénierie, études techniques	164	(49,249]	M	29	(0,30]	385a	INGENIEUR DEVELOPPEUR INFORMATIQUE	CDI	NA	NA	NA	71	Activ. architecture & ingénierie	3	NA	SMS	NA	NA	NA	NA	NA	NA	NA	NA	NA	NA	NA	apte	NA	MN	3	none	(0,50]	MN	3	autre
552	24737	M	ACTIVITÉS SPÉCIALISÉES, SCIENTIFIQUES ET TECHNIQUES	Ingénierie, études techniques	168	(49,249]	M	28	(0,30]	387f	CHARGE D ETUDES	CDI	NA	NA	NA	71	Activ. architecture & ingénierie	4	NA	SMS	NA	NA	NA	NA	NA	NA	NA	NA	NA	NA	NA	apte	NA	MN	3	none	(0,50]	MN	3	autre
553	24738	M	ACTIVITÉS SPÉCIALISÉES, SCIENTIFIQUES ET TECHNIQUES	Ingénierie, études techniques	168	(49,249]	M	27	(0,30]	381a	INGENIEUR CHARGE D'ETUDE	CDI	NA	NA	NA	71	Activ. architecture & ingénierie	4	NA	SMS	NA	NA	NA	NA	NA	NA	NA	NA	NA	NA	NA	apte	NA	MN	3	none	(0,50]	MN	3	autre
554	24739	M	ACTIVITÉS SPÉCIALISÉES, SCIENTIFIQUES ET TECHNIQUES	Conseil pour les affaires et autres conseils de gestion	29	(9,49]	F	48	(40,50]	311f	PRESIDENTE	CDI	NA	NA	NA	70	Activités des sièges sociaux	4	NA	SMS	NA	NA	NA	NA	NA	NA	NA	NA	NA	NA	NA	apte	NA	MN	3	none	(0,50]	MN	3	autre
555	24740	M	ACTIVITÉS SPÉCIALISÉES, SCIENTIFIQUES ET TECHNIQUES	Conseil pour les affaires et autres conseils de gestion	29	(9,49]	F	43	(40,50]	344b	MEDECIN	CDI	NA	NA	NA	70	Activités des sièges sociaux	4	NA	SMS	NA	NA	NA	NA	NA	NA	NA	NA	NA	NA	NA	apte	NA	MN	3	none	(0,50]	MN	3	autre
556	24742	M	ACTIVITÉS SPÉCIALISÉES, SCIENTIFIQUES ET TECHNIQUES	Ingénierie, études techniques	28	(9,49]	M	27	(0,30]	387F	INGENIEUR PROJET	CDI	NA	NA	NA	71	Activ. architecture & ingénierie	4	NA	SMS	NA	NA	NA	NA	NA	NA	NA	NA	NA	NA	NA	apte	NA	MN	3	none	(0,50]	MN	3	autre
557	24743	M	ACTIVITÉS SPÉCIALISÉES, SCIENTIFIQUES ET TECHNIQUES	Conseil pour les affaires et autres conseils de gestion	19	(9,49]	F	38	(30,40]	388b	RESPONSABLE SECTEUR	CDI	NA	NA	NA	70	Activités des sièges sociaux	4	NA	SMS	NA	NA	NA	NA	NA	NA	NA	NA	NA	NA	NA	apte	NA	MN	3	none	(0,50]	MN	3	autre
558	24745	M	ACTIVITÉS SPÉCIALISÉES, SCIENTIFIQUES ET TECHNIQUES	Activités des sièges sociaux	8	(0,9]	M	36	(30,40]	344b	MEDECIN GENERALISTE	CDI	NA	NA	NA	70	Activités des sièges sociaux	0	NA	SMS	NA	NA	NA	NA	NA	NA	NA	NA	NA	NA	NA	apte	NA	MN	3	none	(0,50]	MN	3	autre
559	24754	M	ACTIVITÉS SPÉCIALISÉES, SCIENTIFIQUES ET TECHNIQUES	Conseil pour les affaires et autres conseils de gestion	13	(9,49]	M	38	(30,40]	381a	OENOLOGUE	CDD	NA	NA	NA	70	Activités des sièges sociaux	0	NA	SMS	NA	NA	NA	NA	NA	NA	NA	NA	NA	NA	NA	apte	NA	MN	3	none	(0,50]	MN	3	autre
560	24755	M	ACTIVITÉS SPÉCIALISÉES, SCIENTIFIQUES ET TECHNIQUES	Ingénierie, études techniques	8	(0,9]	F	27	(0,30]	387F	INGENIEUR	CDI	NA	NA	NA	71	Activ. architecture & ingénierie	4	NA	SMS	NA	NA	NA	NA	NA	NA	NA	NA	NA	NA	NA	apte	NA	MN	3	none	(0,50]	MN	3	autre
561	24757	M	ACTIVITÉS SPÉCIALISÉES, SCIENTIFIQUES ET TECHNIQUES	Ingénierie, études techniques	35	(9,49]	M	30	(0,30]	382a	CHEF DE PROJET	CDI	NA	NA	NA	71	Activ. architecture & ingénierie	1	NA	SMS	NA	NA	NA	NA	NA	NA	NA	NA	NA	NA	NA	apte	NA	MN	3	none	(0,50]	MN	3	autre
562	24761	M	ACTIVITÉS SPÉCIALISÉES, SCIENTIFIQUES ET TECHNIQUES	Ingénierie, études techniques	40	(9,49]	M	31	(30,40]	381c	INGENIEUR EAU ET ASSAINISSEMENT	CDI	NA	NA	NA	71	Activ. architecture & ingénierie	0	NA	SMS	NA	NA	NA	NA	NA	NA	NA	NA	NA	NA	NA	apte	NA	MN	3	none	(0,50]	MN	3	autre
563	24765	M	ACTIVITÉS SPÉCIALISÉES, SCIENTIFIQUES ET TECHNIQUES	Conseil pour les affaires et autres conseils de gestion	68	(49,249]	F	30	(0,30]	372d	CONSULTANTE FORMATION PROFESSIONNELLE	CDI	NA	NA	NA	70	Activités des sièges sociaux	0	NA	SMS	NA	NA	NA	NA	NA	NA	NA	NA	NA	NA	NA	apte	NA	MN	3	none	(0,50]	MN	3	autre
564	24768	M	ACTIVITÉS SPÉCIALISÉES, SCIENTIFIQUES ET TECHNIQUES	Ingénierie, études techniques	14	(9,49]	M	37	(30,40]	374c	PRESIDENT	CDI	NA	NA	NA	71	Activ. architecture & ingénierie	4	NA	SMS	NA	NA	NA	NA	NA	NA	NA	NA	NA	NA	NA	apte	NA	MN	3	none	(0,50]	MN	3	autre
565	24779	M	ACTIVITÉS SPÉCIALISÉES, SCIENTIFIQUES ET TECHNIQUES	Ingénierie, études techniques	5	(0,9]	M	42	(40,50]	37	CONSULTANT	CDD	NA	NA	NA	71	Activ. architecture & ingénierie	4	NA	SMS	NA	NA	NA	NA	NA	NA	NA	NA	NA	NA	NA	apte	NA	MN	3	none	(0,50]	MN	3	autre
566	24783	M	ACTIVITÉS SPÉCIALISÉES, SCIENTIFIQUES ET TECHNIQUES	Ingénierie, études techniques	56	(49,249]	M	38	(30,40]	388d	INGENIEUR	CDI	NA	NA	NA	71	Activ. architecture & ingénierie	0	NA	SMS	NA	NA	NA	NA	NA	NA	NA	NA	NA	NA	NA	apte	NA	MN	3	none	(0,50]	MN	3	autre
567	24786	M	ACTIVITÉS SPÉCIALISÉES, SCIENTIFIQUES ET TECHNIQUES	Analyses, essais et inspections techniques	48	(9,49]	M	55	(50,60]	342a	COORDONNATEUR SPS	CDI	NA	NA	NA	71	Activ. architecture & ingénierie	1	NA	SMS	NA	NA	NA	NA	NA	NA	NA	NA	NA	NA	NA	apte	NA	MN	3	none	(50,70]	MN	3	autre
568	24787	M	ACTIVITÉS SPÉCIALISÉES, SCIENTIFIQUES ET TECHNIQUES	Ingénierie, études techniques	18	(9,49]	F	28	(0,30]	372e	JURISTE	CDI	NA	NA	NA	71	Activ. architecture & ingénierie	0	NA	SMS	NA	NA	NA	NA	NA	NA	NA	NA	NA	NA	NA	apte	NA	MN	3	none	(0,50]	MN	3	autre
569	24789	M	ACTIVITÉS SPÉCIALISÉES, SCIENTIFIQUES ET TECHNIQUES	Ingénierie, études techniques	25	(9,49]	F	36	(30,40]	373b	ADJOINTE AU DIRECTEUR D AGENCE	CDI	NA	NA	NA	71	Activ. architecture & ingénierie	6	NA	SMS	NA	NA	NA	NA	NA	NA	NA	NA	NA	NA	NA	apte	NA	MN	3	none	(0,50]	MN	3	autre
570	24800	M	ACTIVITÉS SPÉCIALISÉES, SCIENTIFIQUES ET TECHNIQUES	Conseil pour les affaires et autres conseils de gestion	23	(9,49]	M	29	(0,30]	372a	CONSULTANT JUNIOR	CDI	NA	NA	NA	70	Activités des sièges sociaux	4	NA	SMS	NA	NA	NA	NA	NA	NA	NA	NA	NA	NA	NA	apte	NA	MN	3	none	(0,50]	MN	3	autre
571	24807	M	ACTIVITÉS SPÉCIALISÉES, SCIENTIFIQUES ET TECHNIQUES	Ingénierie, études techniques	6	(0,9]	F	56	(50,60]	388c	RESPONSABLE ADMINISTRATIVE ET INFORMATIQUE	CDI	NA	NA	NA	71	Activ. architecture & ingénierie	4	NA	SMS	NA	NA	NA	NA	NA	NA	NA	NA	NA	NA	NA	apte	NA	MN	3	none	(50,70]	MN	3	autre
572	24823	M	ACTIVITÉS SPÉCIALISÉES, SCIENTIFIQUES ET TECHNIQUES	Ingénierie, études techniques	7	(0,9]	M	32	(30,40]	374b	CHEF DE PROJET	CDI	NA	NA	NA	71	Activ. architecture & ingénierie	3	NA	SMS	NA	NA	NA	NA	NA	NA	NA	NA	NA	NA	NA	apte	NA	MN	3	none	(0,50]	MN	3	autre
573	24827	M	ACTIVITÉS SPÉCIALISÉES, SCIENTIFIQUES ET TECHNIQUES	Ingénierie, études techniques	13	(9,49]	M	31	(30,40]	374c	RESPONSABLE COMMERCIAL	CDI	NA	NA	NA	71	Activ. architecture & ingénierie	3	NA	SMS	NA	NA	NA	NA	NA	NA	NA	NA	NA	NA	NA	apte	NA	MN	3	none	(0,50]	MN	3	autre
574	24833	M	ACTIVITÉS SPÉCIALISÉES, SCIENTIFIQUES ET TECHNIQUES	Ingénierie, études techniques	50	(49,249]	M	60	(50,60]	372b	DIRECTEUR ADMINISTRATIF ET FINANCIER	CDI	NA	NA	NA	71	Activ. architecture & ingénierie	3	NA	SMS	NA	NA	NA	NA	NA	NA	NA	NA	NA	NA	NA	apte	NA	MN	3	none	(50,70]	MN	3	autre
575	24836	M	ACTIVITÉS SPÉCIALISÉES, SCIENTIFIQUES ET TECHNIQUES	Ingénierie, études techniques	40	(9,49]	M	44	(40,50]	382c	COORDINATEUR TRAVAUX	CDI	NA	NA	NA	71	Activ. architecture & ingénierie	0	NA	SMS	NA	NA	NA	NA	NA	NA	NA	NA	NA	NA	NA	apte	NA	MN	3	none	(0,50]	MN	3	autre
576	24839	M	ACTIVITÉS SPÉCIALISÉES, SCIENTIFIQUES ET TECHNIQUES	Ingénierie, études techniques	168	(49,249]	M	35	(30,40]	387f	CHEF DE PROJET	CDI	NA	NA	NA	71	Activ. architecture & ingénierie	3	NA	SMS	NA	NA	NA	NA	NA	NA	NA	NA	NA	NA	NA	apte	NA	MN	3	none	(0,50]	MN	3	autre
577	24846	M	ACTIVITÉS SPÉCIALISÉES, SCIENTIFIQUES ET TECHNIQUES	Conseil pour les affaires et autres conseils de gestion	3	(0,9]	M	25	(0,30]	352a	JOURNALISTE	CDI	NA	NA	NA	70	Activités des sièges sociaux	4	NA	SMS	NA	NA	NA	NA	NA	NA	NA	NA	NA	NA	NA	apte	NA	MN	3	none	(0,50]	MN	3	autre
578	24848	M	ACTIVITÉS SPÉCIALISÉES, SCIENTIFIQUES ET TECHNIQUES	Ingénierie, études techniques	7	(0,9]	F	27	(0,30]	372a	INGENIEUR D ETUDES	CDI	NA	NA	NA	71	Activ. architecture & ingénierie	4	NA	SMS	NA	NA	NA	NA	NA	NA	NA	NA	NA	NA	NA	apte	NA	MN	3	none	(0,50]	MN	3	autre
579	24849	M	ACTIVITÉS SPÉCIALISÉES, SCIENTIFIQUES ET TECHNIQUES	Ingénierie, études techniques	7	(0,9]	M	27	(0,30]	386b	INGENIEUR GEOLOGUE	CDI	NA	NA	NA	71	Activ. architecture & ingénierie	4	NA	SMS	NA	NA	NA	NA	NA	NA	NA	NA	NA	NA	NA	apte	NA	MN	3	none	(0,50]	MN	3	autre
580	24855	M	ACTIVITÉS SPÉCIALISÉES, SCIENTIFIQUES ET TECHNIQUES	Ingénierie, études techniques	26	(9,49]	F	31	(30,40]	312e	CONSULTANTE PROGRAMMATION D'EQUIPEMENT	CDI	NA	NA	NA	71	Activ. architecture & ingénierie	3	NA	SMS	NA	NA	NA	NA	NA	NA	NA	NA	NA	NA	NA	apte	NA	MN	3	none	(0,50]	MN	3	autre
581	24863	M	ACTIVITÉS SPÉCIALISÉES, SCIENTIFIQUES ET TECHNIQUES	Ingénierie, études techniques	40	(9,49]	M	38	(30,40]	381c	CHARGE D ETUDES	CDI	NA	NA	NA	71	Activ. architecture & ingénierie	0	NA	SMS	NA	NA	NA	NA	NA	NA	NA	NA	NA	NA	NA	apte	NA	MN	3	none	(0,50]	MN	3	autre
582	24864	M	ACTIVITÉS SPÉCIALISÉES, SCIENTIFIQUES ET TECHNIQUES	Conseil pour les affaires et autres conseils de gestion	9	(0,9]	F	31	(30,40]	343a	CHARGEE D'INSERTION Congé parental	CDI	NA	NA	NA	70	Activités des sièges sociaux	0	NA	SMS	NA	NA	NA	NA	NA	NA	NA	NA	NA	NA	NA	apte	NA	MN	3	none	(0,50]	MN	3	autre
583	24874	M	ACTIVITÉS SPÉCIALISÉES, SCIENTIFIQUES ET TECHNIQUES	Ingénierie, études techniques	22	(9,49]	M	33	(30,40]	387f	INGENIEUR	CDI	NA	NA	NA	71	Activ. architecture & ingénierie	3	NA	SMS	NA	NA	NA	NA	NA	NA	NA	NA	NA	NA	NA	apte	NA	MN	3	none	(0,50]	MN	3	autre
584	24876	M	ACTIVITÉS SPÉCIALISÉES, SCIENTIFIQUES ET TECHNIQUES	Conseil pour les affaires et autres conseils de gestion	9	(0,9]	F	30	(0,30]	387f	CONSULTANTE	CDI	NA	NA	NA	70	Activités des sièges sociaux	1	NA	SMS	NA	NA	NA	NA	NA	NA	NA	NA	NA	NA	NA	apte	NA	MN	3	none	(0,50]	MN	3	autre
585	24884	M	ACTIVITÉS SPÉCIALISÉES, SCIENTIFIQUES ET TECHNIQUES	Conseil pour les affaires et autres conseils de gestion	16	(9,49]	M	40	(30,40]	381b	CHARGE DE PROGRAMME	CDI	NA	NA	NA	70	Activités des sièges sociaux	3	NA	SMS	NA	NA	NA	NA	NA	NA	NA	NA	NA	NA	NA	apte	NA	MN	3	none	(0,50]	MN	3	autre
586	24889	M	ACTIVITÉS SPÉCIALISÉES, SCIENTIFIQUES ET TECHNIQUES	Ingénierie, études techniques	19	(9,49]	M	30	(0,30]	386d	CHEF DE PROJET	CDI	NA	NA	NA	71	Activ. architecture & ingénierie	3	NA	SMS	NA	NA	NA	NA	NA	NA	NA	NA	NA	NA	NA	apte	NA	MN	3	none	(0,50]	MN	3	autre
587	24903	M	ACTIVITÉS SPÉCIALISÉES, SCIENTIFIQUES ET TECHNIQUES	Ingénierie, études techniques	5	(0,9]	M	33	(30,40]	383a	CHARGE D ETUDES ELECTRONIQUE	CDI	NA	NA	NA	71	Activ. architecture & ingénierie	3	NA	SMS	NA	NA	NA	NA	NA	NA	NA	NA	NA	NA	NA	apte	NA	MN	3	none	(0,50]	MN	3	autre
588	24915	M	ACTIVITÉS SPÉCIALISÉES, SCIENTIFIQUES ET TECHNIQUES	Ingénierie, études techniques	56	(49,249]	M	26	(0,30]	388c	INGENIEUR CONSULTANT	CDI	NA	NA	NA	71	Activ. architecture & ingénierie	1	NA	SMS	NA	NA	NA	NA	NA	NA	NA	NA	NA	NA	NA	apte	NA	MN	3	none	(0,50]	MN	3	autre
589	24916	M	ACTIVITÉS SPÉCIALISÉES, SCIENTIFIQUES ET TECHNIQUES	Ingénierie, études techniques	35	(9,49]	M	30	(0,30]	382a	INGENIEUR CHARGE D ETUDES	CDI	NA	NA	NA	71	Activ. architecture & ingénierie	1	NA	SMS	NA	NA	NA	NA	NA	NA	NA	NA	NA	NA	NA	apte	NA	MN	3	none	(0,50]	MN	3	autre
590	24932	M	ACTIVITÉS SPÉCIALISÉES, SCIENTIFIQUES ET TECHNIQUES	Conseil pour les affaires et autres conseils de gestion	16	(9,49]	F	35	(30,40]	381b	CONSULTANTE	CDI	NA	NA	NA	70	Activités des sièges sociaux	3	NA	SMS	NA	NA	NA	NA	NA	NA	NA	NA	NA	NA	NA	apte	NA	MN	3	none	(0,50]	MN	3	autre
591	24934	M	ACTIVITÉS SPÉCIALISÉES, SCIENTIFIQUES ET TECHNIQUES	Analyses, essais et inspections techniques	8	(0,9]	M	35	(30,40]	38	INGENIEUR ET RESPONSABLE R ET D	CDI	NA	NA	NA	71	Activ. architecture & ingénierie	4	NA	SMR	NA	NA	NA	NA	NA	NA	NA	NA	NA	NA	NA	apte	NA	MN	3	none	(0,50]	MN	3	autre
592	24941	M	ACTIVITÉS SPÉCIALISÉES, SCIENTIFIQUES ET TECHNIQUES	Ingénierie, études techniques	56	(49,249]	F	31	(30,40]	388D	INGENIEUR D AFFAIRES	CDI	NA	NA	NA	71	Activ. architecture & ingénierie	0	NA	SMS	NA	NA	NA	NA	NA	NA	NA	NA	NA	NA	NA	apte	NA	MN	3	none	(0,50]	MN	3	autre
593	24943	M	ACTIVITÉS SPÉCIALISÉES, SCIENTIFIQUES ET TECHNIQUES	Ingénierie, études techniques	168	(49,249]	M	47	(40,50]	387f	DIRECTEUR D INGENIERIE	CDI	NA	NA	NA	71	Activ. architecture & ingénierie	3	NA	SMR	NA	NA	NA	NA	NA	NA	NA	NA	NA	NA	NA	apte	NA	MN	3	none	(0,50]	MN	3	autre
594	24944	M	ACTIVITÉS SPÉCIALISÉES, SCIENTIFIQUES ET TECHNIQUES	Ingénierie, études techniques	19	(9,49]	F	38	(30,40]	372e	JURISTE	CDI	NA	NA	NA	71	Activ. architecture & ingénierie	2	NA	SMS	NA	NA	NA	NA	NA	NA	NA	NA	NA	NA	NA	apte	NA	MN	3	none	(0,50]	MN	3	autre
595	24945	M	ACTIVITÉS SPÉCIALISÉES, SCIENTIFIQUES ET TECHNIQUES	Conseil pour les affaires et autres conseils de gestion	2	(0,9]	M	44	(40,50]	372c	CONSULTANT RH	CDI	NA	NA	NA	70	Activités des sièges sociaux	3	NA	SMS	NA	NA	NA	NA	NA	NA	NA	NA	NA	NA	NA	apte	NA	MN	3	none	(0,50]	MN	3	autre
596	24955	M	ACTIVITÉS SPÉCIALISÉES, SCIENTIFIQUES ET TECHNIQUES	Conseil pour les affaires et autres conseils de gestion	19	(9,49]	M	36	(30,40]	313a	CONSEILLER CLIENTELE BOUTIQUE	CDI	NA	NA	NA	70	Activités des sièges sociaux	8	NA	SMS	NA	NA	NA	NA	NA	NA	NA	NA	NA	NA	NA	apte	NA	MN	3	none	(0,50]	MN	3	autre
597	24970	M	ACTIVITÉS SPÉCIALISÉES, SCIENTIFIQUES ET TECHNIQUES	Ingénierie, études techniques	56	(49,249]	F	28	(0,30]	388c	INGENIEUR CONSULTANT	CDI	NA	NA	NA	71	Activ. architecture & ingénierie	3	NA	SMS	NA	NA	NA	NA	NA	NA	NA	NA	NA	NA	NA	apte	NA	MN	3	none	(0,50]	MN	3	autre
598	24980	M	ACTIVITÉS SPÉCIALISÉES, SCIENTIFIQUES ET TECHNIQUES	Activités des sièges sociaux	9	(0,9]	F	41	(40,50]	373c	DAF	CDI	NA	NA	NA	70	Activités des sièges sociaux	5	NA	SMS	NA	NA	NA	NA	NA	NA	NA	NA	NA	NA	NA	apte	NA	MN	3	none	(0,50]	MN	3	autre
599	24981	M	ACTIVITÉS SPÉCIALISÉES, SCIENTIFIQUES ET TECHNIQUES	Ingénierie, études techniques	168	(49,249]	M	33	(30,40]	387f	INGENIEUR	CDI	NA	NA	NA	71	Activ. architecture & ingénierie	3	NA	SMR	NA	NA	NA	NA	NA	NA	NA	NA	NA	NA	NA	apte	NA	MN	3	none	(0,50]	MN	3	autre
600	24983	M	ACTIVITÉS SPÉCIALISÉES, SCIENTIFIQUES ET TECHNIQUES	Conseil en relations publiques et communication	8	(0,9]	F	26	(0,30]	375a	CHEF DE PUBLICITE	CDI	NA	NA	NA	70	Activités des sièges sociaux	3	NA	SMS	NA	NA	NA	NA	NA	NA	NA	NA	NA	NA	NA	apte	NA	MN	3	none	(0,50]	MN	3	autre
601	24990	M	ACTIVITÉS SPÉCIALISÉES, SCIENTIFIQUES ET TECHNIQUES	Ingénierie, études techniques	22	(9,49]	F	26	(0,30]	387f	INGENIEUR	CDI	NA	NA	NA	71	Activ. architecture & ingénierie	3	NA	SMS	NA	NA	NA	NA	NA	NA	NA	NA	NA	NA	NA	apte	NA	MN	3	none	(0,50]	MN	3	autre
602	24991	M	ACTIVITÉS SPÉCIALISÉES, SCIENTIFIQUES ET TECHNIQUES	Conseil pour les affaires et autres conseils de gestion	29	(9,49]	F	31	(30,40]	344d	PHARMACIENNE	CDI	NA	NA	NA	70	Activités des sièges sociaux	3	NA	SMS	NA	NA	NA	NA	NA	NA	NA	NA	NA	NA	NA	apte	NA	MN	3	none	(0,50]	MN	3	autre
603	25020	M	ACTIVITÉS SPÉCIALISÉES, SCIENTIFIQUES ET TECHNIQUES	Ingénierie, études techniques	9	(0,9]	M	37	(30,40]	374d	COMMERCIAL	CDI	NA	NA	NA	71	Activ. architecture & ingénierie	3	NA	SMS	NA	NA	NA	NA	NA	NA	NA	NA	NA	NA	NA	apte	NA	MN	3	none	(0,50]	MN	3	autre
604	25022	M	ACTIVITÉS SPÉCIALISÉES, SCIENTIFIQUES ET TECHNIQUES	Conseil pour les affaires et autres conseils de gestion	13	(9,49]	F	50	(40,50]	372C	CONSULTANTE	CDI	NA	NA	NA	70	Activités des sièges sociaux	3	NA	SMS	NA	NA	NA	NA	NA	NA	NA	NA	NA	NA	NA	apte	NA	MN	3	none	(0,50]	MN	3	autre
605	25025	M	ACTIVITÉS SPÉCIALISÉES, SCIENTIFIQUES ET TECHNIQUES	Ingénierie, études techniques	164	(49,249]	M	37	(30,40]	388a	ANALYSTE DE PRODUIT	CDI	NA	NA	NA	71	Activ. architecture & ingénierie	3	NA	SMR	NA	NA	NA	NA	NA	NA	NA	NA	NA	NA	NA	apte	NA	MN	3	none	(0,50]	MN	3	autre
606	25026	M	ACTIVITÉS SPÉCIALISÉES, SCIENTIFIQUES ET TECHNIQUES	Ingénierie, études techniques	164	(49,249]	M	50	(40,50]	385a	INGENIEUR PETROPHYSICIEN	CDI	NA	NA	NA	71	Activ. architecture & ingénierie	3	NA	SMS	NA	NA	NA	NA	NA	NA	NA	NA	NA	NA	NA	apte	NA	MN	3	none	(0,50]	MN	3	autre
607	25035	M	ACTIVITÉS SPÉCIALISÉES, SCIENTIFIQUES ET TECHNIQUES	Ingénierie, études techniques	35	(9,49]	F	26	(0,30]	382a	INGENIEUR CHARGEE D ETUDES	CDI	NA	NA	NA	71	Activ. architecture & ingénierie	1	NA	SMS	NA	NA	NA	NA	NA	NA	NA	NA	NA	NA	NA	apte	NA	MN	3	none	(0,50]	MN	3	autre
608	25036	M	ACTIVITÉS SPÉCIALISÉES, SCIENTIFIQUES ET TECHNIQUES	Activités des sièges sociaux	14	(9,49]	M	36	(30,40]	372c	DIRECTEUR RESSOURCES HUMAINES	CDI	NA	NA	NA	70	Activités des sièges sociaux	3	NA	SMS	NA	NA	NA	NA	NA	NA	NA	NA	NA	NA	NA	apte	NA	MN	3	none	(0,50]	MN	3	autre
609	25043	M	ACTIVITÉS SPÉCIALISÉES, SCIENTIFIQUES ET TECHNIQUES	Ingénierie, études techniques	168	(49,249]	F	33	(30,40]	387f	CHEF DE PROJET CONFIRME	CDI	NA	NA	NA	71	Activ. architecture & ingénierie	3	NA	SMS	NA	NA	NA	NA	NA	NA	NA	NA	NA	NA	NA	apte	NA	MN	3	none	(0,50]	MN	3	autre
610	25054	M	ACTIVITÉS SPÉCIALISÉES, SCIENTIFIQUES ET TECHNIQUES	Conseil pour les affaires et autres conseils de gestion	16	(9,49]	M	38	(30,40]	381b	CHARGE DE PROGRAMME	CDI	NA	NA	NA	70	Activités des sièges sociaux	3	NA	SMS	NA	NA	NA	NA	NA	NA	NA	NA	NA	NA	NA	apte	NA	MN	3	none	(0,50]	MN	3	autre
611	25055	M	ACTIVITÉS SPÉCIALISÉES, SCIENTIFIQUES ET TECHNIQUES	Conseil pour les affaires et autres conseils de gestion	5	(0,9]	F	35	(30,40]	372b	CONSULTANTE	CDI	NA	NA	NA	70	Activités des sièges sociaux	3	NA	SMS	NA	NA	NA	NA	NA	NA	NA	NA	NA	NA	NA	apte	NA	MN	3	none	(0,50]	MN	3	autre
612	25056	M	ACTIVITÉS SPÉCIALISÉES, SCIENTIFIQUES ET TECHNIQUES	Ingénierie, études techniques	164	(49,249]	M	38	(30,40]	382b	ARCHITECTE DE LOGICIEL	CDI	NA	NA	NA	71	Activ. architecture & ingénierie	3	NA	SMS	NA	NA	NA	NA	NA	NA	NA	NA	NA	NA	NA	apte	NA	MN	3	none	(0,50]	MN	3	autre
613	25057	M	ACTIVITÉS SPÉCIALISÉES, SCIENTIFIQUES ET TECHNIQUES	Ingénierie, études techniques	164	(49,249]	M	50	(40,50]	384a	DIRECTEUR AU BUREAU D ETUDE	CDI	NA	NA	NA	71	Activ. architecture & ingénierie	3	NA	SMS	NA	NA	NA	NA	NA	NA	NA	NA	NA	NA	NA	apte	NA	MN	3	none	(0,50]	MN	3	autre
614	25065	M	ACTIVITÉS SPÉCIALISÉES, SCIENTIFIQUES ET TECHNIQUES	Conseil pour les affaires et autres conseils de gestion	2	(0,9]	F	29	(0,30]	375a	REDACTRICE WEB	CDI	NA	NA	NA	70	Activités des sièges sociaux	3	NA	SMS	NA	NA	NA	NA	NA	NA	NA	NA	NA	NA	NA	apte	NA	MN	3	none	(0,50]	MN	3	autre
615	25071	M	ACTIVITÉS SPÉCIALISÉES, SCIENTIFIQUES ET TECHNIQUES	Ingénierie, études techniques	4	(0,9]	M	26	(0,30]	388a	INGENIEUR	CDI	NA	NA	NA	71	Activ. architecture & ingénierie	3	NA	SMS	NA	NA	NA	NA	NA	NA	NA	NA	NA	NA	NA	apte	NA	MN	3	none	(0,50]	MN	3	autre
616	25073	M	ACTIVITÉS SPÉCIALISÉES, SCIENTIFIQUES ET TECHNIQUES	Ingénierie, études techniques	168	(49,249]	F	32	(30,40]	387f	CHARGEE DE PROJET	CDI	NA	NA	NA	71	Activ. architecture & ingénierie	3	NA	SMS	NA	NA	NA	NA	NA	NA	NA	NA	NA	NA	NA	apte	NA	MN	3	none	(0,50]	MN	3	autre
617	25079	M	ACTIVITÉS SPÉCIALISÉES, SCIENTIFIQUES ET TECHNIQUES	Ingénierie, études techniques	19	(9,49]	M	32	(30,40]	386b	INGENIEUR VENT	CDI	NA	NA	NA	71	Activ. architecture & ingénierie	3	NA	SMS	NA	NA	NA	NA	NA	NA	NA	NA	NA	NA	NA	apte	NA	MN	3	none	(0,50]	MN	3	autre
618	25085	M	ACTIVITÉS SPÉCIALISÉES, SCIENTIFIQUES ET TECHNIQUES	Conseil pour les affaires et autres conseils de gestion	9	(0,9]	M	39	(30,40]	387f	CONSULTANT	CDI	NA	NA	NA	70	Activités des sièges sociaux	3	NA	SMS	NA	NA	NA	NA	NA	NA	NA	NA	NA	NA	NA	apte	NA	MN	3	none	(0,50]	MN	3	autre
619	25096	M	ACTIVITÉS SPÉCIALISÉES, SCIENTIFIQUES ET TECHNIQUES	Ingénierie, études techniques	8	(0,9]	F	27	(0,30]	387f	CHARGEE D ETUDES	CDI	NA	NA	NA	71	Activ. architecture & ingénierie	3	NA	SMS	NA	NA	NA	NA	NA	NA	NA	NA	NA	NA	NA	apte	NA	MN	3	none	(0,50]	MN	3	autre
620	25097	M	ACTIVITÉS SPÉCIALISÉES, SCIENTIFIQUES ET TECHNIQUES	Ingénierie, études techniques	168	(49,249]	M	54	(50,60]	387f	DIRECTEUR DE PROJET	CDI	NA	NA	NA	71	Activ. architecture & ingénierie	3	NA	SMS	NA	NA	NA	NA	NA	NA	NA	NA	NA	NA	NA	apte	NA	MN	3	none	(50,70]	MN	3	autre
621	25099	M	ACTIVITÉS SPÉCIALISÉES, SCIENTIFIQUES ET TECHNIQUES	Conseil pour les affaires et autres conseils de gestion	4	(0,9]	M	60	(50,60]	373c	REPONSABLE D AGENCE	CDI	NA	NA	NA	70	Activités des sièges sociaux	17	NA	SMS	NA	NA	NA	NA	NA	NA	NA	NA	NA	NA	NA	apte	NA	MN	3	none	(50,70]	MN	3	autre
622	25110	M	ACTIVITÉS SPÉCIALISÉES, SCIENTIFIQUES ET TECHNIQUES	Conseil pour les affaires et autres conseils de gestion	9	(0,9]	F	43	(40,50]	343A	CONSEILLERE EN RECLASSEMENT PROFESSIONNEL	CDD	NA	NA	NA	70	Activités des sièges sociaux	0	NA	SMS	NA	NA	NA	NA	NA	NA	NA	NA	NA	NA	NA	apte	NA	MN	3	none	(0,50]	MN	3	autre
623	25116	M	ACTIVITÉS SPÉCIALISÉES, SCIENTIFIQUES ET TECHNIQUES	Ingénierie, études techniques	19	(9,49]	F	41	(40,50]	372e	RESPONSABLE JURIDIQUE	CDI	NA	NA	NA	71	Activ. architecture & ingénierie	3	NA	SMS	NA	NA	NA	NA	NA	NA	NA	NA	NA	NA	NA	apte	NA	MN	3	none	(0,50]	MN	3	autre
624	25127	M	ACTIVITÉS SPÉCIALISÉES, SCIENTIFIQUES ET TECHNIQUES	Ingénierie, études techniques	35	(9,49]	M	33	(30,40]	382a	CHEF DE PROJET	CDI	NA	NA	NA	71	Activ. architecture & ingénierie	1	NA	SMS	NA	NA	NA	NA	NA	NA	NA	NA	NA	NA	NA	apte	NA	MN	3	none	(0,50]	MN	3	autre
625	25128	M	ACTIVITÉS SPÉCIALISÉES, SCIENTIFIQUES ET TECHNIQUES	Ingénierie, études techniques	35	(9,49]	M	30	(0,30]	382a	CHEF DE PROJET	CDI	NA	NA	NA	71	Activ. architecture & ingénierie	1	NA	SMS	NA	NA	NA	NA	NA	NA	NA	NA	NA	NA	NA	apte	NA	MN	3	none	(0,50]	MN	3	autre
626	25134	M	ACTIVITÉS SPÉCIALISÉES, SCIENTIFIQUES ET TECHNIQUES	Ingénierie, études techniques	56	(49,249]	M	29	(0,30]	388c	CONSULTANT	CDI	NA	NA	NA	71	Activ. architecture & ingénierie	0	NA	SMS	NA	NA	NA	NA	NA	NA	NA	NA	NA	NA	NA	apte	NA	MN	3	none	(0,50]	MN	3	autre
627	25153	M	ACTIVITÉS SPÉCIALISÉES, SCIENTIFIQUES ET TECHNIQUES	Ingénierie, études techniques	164	(49,249]	M	30	(0,30]	388a	DEVELOPPEUR INFORMATIQUE	CDI	NA	NA	NA	71	Activ. architecture & ingénierie	3	NA	SMS	NA	NA	NA	NA	NA	NA	NA	NA	NA	NA	NA	apte	NA	MN	3	none	(0,50]	MN	3	autre
628	25154	M	ACTIVITÉS SPÉCIALISÉES, SCIENTIFIQUES ET TECHNIQUES	Ingénierie, études techniques	164	(49,249]	M	26	(0,30]	387d	INGENIEUR COMMERCIALISATION	CDI	NA	NA	NA	71	Activ. architecture & ingénierie	3	NA	SMS	NA	NA	NA	NA	NA	NA	NA	NA	NA	NA	NA	apte	NA	MN	3	none	(0,50]	MN	3	autre
629	25158	M	ACTIVITÉS SPÉCIALISÉES, SCIENTIFIQUES ET TECHNIQUES	Ingénierie, études techniques	168	(49,249]	F	29	(0,30]	38	ChHARGEE D'ETUDES	CDI	NA	NA	NA	71	Activ. architecture & ingénierie	2	NA	SMS	NA	NA	NA	NA	NA	NA	NA	NA	NA	NA	NA	apte	NA	MN	3	none	(0,50]	MN	3	autre
630	25174	M	ACTIVITÉS SPÉCIALISÉES, SCIENTIFIQUES ET TECHNIQUES	Ingénierie, études techniques	168	(49,249]	M	33	(30,40]	382d	CHEF DE PROJETS	CDI	NA	NA	NA	71	Activ. architecture & ingénierie	3	NA	SMS	NA	NA	NA	NA	NA	NA	NA	NA	NA	NA	NA	apte	NA	MN	3	none	(0,50]	MN	3	autre
631	25179	M	ACTIVITÉS SPÉCIALISÉES, SCIENTIFIQUES ET TECHNIQUES	Conseil pour les affaires et autres conseils de gestion	23	(9,49]	M	26	(0,30]	38	INGENIEUR DEVELOPEUR	CDI	NA	NA	NA	70	Activités des sièges sociaux	2	NA	SMS	NA	NA	NA	NA	NA	NA	NA	NA	NA	NA	NA	apte	NA	MN	3	none	(0,50]	MN	3	autre
632	25181	M	ACTIVITÉS SPÉCIALISÉES, SCIENTIFIQUES ET TECHNIQUES	Conseil pour les affaires et autres conseils de gestion	9	(0,9]	M	35	(30,40]	387f	RESPONSABLE AGENCE MONTPELLIER	CDI	NA	NA	NA	70	Activités des sièges sociaux	6	NA	SMS	NA	NA	NA	NA	NA	NA	NA	NA	NA	NA	NA	apte	NA	MN	3	none	(0,50]	MN	3	autre
633	25186	M	ACTIVITÉS SPÉCIALISÉES, SCIENTIFIQUES ET TECHNIQUES	Ingénierie, études techniques	168	(49,249]	M	31	(30,40]	387f	CHEF DE PROJET	CDI	NA	NA	NA	71	Activ. architecture & ingénierie	2	NA	SMS	NA	NA	NA	NA	NA	NA	NA	NA	NA	NA	NA	apte	NA	MN	3	none	(0,50]	MN	3	autre
634	25187	M	ACTIVITÉS SPÉCIALISÉES, SCIENTIFIQUES ET TECHNIQUES	Ingénierie, études techniques	168	(49,249]	F	31	(30,40]	387f	CHEF DE PROJET	CDI	NA	NA	NA	71	Activ. architecture & ingénierie	2	NA	SMS	NA	NA	NA	NA	NA	NA	NA	NA	NA	NA	NA	apte	NA	MN	3	none	(0,50]	MN	3	autre
635	25192	M	ACTIVITÉS SPÉCIALISÉES, SCIENTIFIQUES ET TECHNIQUES	Ingénierie, études techniques	9	(0,9]	M	26	(0,30]	387f	TECHNICIEN AQUACOLE	CDI	NA	NA	NA	71	Activ. architecture & ingénierie	2	NA	SMS	NA	NA	NA	NA	NA	NA	NA	NA	NA	NA	NA	apte	NA	MN	3	none	(0,50]	MN	3	autre
636	25193	M	ACTIVITÉS SPÉCIALISÉES, SCIENTIFIQUES ET TECHNIQUES	Ingénierie, études techniques	7	(0,9]	F	29	(0,30]	333e	SECRETAIRE	CDI	NA	NA	NA	71	Activ. architecture & ingénierie	3	NA	SMS	NA	NA	NA	NA	NA	NA	NA	NA	NA	NA	NA	apte	NA	MN	3	none	(0,50]	MN	3	autre
637	25195	M	ACTIVITÉS SPÉCIALISÉES, SCIENTIFIQUES ET TECHNIQUES	Ingénierie, études techniques	56	(49,249]	M	26	(0,30]	388d	INGENIEUR	CDI	NA	NA	NA	71	Activ. architecture & ingénierie	1	NA	SMS	NA	NA	NA	NA	NA	NA	NA	NA	NA	NA	NA	apte	NA	MN	3	none	(0,50]	MN	3	autre
638	25199	M	ACTIVITÉS SPÉCIALISÉES, SCIENTIFIQUES ET TECHNIQUES	Ingénierie, études techniques	3	(0,9]	M	50	(40,50]	388c	CHEF DE PROJETS	CDI	NA	NA	NA	71	Activ. architecture & ingénierie	2	NA	SMS	NA	NA	NA	NA	NA	NA	NA	NA	NA	NA	NA	apte	NA	MN	3	none	(0,50]	MN	3	autre
639	25205	M	ACTIVITÉS SPÉCIALISÉES, SCIENTIFIQUES ET TECHNIQUES	Activités des sièges sociaux	11	(9,49]	M	31	(30,40]	38	ATTACHE COMMERCIAL	CDI	NA	NA	NA	70	Activités des sièges sociaux	5	NA	SMS	NA	NA	NA	NA	NA	NA	NA	NA	NA	NA	NA	apte	NA	MN	3	none	(0,50]	MN	3	autre
640	25209	M	ACTIVITÉS SPÉCIALISÉES, SCIENTIFIQUES ET TECHNIQUES	Activités des sièges sociaux	11	(9,49]	M	39	(30,40]	388C	RESPONSABLE D AGENCE	CDI	NA	NA	NA	70	Activités des sièges sociaux	4	NA	SMS	NA	NA	NA	NA	NA	NA	NA	NA	NA	NA	NA	apte	NA	MN	3	none	(0,50]	MN	3	autre
641	25215	M	ACTIVITÉS SPÉCIALISÉES, SCIENTIFIQUES ET TECHNIQUES	Analyses, essais et inspections techniques	20	(9,49]	M	27	(0,30]	387f	INGENIEUR D ETUDES	CDD	NA	NA	NA	71	Activ. architecture & ingénierie	2	NA	SMS	NA	NA	NA	NA	NA	NA	NA	NA	NA	NA	NA	apte	NA	MN	3	none	(0,50]	MN	3	autre
642	25219	M	ACTIVITÉS SPÉCIALISÉES, SCIENTIFIQUES ET TECHNIQUES	Ingénierie, études techniques	168	(49,249]	M	30	(0,30]	386b	CHARGE DE PROJET	CDI	NA	NA	NA	71	Activ. architecture & ingénierie	2	NA	SMS	NA	NA	NA	NA	NA	NA	NA	NA	NA	NA	NA	apte	NA	MN	3	none	(0,50]	MN	3	autre
643	25224	M	ACTIVITÉS SPÉCIALISÉES, SCIENTIFIQUES ET TECHNIQUES	Ingénierie, études techniques	40	(9,49]	F	27	(0,30]	382a	INGENIEUR	CDI	NA	NA	NA	71	Activ. architecture & ingénierie	0	NA	SMS	NA	NA	NA	NA	NA	NA	NA	NA	NA	NA	NA	apte	NA	MN	3	none	(0,50]	MN	3	autre
644	25225	M	ACTIVITÉS SPÉCIALISÉES, SCIENTIFIQUES ET TECHNIQUES	Ingénierie, études techniques	20	(9,49]	M	32	(30,40]	38	CALCULATEUR PROJETEUR	CDI	NA	NA	NA	71	Activ. architecture & ingénierie	5	NA	SMS	NA	NA	NA	NA	NA	NA	NA	NA	NA	NA	NA	apte	NA	MN	3	none	(0,50]	MN	3	autre
645	25226	M	ACTIVITÉS SPÉCIALISÉES, SCIENTIFIQUES ET TECHNIQUES	Ingénierie, études techniques	20	(9,49]	M	27	(0,30]	38	INGENIEUR STRUCTURE	CDI	NA	NA	NA	71	Activ. architecture & ingénierie	4	NA	SMS	NA	NA	NA	NA	NA	NA	NA	NA	NA	NA	NA	apte	NA	MN	3	none	(0,50]	MN	3	autre
646	25227	M	ACTIVITÉS SPÉCIALISÉES, SCIENTIFIQUES ET TECHNIQUES	Ingénierie, études techniques	20	(9,49]	M	34	(30,40]	38	RESPONSABLE DEPARTEMENT FLUIDES	CDI	NA	NA	NA	71	Activ. architecture & ingénierie	3	NA	SMS	NA	NA	NA	NA	NA	NA	NA	NA	NA	NA	NA	apte	NA	MN	3	none	(0,50]	MN	3	autre
647	25228	M	ACTIVITÉS SPÉCIALISÉES, SCIENTIFIQUES ET TECHNIQUES	Ingénierie, études techniques	20	(9,49]	M	31	(30,40]	38	INGENIEUR STRUCTURE	CDI	NA	NA	NA	71	Activ. architecture & ingénierie	3	NA	SMS	NA	NA	NA	NA	NA	NA	NA	NA	NA	NA	NA	apte	NA	MN	3	none	(0,50]	MN	3	autre
648	25229	M	ACTIVITÉS SPÉCIALISÉES, SCIENTIFIQUES ET TECHNIQUES	Ingénierie, études techniques	20	(9,49]	M	29	(0,30]	38	INGENIEUR PROJETEUR THERMICIEN	CDI	NA	NA	NA	71	Activ. architecture & ingénierie	3	NA	SMS	NA	NA	NA	NA	NA	NA	NA	NA	NA	NA	NA	apte	NA	MN	3	none	(0,50]	MN	3	autre
649	25234	M	ACTIVITÉS SPÉCIALISÉES, SCIENTIFIQUES ET TECHNIQUES	Ingénierie, études techniques	164	(49,249]	M	56	(50,60]	388a	COMMERCIALISATION MANAGER	CDI	NA	NA	NA	71	Activ. architecture & ingénierie	2	NA	SMS	NA	NA	NA	NA	NA	NA	NA	NA	NA	NA	NA	apte	NA	MN	3	none	(50,70]	MN	3	autre
650	25236	M	ACTIVITÉS SPÉCIALISÉES, SCIENTIFIQUES ET TECHNIQUES	Conseil pour les affaires et autres conseils de gestion	9	(0,9]	M	42	(40,50]	376g	GERANT	CDI	NA	NA	NA	70	Activités des sièges sociaux	7	NA	SMS	NA	NA	NA	NA	NA	NA	NA	NA	NA	NA	NA	apte	NA	MN	3	none	(0,50]	MN	3	autre
651	25238	M	ACTIVITÉS SPÉCIALISÉES, SCIENTIFIQUES ET TECHNIQUES	Ingénierie, études techniques	40	(9,49]	M	61	(60,70]	380a	DIRECTEUR DE PROJETS	CDI	NA	NA	NA	71	Activ. architecture & ingénierie	2	NA	SMS	NA	NA	NA	NA	NA	NA	NA	NA	NA	NA	NA	apte	NA	MN	3	none	(50,70]	MN	3	autre
652	25245	M	ACTIVITÉS SPÉCIALISÉES, SCIENTIFIQUES ET TECHNIQUES	Analyses, essais et inspections techniques	48	(9,49]	F	34	(30,40]	382d	CHARGE D AFFAIRES	CDI	NA	NA	NA	71	Activ. architecture & ingénierie	6	NA	SMR	NA	NA	NA	NA	NA	NA	NA	NA	NA	NA	NA	apte	NA	MN	3	none	(0,50]	MN	3	autre
653	25247	M	ACTIVITÉS SPÉCIALISÉES, SCIENTIFIQUES ET TECHNIQUES	Ingénierie, études techniques	2	(0,9]	M	27	(0,30]	387f	INGENIEUR	CDD	NA	NA	NA	71	Activ. architecture & ingénierie	3	NA	SMS	NA	NA	NA	NA	NA	NA	NA	NA	NA	NA	NA	apte	NA	MN	3	none	(0,50]	MN	3	autre
654	25248	M	ACTIVITÉS SPÉCIALISÉES, SCIENTIFIQUES ET TECHNIQUES	Activités des sièges sociaux	8	(0,9]	F	58	(50,60]	344b	MEDECIN	CDI	NA	NA	NA	70	Activités des sièges sociaux	2	NA	SMS	NA	NA	NA	NA	NA	NA	NA	NA	NA	NA	NA	apte	NA	MN	3	none	(50,70]	MN	3	autre
655	25256	M	ACTIVITÉS SPÉCIALISÉES, SCIENTIFIQUES ET TECHNIQUES	Ingénierie, études techniques	164	(49,249]	F	38	(30,40]	387d	INGENIEUR COMMERCIALISTAION	CDI	NA	NA	NA	71	Activ. architecture & ingénierie	2	NA	SMS	NA	NA	NA	NA	NA	NA	NA	NA	NA	NA	NA	apte	NA	MN	3	none	(0,50]	MN	3	autre
656	25258	M	ACTIVITÉS SPÉCIALISÉES, SCIENTIFIQUES ET TECHNIQUES	Conseil pour les affaires et autres conseils de gestion	17	(9,49]	M	37	(30,40]	387b	CHEF APRES VENTE	CDI	NA	NA	NA	70	Activités des sièges sociaux	2	NA	SMS	NA	NA	NA	NA	NA	NA	NA	NA	NA	NA	NA	apte	NA	MN	3	none	(0,50]	MN	3	autre
657	25262	M	ACTIVITÉS SPÉCIALISÉES, SCIENTIFIQUES ET TECHNIQUES	Ingénierie, études techniques	22	(9,49]	M	34	(30,40]	387f	INGENIEUR	CDI	NA	NA	NA	71	Activ. architecture & ingénierie	5	NA	SMS	NA	NA	NA	NA	NA	NA	NA	NA	NA	NA	NA	apte	NA	MN	3	none	(0,50]	MN	3	autre
658	25263	M	ACTIVITÉS SPÉCIALISÉES, SCIENTIFIQUES ET TECHNIQUES	Ingénierie, études techniques	56	(49,249]	M	42	(40,50]	388a	INGENIEUR	CDI	NA	NA	NA	71	Activ. architecture & ingénierie	0	NA	SMS	NA	NA	NA	NA	NA	NA	NA	NA	NA	NA	NA	apte	NA	MN	3	none	(0,50]	MN	3	autre
659	25264	M	ACTIVITÉS SPÉCIALISÉES, SCIENTIFIQUES ET TECHNIQUES	Ingénierie, études techniques	56	(49,249]	M	41	(40,50]	388a	INGENIEUR	CDI	NA	NA	NA	71	Activ. architecture & ingénierie	1	NA	SMS	NA	NA	NA	NA	NA	NA	NA	NA	NA	NA	NA	apte	NA	MN	3	none	(0,50]	MN	3	autre
660	25265	M	ACTIVITÉS SPÉCIALISÉES, SCIENTIFIQUES ET TECHNIQUES	Ingénierie, études techniques	4	(0,9]	F	32	(30,40]	388a	INGENIEUR	CDI	NA	NA	NA	71	Activ. architecture & ingénierie	7	NA	SMS	NA	NA	NA	NA	NA	NA	NA	NA	NA	NA	NA	apte	NA	MN	3	none	(0,50]	MN	3	autre
661	25271	M	ACTIVITÉS SPÉCIALISÉES, SCIENTIFIQUES ET TECHNIQUES	Ingénierie, études techniques	164	(49,249]	M	56	(50,60]	387d	INGENIEUR	CDI	NA	NA	NA	71	Activ. architecture & ingénierie	2	NA	SMS	NA	NA	NA	NA	NA	NA	NA	NA	NA	NA	NA	apte	NA	MN	3	none	(50,70]	MN	3	autre
662	25272	M	ACTIVITÉS SPÉCIALISÉES, SCIENTIFIQUES ET TECHNIQUES	Ingénierie, études techniques	35	(9,49]	M	47	(40,50]	371a	DIRECTEUR D ACTIVITE	CDI	NA	NA	NA	71	Activ. architecture & ingénierie	1	NA	SMS	NA	NA	NA	NA	NA	NA	NA	NA	NA	NA	NA	apte	NA	MN	3	none	(0,50]	MN	3	autre
663	25277	M	ACTIVITÉS SPÉCIALISÉES, SCIENTIFIQUES ET TECHNIQUES	Conseil pour les affaires et autres conseils de gestion	13	(9,49]	M	40	(30,40]	38	DESSINATEUR PROJETEUR	CDD	NA	NA	NA	70	Activités des sièges sociaux	3	NA	SMS	NA	NA	NA	NA	NA	NA	NA	NA	NA	NA	NA	apte	NA	MN	3	none	(0,50]	MN	3	autre
664	25280	M	ACTIVITÉS SPÉCIALISÉES, SCIENTIFIQUES ET TECHNIQUES	Ingénierie, études techniques	20	(9,49]	M	46	(40,50]	38	CHEF DE PROJET ELECTRICITE	CDI	NA	NA	NA	71	Activ. architecture & ingénierie	2	NA	SMS	NA	NA	NA	NA	NA	NA	NA	NA	NA	NA	NA	apte	NA	MN	3	none	(0,50]	MN	3	autre
665	25282	M	ACTIVITÉS SPÉCIALISÉES, SCIENTIFIQUES ET TECHNIQUES	Conseil pour les affaires et autres conseils de gestion	19	(9,49]	M	24	(0,30]	388B	DATA ANALYSTE	CDD	NA	NA	NA	70	Activités des sièges sociaux	0	NA	SMS	NA	NA	NA	NA	NA	NA	NA	NA	NA	NA	NA	apte	NA	MN	3	none	(0,50]	MN	3	autre
666	25284	M	ACTIVITÉS SPÉCIALISÉES, SCIENTIFIQUES ET TECHNIQUES	Ingénierie, études techniques	164	(49,249]	F	28	(0,30]	388a	INGENIEUR SOFTWARE	CDI	NA	NA	NA	71	Activ. architecture & ingénierie	2	NA	SMS	NA	NA	NA	NA	NA	NA	NA	NA	NA	NA	NA	apte	NA	MN	3	none	(0,50]	MN	3	autre
667	25292	M	ACTIVITÉS SPÉCIALISÉES, SCIENTIFIQUES ET TECHNIQUES	Ingénierie, études techniques	40	(9,49]	M	35	(30,40]	381b	INGENIEUR HYDRAULICIEN	CDI	NA	NA	NA	71	Activ. architecture & ingénierie	0	NA	SMS	NA	NA	NA	NA	NA	NA	NA	NA	NA	NA	NA	apte	NA	MN	3	none	(0,50]	MN	3	autre
668	25293	M	ACTIVITÉS SPÉCIALISÉES, SCIENTIFIQUES ET TECHNIQUES	Ingénierie, études techniques	36	(9,49]	M	35	(30,40]	388a	INGENIEUR	CDI	NA	NA	NA	71	Activ. architecture & ingénierie	2	NA	SMS	NA	NA	NA	NA	NA	NA	NA	NA	NA	NA	NA	apte	NA	MN	3	none	(0,50]	MN	3	autre
669	25294	M	ACTIVITÉS SPÉCIALISÉES, SCIENTIFIQUES ET TECHNIQUES	Ingénierie, études techniques	56	(49,249]	M	27	(0,30]	388c	CONSULTANT	CDI	NA	NA	NA	71	Activ. architecture & ingénierie	0	NA	SMS	NA	NA	NA	NA	NA	NA	NA	NA	NA	NA	NA	apte	NA	MN	3	none	(0,50]	MN	3	autre
670	25295	M	ACTIVITÉS SPÉCIALISÉES, SCIENTIFIQUES ET TECHNIQUES	Ingénierie, études techniques	164	(49,249]	M	30	(0,30]	38	INGENIEUR INFORMATIQUE	CDI	NA	NA	NA	71	Activ. architecture & ingénierie	0	NA	SMS	NA	NA	NA	NA	NA	NA	NA	NA	NA	NA	NA	apte	NA	MN	3	none	(0,50]	MN	3	autre
671	25297	M	ACTIVITÉS SPÉCIALISÉES, SCIENTIFIQUES ET TECHNIQUES	Ingénierie, études techniques	168	(49,249]	M	30	(0,30]	381a	CHARGE DE PROJET	CDI	NA	NA	NA	71	Activ. architecture & ingénierie	2	NA	SMS	NA	NA	NA	NA	NA	NA	NA	NA	NA	NA	NA	apte	NA	MN	3	none	(0,50]	MN	3	autre
672	25301	M	ACTIVITÉS SPÉCIALISÉES, SCIENTIFIQUES ET TECHNIQUES	Analyses, essais et inspections techniques	8	(0,9]	M	40	(30,40]	374d	RESPONSABLE COMMERCIAL	CDI	NA	NA	NA	71	Activ. architecture & ingénierie	2	NA	SMS	NA	NA	NA	NA	NA	NA	NA	NA	NA	NA	NA	apte	NA	MN	3	none	(0,50]	MN	3	autre
673	25306	M	ACTIVITÉS SPÉCIALISÉES, SCIENTIFIQUES ET TECHNIQUES	Conseil pour les affaires et autres conseils de gestion	9	(0,9]	F	27	(0,30]	387f	CONSULTANTE	CDI	NA	NA	NA	70	Activités des sièges sociaux	2	NA	SMS	NA	NA	NA	NA	NA	NA	NA	NA	NA	NA	NA	apte	NA	MN	3	none	(0,50]	MN	3	autre
674	25307	M	ACTIVITÉS SPÉCIALISÉES, SCIENTIFIQUES ET TECHNIQUES	Ingénierie, études techniques	14	(9,49]	M	42	(40,50]	374c	RESPONSABLE MARKITING ET COMMERCIAL	CDI	NA	NA	NA	71	Activ. architecture & ingénierie	2	NA	SMS	NA	NA	NA	NA	NA	NA	NA	NA	NA	NA	NA	apte	NA	MN	3	none	(0,50]	MN	3	autre
675	25309	M	ACTIVITÉS SPÉCIALISÉES, SCIENTIFIQUES ET TECHNIQUES	Ingénierie, études techniques	25	(9,49]	M	34	(30,40]	388d	CHARGE D AFFAIRES	CDI	NA	NA	NA	71	Activ. architecture & ingénierie	5	NA	SMS	NA	NA	NA	NA	NA	NA	NA	NA	NA	NA	NA	apte	NA	MN	3	none	(0,50]	MN	3	autre
676	25313	M	ACTIVITÉS SPÉCIALISÉES, SCIENTIFIQUES ET TECHNIQUES	Conseil pour les affaires et autres conseils de gestion	10	(9,49]	M	50	(40,50]	382a	DIRECTEUR OPERATIONNEL	CDI	NA	NA	NA	70	Activités des sièges sociaux	2	NA	SMS	NA	NA	NA	NA	NA	NA	NA	NA	NA	NA	NA	apte	NA	MN	3	none	(0,50]	MN	3	autre
677	25315	M	ACTIVITÉS SPÉCIALISÉES, SCIENTIFIQUES ET TECHNIQUES	Ingénierie, études techniques	168	(49,249]	M	41	(40,50]	387f	CHEF DE PROJET	CDI	NA	NA	NA	71	Activ. architecture & ingénierie	2	NA	SMS	NA	NA	NA	NA	NA	NA	NA	NA	NA	NA	NA	apte	NA	MN	3	none	(0,50]	MN	3	autre
678	25324	M	ACTIVITÉS SPÉCIALISÉES, SCIENTIFIQUES ET TECHNIQUES	Ingénierie, études techniques	9	(0,9]	F	40	(30,40]	382b	ARCHITECTE	CDI	NA	NA	NA	71	Activ. architecture & ingénierie	2	NA	SMS	NA	NA	NA	NA	NA	NA	NA	NA	NA	NA	NA	apte	NA	MN	3	none	(0,50]	MN	3	autre
679	25327	M	ACTIVITÉS SPÉCIALISÉES, SCIENTIFIQUES ET TECHNIQUES	Ingénierie, études techniques	22	(9,49]	F	27	(0,30]	385a	INGENIEUR D ETUDE	CDI	NA	NA	NA	71	Activ. architecture & ingénierie	4	NA	SMS	NA	NA	NA	NA	NA	NA	NA	NA	NA	NA	NA	apte	NA	MN	3	none	(0,50]	MN	3	autre
680	25331	M	ACTIVITÉS SPÉCIALISÉES, SCIENTIFIQUES ET TECHNIQUES	Ingénierie, études techniques	164	(49,249]	M	48	(40,50]	37	RESPONSABLE ADMINISTRATIF SERVICE GENERAUX	CDI	NA	NA	NA	71	Activ. architecture & ingénierie	3	NA	SMS	NA	NA	NA	NA	NA	NA	NA	NA	NA	NA	NA	apte	NA	MN	3	none	(0,50]	MN	3	autre
681	25332	M	ACTIVITÉS SPÉCIALISÉES, SCIENTIFIQUES ET TECHNIQUES	Ingénierie, études techniques	56	(49,249]	F	31	(30,40]	388C	CONSULTANTE	CDD	NA	NA	NA	71	Activ. architecture & ingénierie	0	NA	SMS	NA	NA	NA	NA	NA	NA	NA	NA	NA	NA	NA	apte	NA	MN	3	none	(0,50]	MN	3	autre
682	25335	M	ACTIVITÉS SPÉCIALISÉES, SCIENTIFIQUES ET TECHNIQUES	Conseil pour les affaires et autres conseils de gestion	9	(0,9]	F	32	(30,40]	387f	CHEF DE PROJET	CDI	NA	NA	NA	70	Activités des sièges sociaux	2	NA	SMS	NA	NA	NA	NA	NA	NA	NA	NA	NA	NA	NA	apte	NA	MN	3	none	(0,50]	MN	3	autre
683	25342	M	ACTIVITÉS SPÉCIALISÉES, SCIENTIFIQUES ET TECHNIQUES	Conseil pour les affaires et autres conseils de gestion	9	(0,9]	F	38	(30,40]	343a	CHARGEE D INSERTION	CDD	NA	NA	NA	70	Activités des sièges sociaux	0	NA	SMS	NA	NA	NA	NA	NA	NA	NA	NA	NA	NA	NA	apte	NA	MN	3	none	(0,50]	MN	3	autre
684	25344	M	ACTIVITÉS SPÉCIALISÉES, SCIENTIFIQUES ET TECHNIQUES	Ingénierie, études techniques	11	(9,49]	F	36	(30,40]	38	INGENIEUR	CDI	NA	NA	NA	71	Activ. architecture & ingénierie	2	NA	SMR	NA	NA	NA	NA	NA	NA	NA	NA	NA	NA	NA	apte	NA	MN	3	none	(0,50]	MN	3	autre
685	25345	M	ACTIVITÉS SPÉCIALISÉES, SCIENTIFIQUES ET TECHNIQUES	Conseil pour les affaires et autres conseils de gestion	29	(9,49]	F	26	(0,30]	344d	PHARMACOVIGILANT	CDI	NA	NA	NA	70	Activités des sièges sociaux	-1	NA	SMS	NA	NA	NA	NA	NA	NA	NA	NA	NA	NA	NA	apte	NA	MN	3	none	(0,50]	MN	3	autre
686	25346	M	ACTIVITÉS SPÉCIALISÉES, SCIENTIFIQUES ET TECHNIQUES	Conseil pour les affaires et autres conseils de gestion	68	(49,249]	F	47	(40,50]	354d	DIRECTRICE ARTISTIQUE	CDI	NA	NA	NA	70	Activités des sièges sociaux	2	NA	SMS	NA	NA	NA	NA	NA	NA	NA	NA	NA	NA	NA	apte	NA	MN	3	none	(0,50]	MN	3	autre
687	25349	M	ACTIVITÉS SPÉCIALISÉES, SCIENTIFIQUES ET TECHNIQUES	Conseil pour les affaires et autres conseils de gestion	9	(0,9]	F	42	(40,50]	343a	CONSEILLERE EN INSERTION	CDD	NA	NA	NA	70	Activités des sièges sociaux	0	NA	SMS	NA	NA	NA	NA	NA	NA	NA	NA	NA	NA	NA	apte	NA	MN	3	none	(0,50]	MN	3	autre
688	25371	M	ACTIVITÉS SPÉCIALISÉES, SCIENTIFIQUES ET TECHNIQUES	Ingénierie, études techniques	18	(9,49]	F	32	(30,40]	386b	GEOLOGUE	CDD	NA	NA	NA	71	Activ. architecture & ingénierie	2	NA	SMS	NA	NA	NA	NA	NA	NA	NA	NA	NA	NA	NA	apte	NA	MN	3	none	(0,50]	MN	3	autre
689	25373	M	ACTIVITÉS SPÉCIALISÉES, SCIENTIFIQUES ET TECHNIQUES	Ingénierie, études techniques	19	(9,49]	F	31	(30,40]	386d	CHEF DE PROJET	CDI	NA	NA	NA	71	Activ. architecture & ingénierie	3	NA	SMS	NA	NA	NA	NA	NA	NA	NA	NA	NA	NA	NA	apte	NA	MN	3	none	(0,50]	MN	3	autre
690	25379	M	ACTIVITÉS SPÉCIALISÉES, SCIENTIFIQUES ET TECHNIQUES	Conseil pour les affaires et autres conseils de gestion	19	(9,49]	M	23	(0,30]	388a	DATA ANALYSTE	CDI	NA	NA	NA	70	Activités des sièges sociaux	0	NA	SMS	NA	NA	NA	NA	NA	NA	NA	NA	NA	NA	NA	apte	NA	MN	3	none	(0,50]	MN	3	autre
691	25380	M	ACTIVITÉS SPÉCIALISÉES, SCIENTIFIQUES ET TECHNIQUES	Conseil pour les affaires et autres conseils de gestion	4	(0,9]	F	46	(40,50]	373c	INGENIEUR BREVET	CDI	NA	NA	NA	70	Activités des sièges sociaux	2	NA	SMS	NA	NA	NA	NA	NA	NA	NA	NA	NA	NA	NA	apte	NA	MN	3	none	(0,50]	MN	3	autre
692	25381	M	ACTIVITÉS SPÉCIALISÉES, SCIENTIFIQUES ET TECHNIQUES	Ingénierie, études techniques	164	(49,249]	M	26	(0,30]	388a	COMMERCIALISATION ENGINEER	CDI	NA	NA	NA	71	Activ. architecture & ingénierie	2	NA	SMS	NA	NA	NA	NA	NA	NA	NA	NA	NA	NA	NA	apte	NA	MN	3	none	(0,50]	MN	3	autre
693	25382	M	ACTIVITÉS SPÉCIALISÉES, SCIENTIFIQUES ET TECHNIQUES	Ingénierie, études techniques	5	(0,9]	M	21	(0,30]	388b	APPRENTI INGENIEUR	Apprenti	NA	NA	NA	71	Activ. architecture & ingénierie	0	NA	SMS	NA	NA	NA	NA	NA	NA	NA	NA	NA	NA	NA	apte	NA	MN	3	none	(0,50]	MN	3	autre
694	25393	M	ACTIVITÉS SPÉCIALISÉES, SCIENTIFIQUES ET TECHNIQUES	Ingénierie, études techniques	164	(49,249]	M	35	(30,40]	388a	INGENIEUR INFORMATIQUE	CDI	NA	NA	NA	71	Activ. architecture & ingénierie	0	NA	SMS	NA	NA	NA	NA	NA	NA	NA	NA	NA	NA	NA	apte	NA	MN	3	none	(0,50]	MN	3	autre
695	25395	M	ACTIVITÉS SPÉCIALISÉES, SCIENTIFIQUES ET TECHNIQUES	Ingénierie, études techniques	1	(0,9]	M	33	(30,40]	382c	CHEF DE PROJET	CDI	NA	NA	NA	71	Activ. architecture & ingénierie	2	NA	SMS	NA	NA	NA	NA	NA	NA	NA	NA	NA	NA	NA	apte	NA	MN	3	none	(0,50]	MN	3	autre
696	25396	M	ACTIVITÉS SPÉCIALISÉES, SCIENTIFIQUES ET TECHNIQUES	Ingénierie, études techniques	7	(0,9]	M	26	(0,30]	386b	INGENIEUR D ETUDE	CDD	NA	NA	NA	71	Activ. architecture & ingénierie	2	NA	SMS	NA	NA	NA	NA	NA	NA	NA	NA	NA	NA	NA	apte	NA	MN	3	none	(0,50]	MN	3	autre
697	25404	M	ACTIVITÉS SPÉCIALISÉES, SCIENTIFIQUES ET TECHNIQUES	Ingénierie, études techniques	164	(49,249]	M	25	(0,30]	38	SOFTWARE ENGINEER	CDI	NA	NA	NA	71	Activ. architecture & ingénierie	2	NA	SMS	NA	NA	NA	NA	NA	NA	NA	NA	NA	NA	NA	apte	NA	MN	3	none	(0,50]	MN	3	autre
698	25409	M	ACTIVITÉS SPÉCIALISÉES, SCIENTIFIQUES ET TECHNIQUES	Ingénierie, études techniques	36	(9,49]	M	33	(30,40]	38	CONSULTANT	CDI	NA	NA	NA	71	Activ. architecture & ingénierie	0	NA	SMS	NA	NA	NA	NA	NA	NA	NA	NA	NA	NA	NA	apte	NA	MN	3	none	(0,50]	MN	3	autre
699	25412	M	ACTIVITÉS SPÉCIALISÉES, SCIENTIFIQUES ET TECHNIQUES	Ingénierie, études techniques	13	(9,49]	M	26	(0,30]	312e	INGENIEUR	CDI	NA	NA	NA	71	Activ. architecture & ingénierie	2	NA	SMS	NA	NA	NA	NA	NA	NA	NA	NA	NA	NA	NA	apte	NA	MN	3	none	(0,50]	MN	3	autre
700	25415	M	ACTIVITÉS SPÉCIALISÉES, SCIENTIFIQUES ET TECHNIQUES	Ingénierie, études techniques	25	(9,49]	F	26	(0,30]	38	INGENIEUR	CDI	NA	NA	NA	71	Activ. architecture & ingénierie	2	NA	SMS	NA	NA	NA	NA	NA	NA	NA	NA	NA	NA	NA	apte	NA	MN	3	none	(0,50]	MN	3	autre
701	25416	M	ACTIVITÉS SPÉCIALISÉES, SCIENTIFIQUES ET TECHNIQUES	Conseil pour les affaires et autres conseils de gestion	13	(9,49]	F	40	(30,40]	372C	CONSULTANTE	C. Professionnalisation	NA	NA	NA	70	Activités des sièges sociaux	2	NA	SMS	NA	NA	NA	NA	NA	NA	NA	NA	NA	NA	NA	apte	NA	MN	3	none	(0,50]	MN	3	autre
702	25424	M	ACTIVITÉS SPÉCIALISÉES, SCIENTIFIQUES ET TECHNIQUES	Ingénierie, études techniques	56	(49,249]	F	30	(0,30]	388c	INGENIEUR CONSULTANT congé maternité	CDI	NA	NA	NA	71	Activ. architecture & ingénierie	1	NA	SMS	NA	NA	NA	NA	NA	NA	NA	NA	NA	NA	NA	apte	NA	MN	3	none	(0,50]	MN	3	autre
703	25425	M	ACTIVITÉS SPÉCIALISÉES, SCIENTIFIQUES ET TECHNIQUES	Ingénierie, études techniques	4	(0,9]	F	33	(30,40]	388a	Ingénieurs et cadres d'étude, recherche et développement en informatique	CDI	NA	NA	NA	71	Activ. architecture & ingénierie	2	NA	SMS	NA	NA	NA	NA	NA	NA	NA	NA	NA	NA	NA	apte	NA	MN	3	none	(0,50]	MN	3	autre
704	25428	M	ACTIVITÉS SPÉCIALISÉES, SCIENTIFIQUES ET TECHNIQUES	Ingénierie, études techniques	168	(49,249]	M	35	(30,40]	386b	CHEF DE PROJET CONFIRME	CDI	NA	NA	NA	71	Activ. architecture & ingénierie	2	NA	SMS	NA	NA	NA	NA	NA	NA	NA	NA	NA	NA	NA	apte	NA	MN	3	none	(0,50]	MN	3	autre
705	25429	M	ACTIVITÉS SPÉCIALISÉES, SCIENTIFIQUES ET TECHNIQUES	Ingénierie, études techniques	168	(49,249]	M	25	(0,30]	38	CHARGE D ETUDES	CDI	NA	NA	NA	71	Activ. architecture & ingénierie	2	NA	SMS	NA	NA	NA	NA	NA	NA	NA	NA	NA	NA	NA	apte	NA	MN	3	none	(0,50]	MN	3	autre
706	25430	M	ACTIVITÉS SPÉCIALISÉES, SCIENTIFIQUES ET TECHNIQUES	Ingénierie, études techniques	35	(9,49]	M	23	(0,30]	387f	TECHNICIEN CONFIRME	Apprenti	NA	NA	NA	71	Activ. architecture & ingénierie	1	NA	SMS	NA	NA	NA	NA	NA	NA	NA	NA	NA	NA	NA	apte	NA	MN	3	none	(0,50]	MN	3	autre
707	25431	M	ACTIVITÉS SPÉCIALISÉES, SCIENTIFIQUES ET TECHNIQUES	Ingénierie, études techniques	168	(49,249]	M	25	(0,30]	381a	CHARGE D ETUDES	CDD	NA	NA	NA	71	Activ. architecture & ingénierie	2	NA	SMS	NA	NA	NA	NA	NA	NA	NA	NA	NA	NA	NA	apte	NA	MN	3	none	(0,50]	MN	3	autre
708	25440	M	ACTIVITÉS SPÉCIALISÉES, SCIENTIFIQUES ET TECHNIQUES	Ingénierie, études techniques	28	(9,49]	F	29	(0,30]	387F	INGENIEUR PROJET	CDI	NA	NA	NA	71	Activ. architecture & ingénierie	2	NA	SMS	NA	NA	NA	NA	NA	NA	NA	NA	NA	NA	NA	apte	NA	MN	3	none	(0,50]	MN	3	autre
709	25452	M	ACTIVITÉS SPÉCIALISÉES, SCIENTIFIQUES ET TECHNIQUES	Ingénierie, études techniques	19	(9,49]	F	29	(0,30]	386d	CHEF DE PROJET	CDI	NA	NA	NA	71	Activ. architecture & ingénierie	1	NA	SMS	NA	NA	NA	NA	NA	NA	NA	NA	NA	NA	NA	apte	NA	MN	3	none	(0,50]	MN	3	autre
710	25456	M	ACTIVITÉS SPÉCIALISÉES, SCIENTIFIQUES ET TECHNIQUES	Ingénierie, études techniques	164	(49,249]	M	37	(30,40]	387d	INGENIEUR COMMERCIALISATION	CDI	NA	NA	NA	71	Activ. architecture & ingénierie	2	NA	SMS	NA	NA	NA	NA	NA	NA	NA	NA	NA	NA	NA	apte	NA	MN	3	none	(0,50]	MN	3	autre
711	25458	M	ACTIVITÉS SPÉCIALISÉES, SCIENTIFIQUES ET TECHNIQUES	Ingénierie, études techniques	4	(0,9]	M	46	(40,50]	374C	DIRECTEUR	CDI	NA	NA	NA	71	Activ. architecture & ingénierie	13	NA	SMS	NA	NA	NA	NA	NA	NA	NA	NA	NA	NA	NA	apte	NA	MN	3	none	(0,50]	MN	3	autre
712	25475	M	ACTIVITÉS SPÉCIALISÉES, SCIENTIFIQUES ET TECHNIQUES	Analyses, essais et inspections techniques	8	(0,9]	F	28	(0,30]	385a	CHARGEE DE DEVELOPPEMENT	CDI	NA	NA	NA	71	Activ. architecture & ingénierie	2	NA	SMR	NA	NA	NA	NA	NA	NA	NA	NA	NA	NA	NA	apte	NA	MN	3	none	(0,50]	MN	3	autre
713	25484	M	ACTIVITÉS SPÉCIALISÉES, SCIENTIFIQUES ET TECHNIQUES	Ingénierie, études techniques	164	(49,249]	M	26	(0,30]	387d	INGENIEUR COMMERCIALISATION	CDI	NA	NA	NA	71	Activ. architecture & ingénierie	2	NA	SMS	NA	NA	NA	NA	NA	NA	NA	NA	NA	NA	NA	apte	NA	MN	3	none	(0,50]	MN	3	autre
714	25486	M	ACTIVITÉS SPÉCIALISÉES, SCIENTIFIQUES ET TECHNIQUES	Ingénierie, études techniques	35	(9,49]	M	28	(0,30]	382a	INGENIEUR CHARGEE D ETUDES	CDI	NA	NA	NA	71	Activ. architecture & ingénierie	1	NA	SMS	NA	NA	NA	NA	NA	NA	NA	NA	NA	NA	NA	apte	NA	MN	3	none	(0,50]	MN	3	autre
715	25489	M	ACTIVITÉS SPÉCIALISÉES, SCIENTIFIQUES ET TECHNIQUES	Conseil pour les affaires et autres conseils de gestion	9	(0,9]	F	32	(30,40]	387f	CONSULTANTE JURIDIQUE	CDI	NA	NA	NA	70	Activités des sièges sociaux	2	NA	SMS	NA	NA	NA	NA	NA	NA	NA	NA	NA	NA	NA	apte	NA	MN	3	none	(0,50]	MN	3	autre
716	25490	M	ACTIVITÉS SPÉCIALISÉES, SCIENTIFIQUES ET TECHNIQUES	Conseil pour les affaires et autres conseils de gestion	9	(0,9]	M	30	(0,30]	387f	CONSULTANT	CDI	NA	NA	NA	70	Activités des sièges sociaux	2	NA	SMS	NA	NA	NA	NA	NA	NA	NA	NA	NA	NA	NA	apte	NA	MN	3	none	(0,50]	MN	3	autre
717	25491	M	ACTIVITÉS SPÉCIALISÉES, SCIENTIFIQUES ET TECHNIQUES	Conseil pour les affaires et autres conseils de gestion	9	(0,9]	M	47	(40,50]	37	CHEF DE PROJET	CDI	NA	NA	NA	70	Activités des sièges sociaux	2	NA	SMS	NA	NA	NA	NA	NA	NA	NA	NA	NA	NA	NA	apte	NA	MN	3	none	(0,50]	MN	3	autre
718	25494	M	ACTIVITÉS SPÉCIALISÉES, SCIENTIFIQUES ET TECHNIQUES	Ingénierie, études techniques	168	(49,249]	M	28	(0,30]	387F	CHARGE D ETUDES	CDI	NA	NA	NA	71	Activ. architecture & ingénierie	4	NA	SMS	NA	NA	NA	NA	NA	NA	NA	NA	NA	NA	NA	apte	NA	MN	3	none	(0,50]	MN	3	autre
719	25496	M	ACTIVITÉS SPÉCIALISÉES, SCIENTIFIQUES ET TECHNIQUES	Ingénierie, études techniques	7	(0,9]	F	38	(30,40]	37	OFFICE MANAGER	CDI	NA	NA	NA	71	Activ. architecture & ingénierie	2	NA	SMS	NA	NA	NA	NA	NA	NA	NA	NA	NA	NA	NA	apte	NA	MN	3	none	(0,50]	MN	3	autre
720	25497	M	ACTIVITÉS SPÉCIALISÉES, SCIENTIFIQUES ET TECHNIQUES	Ingénierie, études techniques	7	(0,9]	M	31	(30,40]	38	DIRECTEUR TECHNIQUE	CDI	NA	NA	NA	71	Activ. architecture & ingénierie	2	NA	SMS	NA	NA	NA	NA	NA	NA	NA	NA	NA	NA	NA	apte	NA	MN	3	none	(0,50]	MN	3	autre
721	25499	M	ACTIVITÉS SPÉCIALISÉES, SCIENTIFIQUES ET TECHNIQUES	Ingénierie, études techniques	168	(49,249]	F	28	(0,30]	386B	CHARGEE D ETUDES	CDI	NA	NA	NA	71	Activ. architecture & ingénierie	2	NA	SMS	NA	NA	NA	NA	NA	NA	NA	NA	NA	NA	NA	apte	NA	MN	3	none	(0,50]	MN	3	autre
722	25503	M	ACTIVITÉS SPÉCIALISÉES, SCIENTIFIQUES ET TECHNIQUES	Ingénierie, études techniques	28	(9,49]	M	30	(0,30]	387F	CHARGE DEVELOPPEMENT AMIENS	CDD	NA	NA	NA	71	Activ. architecture & ingénierie	2	NA	SMS	NA	NA	NA	NA	NA	NA	NA	NA	NA	NA	NA	apte	NA	MN	3	none	(0,50]	MN	3	autre
723	25507	M	ACTIVITÉS SPÉCIALISÉES, SCIENTIFIQUES ET TECHNIQUES	Conseil pour les affaires et autres conseils de gestion	5	(0,9]	F	34	(30,40]	374c	DIRECTRICE COMMERCIALE	CDI	NA	NA	NA	70	Activités des sièges sociaux	5	NA	SMS	NA	NA	NA	NA	NA	NA	NA	NA	NA	NA	NA	apte	NA	MN	3	none	(0,50]	MN	3	autre
724	25508	M	ACTIVITÉS SPÉCIALISÉES, SCIENTIFIQUES ET TECHNIQUES	Ingénierie, études techniques	5	(0,9]	F	34	(30,40]	372a	CHARGEE D ETUDES	CDI	NA	NA	NA	71	Activ. architecture & ingénierie	5	NA	SMS	NA	NA	NA	NA	NA	NA	NA	NA	NA	NA	NA	apte	NA	MN	3	none	(0,50]	MN	3	autre
725	25510	M	ACTIVITÉS SPÉCIALISÉES, SCIENTIFIQUES ET TECHNIQUES	Conseil pour les affaires et autres conseils de gestion	29	(9,49]	F	40	(30,40]	344d	RESPONSABLE QUALITE	CDI	NA	NA	NA	70	Activités des sièges sociaux	2	NA	SMS	NA	NA	NA	NA	NA	NA	NA	NA	NA	NA	NA	apte	NA	MN	3	none	(0,50]	MN	3	autre
726	25518	M	ACTIVITÉS SPÉCIALISÉES, SCIENTIFIQUES ET TECHNIQUES	Conseil en relations publiques et communication	3	(0,9]	M	36	(30,40]	388A	DEVELOPPEUR INTEGRATEUR	CDI	NA	NA	NA	70	Activités des sièges sociaux	2	NA	SMS	NA	NA	NA	NA	NA	NA	NA	NA	NA	NA	NA	apte	NA	MN	3	none	(0,50]	MN	3	autre
727	25522	M	ACTIVITÉS SPÉCIALISÉES, SCIENTIFIQUES ET TECHNIQUES	Ingénierie, études techniques	9	(0,9]	M	30	(0,30]	38	INGENIEUR D ETUDES	CDI	NA	NA	NA	71	Activ. architecture & ingénierie	2	NA	SMS	NA	NA	NA	NA	NA	NA	NA	NA	NA	NA	NA	apte	NA	MN	3	none	(0,50]	MN	3	autre
728	25523	M	ACTIVITÉS SPÉCIALISÉES, SCIENTIFIQUES ET TECHNIQUES	Ingénierie, études techniques	1	(0,9]	M	25	(0,30]	385a	INGENIEUR RECHERCHE ET DEVELOPPEMENT	CDD	NA	NA	NA	71	Activ. architecture & ingénierie	2	NA	SMS	NA	NA	NA	NA	NA	NA	NA	NA	NA	NA	NA	apte	NA	MN	3	none	(0,50]	MN	3	autre
729	25527	M	ACTIVITÉS SPÉCIALISÉES, SCIENTIFIQUES ET TECHNIQUES	Ingénierie, études techniques	164	(49,249]	M	32	(30,40]	38	RESERVOIR GEOMECHANICS ENGINEER	CDD	NA	NA	NA	71	Activ. architecture & ingénierie	3	NA	SMS	NA	NA	NA	NA	NA	NA	NA	NA	NA	NA	NA	apte	NA	MN	3	none	(0,50]	MN	3	autre
730	25541	M	ACTIVITÉS SPÉCIALISÉES, SCIENTIFIQUES ET TECHNIQUES	Conseil pour les affaires et autres conseils de gestion	29	(9,49]	F	27	(0,30]	344d	PHARMACOVIGILANT	CDI	NA	NA	NA	70	Activités des sièges sociaux	2	NA	SMS	NA	NA	NA	NA	NA	NA	NA	NA	NA	NA	NA	apte	NA	MN	3	none	(0,50]	MN	3	autre
731	25556	M	ACTIVITÉS SPÉCIALISÉES, SCIENTIFIQUES ET TECHNIQUES	Conseil pour les affaires et autres conseils de gestion	19	(9,49]	M	24	(0,30]	388b	ANALYSTE	CDI	NA	NA	NA	70	Activités des sièges sociaux	2	NA	SMS	NA	NA	NA	NA	NA	NA	NA	NA	NA	NA	NA	apte	NA	MN	3	none	(0,50]	MN	3	autre
732	25560	M	ACTIVITÉS SPÉCIALISÉES, SCIENTIFIQUES ET TECHNIQUES	Conseil pour les affaires et autres conseils de gestion	19	(9,49]	M	27	(0,30]	388a	ANALYSTE	CDI	NA	NA	NA	70	Activités des sièges sociaux	2	NA	SMS	NA	NA	NA	NA	NA	NA	NA	NA	NA	NA	NA	apte	NA	MN	3	none	(0,50]	MN	3	autre
733	25561	M	ACTIVITÉS SPÉCIALISÉES, SCIENTIFIQUES ET TECHNIQUES	Conseil pour les affaires et autres conseils de gestion	19	(9,49]	M	27	(0,30]	388a	ANALYSTE	CDI	NA	NA	NA	70	Activités des sièges sociaux	2	NA	SMS	NA	NA	NA	NA	NA	NA	NA	NA	NA	NA	NA	apte	NA	MN	3	none	(0,50]	MN	3	autre
734	25562	M	ACTIVITÉS SPÉCIALISÉES, SCIENTIFIQUES ET TECHNIQUES	Conseil pour les affaires et autres conseils de gestion	19	(9,49]	F	32	(30,40]	388a	ANALYSTE	CDI	NA	NA	NA	70	Activités des sièges sociaux	2	NA	SMS	NA	NA	NA	NA	NA	NA	NA	NA	NA	NA	NA	apte	NA	MN	3	none	(0,50]	MN	3	autre
735	25566	M	ACTIVITÉS SPÉCIALISÉES, SCIENTIFIQUES ET TECHNIQUES	Ingénierie, études techniques	9	(0,9]	F	53	(50,60]	376g	RESPONSABLE DEVELOPPEMENT	CDI	NA	NA	NA	71	Activ. architecture & ingénierie	15	NA	SMS	NA	NA	NA	NA	NA	NA	NA	NA	NA	NA	NA	apte	NA	MN	3	none	(50,70]	MN	3	autre
736	25574	M	ACTIVITÉS SPÉCIALISÉES, SCIENTIFIQUES ET TECHNIQUES	Conseil pour les affaires et autres conseils de gestion	29	(9,49]	M	28	(0,30]	344d	PHARMACOVIGILANT	CDI	NA	NA	NA	70	Activités des sièges sociaux	2	NA	SMS	NA	NA	NA	NA	NA	NA	NA	NA	NA	NA	NA	apte	NA	MN	3	none	(0,50]	MN	3	autre
737	25580	M	ACTIVITÉS SPÉCIALISÉES, SCIENTIFIQUES ET TECHNIQUES	Ingénierie, études techniques	35	(9,49]	M	40	(30,40]	387f	DIRECTEUR INGENIERIE	CDI	NA	NA	NA	71	Activ. architecture & ingénierie	1	NA	SMS	NA	NA	NA	NA	NA	NA	NA	NA	NA	NA	NA	apte	NA	MN	3	none	(0,50]	MN	3	autre
738	25584	M	ACTIVITÉS SPÉCIALISÉES, SCIENTIFIQUES ET TECHNIQUES	Conseil pour les affaires et autres conseils de gestion	13	(9,49]	F	29	(0,30]	372e	JURISTE DROIT DU TRAVAIL	CDD	NA	NA	NA	70	Activités des sièges sociaux	1	NA	SMS	NA	NA	NA	NA	NA	NA	NA	NA	NA	NA	NA	apte	NA	MN	3	none	(0,50]	MN	3	autre
739	25588	M	ACTIVITÉS SPÉCIALISÉES, SCIENTIFIQUES ET TECHNIQUES	Ingénierie, études techniques	11	(9,49]	F	36	(30,40]	38	INGENIEUR	CDI	NA	NA	NA	71	Activ. architecture & ingénierie	5	NA	SMR	NA	NA	NA	NA	NA	NA	NA	NA	NA	NA	NA	apte	NA	MN	3	none	(0,50]	MN	3	autre
740	25600	M	ACTIVITÉS SPÉCIALISÉES, SCIENTIFIQUES ET TECHNIQUES	Conseil en relations publiques et communication	8	(0,9]	F	28	(0,30]	375a	CHEF DE PUBLICITE	CDI	NA	NA	NA	70	Activités des sièges sociaux	2	NA	SMS	NA	NA	NA	NA	NA	NA	NA	NA	NA	NA	NA	apte	NA	MN	3	none	(0,50]	MN	3	autre
741	25606	M	ACTIVITÉS SPÉCIALISÉES, SCIENTIFIQUES ET TECHNIQUES	Conseil pour les affaires et autres conseils de gestion	2	(0,9]	F	32	(30,40]	38	CONSULTANTE INFORMATIQUE	CDD	NA	NA	NA	70	Activités des sièges sociaux	2	NA	SMS	NA	NA	NA	NA	NA	NA	NA	NA	NA	NA	NA	apte	NA	MN	3	none	(0,50]	MN	3	autre
742	25622	M	ACTIVITÉS SPÉCIALISÉES, SCIENTIFIQUES ET TECHNIQUES	Ingénierie, études techniques	13	(9,49]	F	27	(0,30]	382a	INGENIEUR CALCUL	CDI	NA	NA	NA	71	Activ. architecture & ingénierie	1	NA	SMS	NA	NA	NA	NA	NA	NA	NA	NA	NA	NA	NA	apte	NA	MN	3	none	(0,50]	MN	3	autre
743	25630	M	ACTIVITÉS SPÉCIALISÉES, SCIENTIFIQUES ET TECHNIQUES	Ingénierie, études techniques	164	(49,249]	M	34	(30,40]	388a	INGENIEUR INFORMATIQUE	CDI	NA	NA	NA	71	Activ. architecture & ingénierie	0	NA	SMS	NA	NA	NA	NA	NA	NA	NA	NA	NA	NA	NA	apte	NA	MN	3	none	(0,50]	MN	3	autre
744	25636	M	ACTIVITÉS SPÉCIALISÉES, SCIENTIFIQUES ET TECHNIQUES	Conseil pour les affaires et autres conseils de gestion	10	(9,49]	M	38	(30,40]	382c	CHARGE D OPERATION	CDI	NA	NA	NA	70	Activités des sièges sociaux	1	NA	SMS	NA	NA	NA	NA	NA	NA	NA	NA	NA	NA	NA	apte	NA	MN	3	none	(0,50]	MN	3	autre
745	25638	M	ACTIVITÉS SPÉCIALISÉES, SCIENTIFIQUES ET TECHNIQUES	Conseil pour les affaires et autres conseils de gestion	13	(9,49]	M	50	(40,50]	38	INGENIEUR DEVELOPPEMENT LOGICIEL	CDI	NA	NA	NA	70	Activités des sièges sociaux	1	NA	SMS	NA	NA	NA	NA	NA	NA	NA	NA	NA	NA	NA	apte	NA	MN	3	none	(0,50]	MN	3	autre
746	25640	M	ACTIVITÉS SPÉCIALISÉES, SCIENTIFIQUES ET TECHNIQUES	Conseil pour les affaires et autres conseils de gestion	4	(0,9]	F	43	(40,50]	312d	Consultante Relations Entreprises	CDD	NA	NA	NA	70	Activités des sièges sociaux	1	NA	SMS	NA	NA	NA	NA	NA	NA	NA	NA	NA	NA	NA	apte	NA	MN	3	none	(0,50]	MN	3	autre
747	25641	M	ACTIVITÉS SPÉCIALISÉES, SCIENTIFIQUES ET TECHNIQUES	Ingénierie, études techniques	9	(0,9]	M	25	(0,30]	38	CHARGE D ETUDES	CDI	NA	NA	NA	71	Activ. architecture & ingénierie	1	NA	SMS	NA	NA	NA	NA	NA	NA	NA	NA	NA	NA	NA	apte	NA	MN	3	none	(0,50]	MN	3	autre
748	25644	M	ACTIVITÉS SPÉCIALISÉES, SCIENTIFIQUES ET TECHNIQUES	Conseil pour les affaires et autres conseils de gestion	68	(49,249]	F	43	(40,50]	375b	CHARGEE DE COMMUNICATION	CDI	NA	NA	NA	70	Activités des sièges sociaux	1	NA	SMS	NA	NA	NA	NA	NA	NA	NA	NA	NA	NA	NA	apte	NA	MN	3	none	(0,50]	MN	3	autre
749	25649	M	ACTIVITÉS SPÉCIALISÉES, SCIENTIFIQUES ET TECHNIQUES	Ingénierie, études techniques	56	(49,249]	M	36	(30,40]	388c	INGENIEUR CONSULTANT	CDI	NA	NA	NA	71	Activ. architecture & ingénierie	1	NA	SMS	NA	NA	NA	NA	NA	NA	NA	NA	NA	NA	NA	apte	NA	MN	3	none	(0,50]	MN	3	autre
750	25650	M	ACTIVITÉS SPÉCIALISÉES, SCIENTIFIQUES ET TECHNIQUES	Ingénierie, études techniques	56	(49,249]	F	32	(30,40]	388c	INGENIEUR CONSULTANT	CDI	NA	NA	NA	71	Activ. architecture & ingénierie	8	NA	SMS	NA	NA	NA	NA	NA	NA	NA	NA	NA	NA	NA	apte	NA	MN	3	none	(0,50]	MN	3	autre
751	25651	M	ACTIVITÉS SPÉCIALISÉES, SCIENTIFIQUES ET TECHNIQUES	Ingénierie, études techniques	56	(49,249]	M	36	(30,40]	388c	INGENIEUR CONSULTANT	CDI	NA	NA	NA	71	Activ. architecture & ingénierie	1	NA	SMS	NA	NA	NA	NA	NA	NA	NA	NA	NA	NA	NA	apte	NA	MN	3	none	(0,50]	MN	3	autre
752	25652	M	ACTIVITÉS SPÉCIALISÉES, SCIENTIFIQUES ET TECHNIQUES	Ingénierie, études techniques	56	(49,249]	M	28	(0,30]	388c	INGENIEUR CONSULTANT	CDI	NA	NA	NA	71	Activ. architecture & ingénierie	1	NA	SMS	NA	NA	NA	NA	NA	NA	NA	NA	NA	NA	NA	apte	NA	MN	3	none	(0,50]	MN	3	autre
753	25665	M	ACTIVITÉS SPÉCIALISÉES, SCIENTIFIQUES ET TECHNIQUES	Ingénierie, études techniques	25	(9,49]	M	25	(0,30]	381b	INGENIEUR DE PROJET	CDD	NA	NA	NA	71	Activ. architecture & ingénierie	1	NA	SMS	NA	NA	NA	NA	NA	NA	NA	NA	NA	NA	NA	apte	NA	MN	3	none	(0,50]	MN	3	autre
754	25670	M	ACTIVITÉS SPÉCIALISÉES, SCIENTIFIQUES ET TECHNIQUES	Ingénierie, études techniques	12	(9,49]	M	32	(30,40]	387f	CHEF DE MISSION	CDI	NA	NA	NA	71	Activ. architecture & ingénierie	2	NA	SMS	NA	NA	NA	NA	NA	NA	NA	NA	NA	NA	NA	apte	NA	MN	3	none	(0,50]	MN	3	autre
755	25674	M	ACTIVITÉS SPÉCIALISÉES, SCIENTIFIQUES ET TECHNIQUES	Ingénierie, études techniques	11	(9,49]	M	51	(50,60]	38	DIRECTEUR DE PROJET	CDD	NA	NA	NA	71	Activ. architecture & ingénierie	1	NA	SMR	NA	NA	NA	NA	NA	NA	NA	NA	NA	NA	NA	apte	NA	MN	3	none	(50,70]	MN	3	autre
756	25678	M	ACTIVITÉS SPÉCIALISÉES, SCIENTIFIQUES ET TECHNIQUES	Ingénierie, études techniques	56	(49,249]	M	26	(0,30]	388c	INGENIEUR CONSULTANT	CDI	NA	NA	NA	71	Activ. architecture & ingénierie	1	NA	SMS	NA	NA	NA	NA	NA	NA	NA	NA	NA	NA	NA	apte	NA	MN	3	none	(0,50]	MN	3	autre
757	25683	M	ACTIVITÉS SPÉCIALISÉES, SCIENTIFIQUES ET TECHNIQUES	Ingénierie, études techniques	35	(9,49]	F	37	(30,40]	382a	CHEF DE PROJET CONFIRMEE	CDI	NA	NA	NA	71	Activ. architecture & ingénierie	1	NA	SMS	NA	NA	NA	NA	NA	NA	NA	NA	NA	NA	NA	apte	NA	MN	3	none	(0,50]	MN	3	autre
758	25692	M	ACTIVITÉS SPÉCIALISÉES, SCIENTIFIQUES ET TECHNIQUES	Conseil pour les affaires et autres conseils de gestion	19	(9,49]	F	23	(0,30]	374c	CHARGEE DE DEVELOPPEMENT	CDI	NA	NA	NA	70	Activités des sièges sociaux	0	NA	SMS	NA	NA	NA	NA	NA	NA	NA	NA	NA	NA	NA	apte	NA	MN	3	none	(0,50]	MN	3	autre
759	25698	M	ACTIVITÉS SPÉCIALISÉES, SCIENTIFIQUES ET TECHNIQUES	Ingénierie, études techniques	56	(49,249]	M	27	(0,30]	388a	INGENIEUR SYSTEME	CDI	NA	NA	NA	71	Activ. architecture & ingénierie	0	NA	SMS	NA	NA	NA	NA	NA	NA	NA	NA	NA	NA	NA	apte	NA	MN	3	none	(0,50]	MN	3	autre
760	25700	M	ACTIVITÉS SPÉCIALISÉES, SCIENTIFIQUES ET TECHNIQUES	Ingénierie, études techniques	9	(0,9]	M	33	(30,40]	38	CHEF DE PROJET	CDI	NA	NA	NA	71	Activ. architecture & ingénierie	4	NA	SMS	NA	NA	NA	NA	NA	NA	NA	NA	NA	NA	NA	apte	NA	MN	3	none	(0,50]	MN	3	autre
761	25702	M	ACTIVITÉS SPÉCIALISÉES, SCIENTIFIQUES ET TECHNIQUES	Ingénierie, études techniques	9	(0,9]	M	35	(30,40]	38	CHEF DE PROJET	CDI	NA	NA	NA	71	Activ. architecture & ingénierie	4	NA	SMS	NA	NA	NA	NA	NA	NA	NA	NA	NA	NA	NA	apte	NA	MN	3	none	(0,50]	MN	3	autre
762	25708	M	ACTIVITÉS SPÉCIALISÉES, SCIENTIFIQUES ET TECHNIQUES	Ingénierie, études techniques	9	(0,9]	M	52	(50,60]	388d	CHEF DE PROJET	CDI	NA	NA	NA	71	Activ. architecture & ingénierie	12	NA	SMS	NA	NA	NA	NA	NA	NA	NA	NA	NA	NA	NA	apte	NA	MN	3	none	(50,70]	MN	3	autre
763	25710	M	ACTIVITÉS SPÉCIALISÉES, SCIENTIFIQUES ET TECHNIQUES	Ingénierie, études techniques	9	(0,9]	M	54	(50,60]	388d	CHEF DE PROJET	CDI	NA	NA	NA	71	Activ. architecture & ingénierie	4	NA	SMS	NA	NA	NA	NA	NA	NA	NA	NA	NA	NA	NA	apte	NA	MN	3	none	(50,70]	MN	3	autre
764	25716	M	ACTIVITÉS SPÉCIALISÉES, SCIENTIFIQUES ET TECHNIQUES	Conseil pour les affaires et autres conseils de gestion	1	(0,9]	F	33	(30,40]	387f	CHARGEE DE MISSION	CDI	NA	NA	NA	70	Activités des sièges sociaux	1	NA	SMS	NA	NA	NA	NA	NA	NA	NA	NA	NA	NA	NA	apte	NA	MN	3	none	(0,50]	MN	3	autre
765	25723	M	ACTIVITÉS SPÉCIALISÉES, SCIENTIFIQUES ET TECHNIQUES	Ingénierie, études techniques	164	(49,249]	M	36	(30,40]	3	PETROPHYSICIEN	CDI	NA	NA	NA	71	Activ. architecture & ingénierie	1	NA	SMS	NA	NA	NA	NA	NA	NA	NA	NA	NA	NA	NA	apte	NA	MN	3	none	(0,50]	MN	3	autre
766	25728	M	ACTIVITÉS SPÉCIALISÉES, SCIENTIFIQUES ET TECHNIQUES	Ingénierie, études techniques	9	(0,9]	F	29	(0,30]	382b	ARCHITECTE URBANISME	CDD	NA	NA	NA	71	Activ. architecture & ingénierie	1	NA	SMS	NA	NA	NA	NA	NA	NA	NA	NA	NA	NA	NA	apte	NA	MN	3	none	(0,50]	MN	3	autre
767	25733	M	ACTIVITÉS SPÉCIALISÉES, SCIENTIFIQUES ET TECHNIQUES	Conseil pour les affaires et autres conseils de gestion	15	(9,49]	M	36	(30,40]	354A	INFOGRAPHISTE	CDI	NA	NA	NA	70	Activités des sièges sociaux	2	NA	SMS	NA	NA	NA	NA	NA	NA	NA	NA	NA	NA	NA	apte	NA	MN	3	none	(0,50]	MN	3	autre
768	25734	M	ACTIVITÉS SPÉCIALISÉES, SCIENTIFIQUES ET TECHNIQUES	Conseil pour les affaires et autres conseils de gestion	13	(9,49]	M	28	(0,30]	372c	CONSULTANT JUNIOR	CDD	NA	NA	NA	70	Activités des sièges sociaux	0	NA	SMS	NA	NA	NA	NA	NA	NA	NA	NA	NA	NA	NA	apte	NA	MN	3	none	(0,50]	MN	3	autre
769	25747	M	ACTIVITÉS SPÉCIALISÉES, SCIENTIFIQUES ET TECHNIQUES	Activités des sièges sociaux	2	(0,9]	M	56	(50,60]	374c	RESPONSABLE COMMERCIAL REGIONAL	CDI	NA	NA	NA	70	Activités des sièges sociaux	1	NA	SMS	NA	NA	NA	NA	NA	NA	NA	NA	NA	NA	NA	apte	NA	MN	3	none	(50,70]	MN	3	autre
770	25752	M	ACTIVITÉS SPÉCIALISÉES, SCIENTIFIQUES ET TECHNIQUES	Ingénierie, études techniques	56	(49,249]	M	25	(0,30]	388c	INGENIEUR CONSULTANT	CDI	NA	NA	NA	71	Activ. architecture & ingénierie	1	NA	SMS	NA	NA	NA	NA	NA	NA	NA	NA	NA	NA	NA	apte	NA	MN	3	none	(0,50]	MN	3	autre
771	25763	M	ACTIVITÉS SPÉCIALISÉES, SCIENTIFIQUES ET TECHNIQUES	Analyses, essais et inspections techniques	48	(9,49]	M	44	(40,50]	374c	DIRECTEUR AGENCE	CDI	NA	NA	NA	71	Activ. architecture & ingénierie	17	NA	SMS	NA	NA	NA	NA	NA	NA	NA	NA	NA	NA	NA	apte	NA	MN	3	none	(0,50]	MN	3	autre
772	25773	M	ACTIVITÉS SPÉCIALISÉES, SCIENTIFIQUES ET TECHNIQUES	Ingénierie, études techniques	40	(9,49]	F	47	(40,50]	373b	ASSISTANTE DE DIRECTION	CDI	NA	NA	NA	71	Activ. architecture & ingénierie	1	NA	SMS	NA	NA	NA	NA	NA	NA	NA	NA	NA	NA	NA	apte	NA	MN	3	none	(0,50]	MN	3	autre
773	25790	M	ACTIVITÉS SPÉCIALISÉES, SCIENTIFIQUES ET TECHNIQUES	Conseil pour les affaires et autres conseils de gestion	10	(9,49]	M	33	(30,40]	373b	RESPONSABLE OPERATIONS	CDI	NA	NA	NA	70	Activités des sièges sociaux	1	NA	SMS	NA	NA	NA	NA	NA	NA	NA	NA	NA	NA	NA	apte	NA	MN	3	none	(0,50]	MN	3	autre
774	25792	M	ACTIVITÉS SPÉCIALISÉES, SCIENTIFIQUES ET TECHNIQUES	Conseil pour les affaires et autres conseils de gestion	4	(0,9]	F	26	(0,30]	387f	CHARGEE DE MISSION	CDI	NA	NA	NA	70	Activités des sièges sociaux	3	NA	SMS	NA	NA	NA	NA	NA	NA	NA	NA	NA	NA	NA	apte	NA	MN	3	none	(0,50]	MN	3	autre
775	25793	M	ACTIVITÉS SPÉCIALISÉES, SCIENTIFIQUES ET TECHNIQUES	Ingénierie, études techniques	164	(49,249]	M	50	(40,50]	3	PRODUCT LINE MANAGER	CDI	NA	NA	NA	71	Activ. architecture & ingénierie	1	NA	SMS	NA	NA	NA	NA	NA	NA	NA	NA	NA	NA	NA	apte	NA	MN	3	none	(0,50]	MN	3	autre
776	25798	M	ACTIVITÉS SPÉCIALISÉES, SCIENTIFIQUES ET TECHNIQUES	Ingénierie, études techniques	19	(9,49]	M	30	(0,30]	387f	CHARGE D'ETUDES	CDI	NA	NA	NA	71	Activ. architecture & ingénierie	1	NA	SMS	NA	NA	NA	NA	NA	NA	NA	NA	NA	NA	NA	apte	NA	MN	3	none	(0,50]	MN	3	autre
777	25807	M	ACTIVITÉS SPÉCIALISÉES, SCIENTIFIQUES ET TECHNIQUES	Conseil pour les affaires et autres conseils de gestion	9	(0,9]	M	32	(30,40]	387f	CHEF D AGENCE D EXPLOITATION	CDI	NA	NA	NA	70	Activités des sièges sociaux	1	NA	SMS	NA	NA	NA	NA	NA	NA	NA	NA	NA	NA	NA	apte	NA	MN	3	none	(0,50]	MN	3	autre
778	25808	M	ACTIVITÉS SPÉCIALISÉES, SCIENTIFIQUES ET TECHNIQUES	Conseil pour les affaires et autres conseils de gestion	9	(0,9]	M	35	(30,40]	387f	INGENIEUR CHEF DE PROJET	CDI	NA	NA	NA	70	Activités des sièges sociaux	1	NA	SMS	NA	NA	NA	NA	NA	NA	NA	NA	NA	NA	NA	apte	NA	MN	3	none	(0,50]	MN	3	autre
779	25809	M	ACTIVITÉS SPÉCIALISÉES, SCIENTIFIQUES ET TECHNIQUES	Conseil en relations publiques et communication	7	(0,9]	F	23	(0,30]	388c	CHEF DE PROJET	CDI	NA	NA	NA	70	Activités des sièges sociaux	1	NA	SMS	NA	NA	NA	NA	NA	NA	NA	NA	NA	NA	NA	apte	NA	MN	3	none	(0,50]	MN	3	autre
780	25813	M	ACTIVITÉS SPÉCIALISÉES, SCIENTIFIQUES ET TECHNIQUES	Ingénierie, études techniques	9	(0,9]	M	27	(0,30]	38	INGENIEUR D ETUDES	CDI	NA	NA	NA	71	Activ. architecture & ingénierie	1	NA	SMS	NA	NA	NA	NA	NA	NA	NA	NA	NA	NA	NA	apte	NA	MN	3	none	(0,50]	MN	3	autre
781	25814	M	ACTIVITÉS SPÉCIALISÉES, SCIENTIFIQUES ET TECHNIQUES	Ingénierie, études techniques	5	(0,9]	M	56	(50,60]	373b	DIRECTEUR DE CLIENTELE	CDI	NA	NA	NA	71	Activ. architecture & ingénierie	1	NA	SMS	NA	NA	NA	NA	NA	NA	NA	NA	NA	NA	NA	apte	NA	MN	3	none	(50,70]	MN	3	autre
782	25816	M	ACTIVITÉS SPÉCIALISÉES, SCIENTIFIQUES ET TECHNIQUES	Ingénierie, études techniques	164	(49,249]	M	35	(30,40]	385a	INGENIEUR DE RECHERCHE	CDI	NA	NA	NA	71	Activ. architecture & ingénierie	1	NA	SMS	NA	NA	NA	NA	NA	NA	NA	NA	NA	NA	NA	apte	NA	MN	3	none	(0,50]	MN	3	autre
783	25817	M	ACTIVITÉS SPÉCIALISÉES, SCIENTIFIQUES ET TECHNIQUES	Ingénierie, études techniques	164	(49,249]	M	31	(30,40]	3	PRODUCT CHAMPION	CDI	NA	NA	NA	71	Activ. architecture & ingénierie	1	NA	SMS	NA	NA	NA	NA	NA	NA	NA	NA	NA	NA	NA	apte	NA	MN	3	none	(0,50]	MN	3	autre
784	25820	M	ACTIVITÉS SPÉCIALISÉES, SCIENTIFIQUES ET TECHNIQUES	Conseil pour les affaires et autres conseils de gestion	10	(9,49]	M	26	(0,30]	342h	SALARIE DOCTORAT	C. Qualification	NA	NA	NA	70	Activités des sièges sociaux	1	NA	SMS	NA	NA	NA	NA	NA	NA	NA	NA	NA	NA	NA	apte	NA	MN	3	none	(0,50]	MN	3	autre
785	25822	M	ACTIVITÉS SPÉCIALISÉES, SCIENTIFIQUES ET TECHNIQUES	Activités des sièges sociaux	14	(9,49]	F	26	(0,30]	372c	ASSISTANTE RH	CDI	NA	NA	NA	70	Activités des sièges sociaux	2	NA	SMS	NA	NA	NA	NA	NA	NA	NA	NA	NA	NA	NA	apte	NA	MN	3	none	(0,50]	MN	3	autre
786	25830	M	ACTIVITÉS SPÉCIALISÉES, SCIENTIFIQUES ET TECHNIQUES	Ingénierie, études techniques	7	(0,9]	F	21	(0,30]	383a	APPRENTIE INGENIEUR	Apprenti	NA	NA	NA	71	Activ. architecture & ingénierie	1	NA	SMS	NA	NA	NA	NA	NA	NA	NA	NA	NA	NA	NA	apte	NA	MN	3	none	(0,50]	MN	3	autre
787	25844	M	ACTIVITÉS SPÉCIALISÉES, SCIENTIFIQUES ET TECHNIQUES	Activités des sièges sociaux	14	(9,49]	F	61	(60,70]	344b	MEDECIN COORDONNATEUR	CDI	NA	NA	NA	70	Activités des sièges sociaux	1	NA	SMS	NA	NA	NA	NA	NA	NA	NA	NA	NA	NA	NA	apte	NA	MN	3	none	(50,70]	MN	3	autre
788	25846	M	ACTIVITÉS SPÉCIALISÉES, SCIENTIFIQUES ET TECHNIQUES	Conseil pour les affaires et autres conseils de gestion	9	(0,9]	M	24	(0,30]	385a	INGENIEUR R&D	CDD	NA	NA	NA	70	Activités des sièges sociaux	0	NA	SMR	NA	NA	NA	NA	NA	NA	NA	NA	NA	NA	NA	apte	NA	MN	3	none	(0,50]	MN	3	autre
789	25847	M	ACTIVITÉS SPÉCIALISÉES, SCIENTIFIQUES ET TECHNIQUES	Ingénierie, études techniques	8	(0,9]	M	28	(0,30]	372a	CHARGE D ETUDES	CDI	NA	NA	NA	71	Activ. architecture & ingénierie	0	NA	SMS	NA	NA	NA	NA	NA	NA	NA	NA	NA	NA	NA	apte	NA	MN	3	none	(0,50]	MN	3	autre
790	25869	M	ACTIVITÉS SPÉCIALISÉES, SCIENTIFIQUES ET TECHNIQUES	Ingénierie, études techniques	20	(9,49]	M	28	(0,30]	382a	Ingénieur d'études structure	CDI	NA	NA	NA	71	Activ. architecture & ingénierie	1	NA	SMS	NA	NA	NA	NA	NA	NA	NA	NA	NA	NA	NA	apte	NA	MN	3	none	(0,50]	MN	3	autre
791	25872	M	ACTIVITÉS SPÉCIALISÉES, SCIENTIFIQUES ET TECHNIQUES	Analyses, essais et inspections techniques	2	(0,9]	M	24	(0,30]	387f	INGENIEUR	CDD	NA	NA	NA	71	Activ. architecture & ingénierie	1	NA	SMS	NA	NA	NA	NA	NA	NA	NA	NA	NA	NA	NA	apte	NA	MN	3	none	(0,50]	MN	3	autre
792	25875	M	ACTIVITÉS SPÉCIALISÉES, SCIENTIFIQUES ET TECHNIQUES	Ingénierie, études techniques	25	(9,49]	M	21	(0,30]	38	APPRENTI INGENIEUR	C. Professionnalisation	NA	NA	NA	71	Activ. architecture & ingénierie	1	NA	SMS	NA	NA	NA	NA	NA	NA	NA	NA	NA	NA	NA	apte	NA	MN	3	none	(0,50]	MN	3	autre
793	25878	M	ACTIVITÉS SPÉCIALISÉES, SCIENTIFIQUES ET TECHNIQUES	Conseil pour les affaires et autres conseils de gestion	15	(9,49]	F	34	(30,40]	354a	INFOGRAPHISTE	CDI	NA	NA	NA	70	Activités des sièges sociaux	1	NA	SMS	NA	NA	NA	NA	NA	NA	NA	NA	NA	NA	NA	apte	NA	MN	3	none	(0,50]	MN	3	autre
794	25881	M	ACTIVITÉS SPÉCIALISÉES, SCIENTIFIQUES ET TECHNIQUES	Ingénierie, études techniques	19	(9,49]	M	37	(30,40]	386d	CHEF DE PROJET	CDI	NA	NA	NA	71	Activ. architecture & ingénierie	1	NA	SMS	NA	NA	NA	NA	NA	NA	NA	NA	NA	NA	NA	apte	NA	MN	3	none	(0,50]	MN	3	autre
795	25888	M	ACTIVITÉS SPÉCIALISÉES, SCIENTIFIQUES ET TECHNIQUES	Ingénierie, études techniques	7	(0,9]	M	24	(0,30]	383a	INGENIEUR	CDI	NA	NA	NA	71	Activ. architecture & ingénierie	1	NA	SMS	NA	NA	NA	NA	NA	NA	NA	NA	NA	NA	NA	apte	NA	MN	3	none	(0,50]	MN	3	autre
796	25894	M	ACTIVITÉS SPÉCIALISÉES, SCIENTIFIQUES ET TECHNIQUES	Ingénierie, études techniques	8	(0,9]	F	24	(0,30]	387f	CHARGEE D ETUDES JUNIOR	CDD	NA	NA	NA	71	Activ. architecture & ingénierie	1	NA	SMS	NA	NA	NA	NA	NA	NA	NA	NA	NA	NA	NA	apte	NA	MN	3	none	(0,50]	MN	3	autre
797	25904	M	ACTIVITÉS SPÉCIALISÉES, SCIENTIFIQUES ET TECHNIQUES	Conseil pour les affaires et autres conseils de gestion	16	(9,49]	M	51	(50,60]	381b	CHARGE DE PROGRAMME MISSION AU MALI	CDI	NA	NA	NA	70	Activités des sièges sociaux	5	NA	SMS	NA	NA	NA	NA	NA	NA	NA	NA	NA	NA	NA	apte	NA	MN	3	none	(50,70]	MN	3	autre
798	25908	M	ACTIVITÉS SPÉCIALISÉES, SCIENTIFIQUES ET TECHNIQUES	Conseil pour les affaires et autres conseils de gestion	6	(0,9]	F	32	(30,40]	374b	CONSULTANTE ACHATS	CDI	NA	NA	NA	70	Activités des sièges sociaux	1	NA	SMS	NA	NA	NA	NA	NA	NA	NA	NA	NA	NA	NA	apte	NA	MN	3	none	(0,50]	MN	3	autre
799	25920	M	ACTIVITÉS SPÉCIALISÉES, SCIENTIFIQUES ET TECHNIQUES	Ingénierie, études techniques	8	(0,9]	M	28	(0,30]	387F	CHARGEE D ETUDE EN ECOLOGIE	CDD	NA	NA	NA	71	Activ. architecture & ingénierie	1	NA	SMS	NA	NA	NA	NA	NA	NA	NA	NA	NA	NA	NA	apte	NA	MN	3	none	(0,50]	MN	3	autre
800	25921	M	ACTIVITÉS SPÉCIALISÉES, SCIENTIFIQUES ET TECHNIQUES	Ingénierie, études techniques	164	(49,249]	M	24	(0,30]	388a	COMMERCIALIZATION ENGIREER	CDI	NA	NA	NA	71	Activ. architecture & ingénierie	1	NA	SMS	NA	NA	NA	NA	NA	NA	NA	NA	NA	NA	NA	apte	NA	MN	3	none	(0,50]	MN	3	autre
801	25927	M	ACTIVITÉS SPÉCIALISÉES, SCIENTIFIQUES ET TECHNIQUES	Ingénierie, études techniques	2	(0,9]	F	47	(40,50]	382b	ARCHITECTE	CDI	NA	NA	NA	71	Activ. architecture & ingénierie	1	NA	SMS	NA	NA	NA	NA	NA	NA	NA	NA	NA	NA	NA	apte	NA	MN	3	none	(0,50]	MN	3	autre
802	25939	M	ACTIVITÉS SPÉCIALISÉES, SCIENTIFIQUES ET TECHNIQUES	Ingénierie, études techniques	40	(9,49]	M	39	(30,40]	382a	CHEF DE PROJET	CDI	NA	NA	NA	71	Activ. architecture & ingénierie	2	NA	SMS	NA	NA	NA	NA	NA	NA	NA	NA	NA	NA	NA	apte	NA	MN	3	none	(0,50]	MN	3	autre
803	25940	M	ACTIVITÉS SPÉCIALISÉES, SCIENTIFIQUES ET TECHNIQUES	Ingénierie, études techniques	40	(9,49]	M	42	(40,50]	382a	RESPONSABLE TRAVAUX	CDD	NA	NA	NA	71	Activ. architecture & ingénierie	2	NA	SMS	NA	NA	NA	NA	NA	NA	NA	NA	NA	NA	NA	apte	NA	MN	3	none	(0,50]	MN	3	autre
804	25941	M	ACTIVITÉS SPÉCIALISÉES, SCIENTIFIQUES ET TECHNIQUES	Ingénierie, études techniques	40	(9,49]	M	27	(0,30]	382a	CHARGE D AFFAIRES	CDD	NA	NA	NA	71	Activ. architecture & ingénierie	1	NA	SMS	NA	NA	NA	NA	NA	NA	NA	NA	NA	NA	NA	apte	NA	MN	3	none	(0,50]	MN	3	autre
805	25942	M	ACTIVITÉS SPÉCIALISÉES, SCIENTIFIQUES ET TECHNIQUES	Ingénierie, études techniques	19	(9,49]	F	26	(0,30]	386d	RESPONSABLE DE PROJET	CDD	NA	NA	NA	71	Activ. architecture & ingénierie	1	NA	SMS	NA	NA	NA	NA	NA	NA	NA	NA	NA	NA	NA	apte	NA	MN	3	none	(0,50]	MN	3	autre
806	25951	M	ACTIVITÉS SPÉCIALISÉES, SCIENTIFIQUES ET TECHNIQUES	Activités d'architecture	1	(0,9]	F	27	(0,30]	382b	ARCHITECTE	CDI	NA	NA	NA	71	Activ. architecture & ingénierie	1	NA	SMS	NA	NA	NA	NA	NA	NA	NA	NA	NA	NA	NA	apte	NA	MN	3	none	(0,50]	MN	3	autre
807	25954	M	ACTIVITÉS SPÉCIALISÉES, SCIENTIFIQUES ET TECHNIQUES	Conseil pour les affaires et autres conseils de gestion	19	(9,49]	M	34	(30,40]	388b	RESPONSABLE DE SECTEUR	CDI	NA	NA	NA	70	Activités des sièges sociaux	1	NA	SMS	NA	NA	NA	NA	NA	NA	NA	NA	NA	NA	NA	apte	NA	MN	3	none	(0,50]	MN	3	autre
808	25969	M	ACTIVITÉS SPÉCIALISÉES, SCIENTIFIQUES ET TECHNIQUES	Analyses, essais et inspections techniques	48	(9,49]	F	34	(30,40]	387f	INGENIEUR HSE	CDI	NA	NA	NA	71	Activ. architecture & ingénierie	10	NA	SMR	NA	NA	NA	NA	NA	NA	NA	NA	NA	NA	NA	apte	NA	MN	3	none	(0,50]	MN	3	autre
809	25981	M	ACTIVITÉS SPÉCIALISÉES, SCIENTIFIQUES ET TECHNIQUES	Ingénierie, études techniques	164	(49,249]	M	24	(0,30]	388d	INGENIEUR TECNICO-COMMERCIAL	CDI	NA	NA	NA	71	Activ. architecture & ingénierie	1	NA	SMS	NA	NA	NA	NA	NA	NA	NA	NA	NA	NA	NA	apte	NA	MN	3	none	(0,50]	MN	3	autre
810	25982	M	ACTIVITÉS SPÉCIALISÉES, SCIENTIFIQUES ET TECHNIQUES	Ingénierie, études techniques	9	(0,9]	M	25	(0,30]	38	INGENIEUR D ETUDES	CDI	NA	NA	NA	71	Activ. architecture & ingénierie	1	NA	SMS	NA	NA	NA	NA	NA	NA	NA	NA	NA	NA	NA	apte	NA	MN	3	none	(0,50]	MN	3	autre
811	25984	M	ACTIVITÉS SPÉCIALISÉES, SCIENTIFIQUES ET TECHNIQUES	Ingénierie, études techniques	164	(49,249]	M	48	(40,50]	388a	SOFTWARE ENGENIER	CDI	NA	NA	NA	71	Activ. architecture & ingénierie	0	NA	SMS	NA	NA	NA	NA	NA	NA	NA	NA	NA	NA	NA	apte	NA	MN	3	none	(0,50]	MN	3	autre
812	25993	M	ACTIVITÉS SPÉCIALISÉES, SCIENTIFIQUES ET TECHNIQUES	Ingénierie, études techniques	9	(0,9]	F	28	(0,30]	389a	Chargé d'études et d'affaires	CDI	NA	NA	NA	71	Activ. architecture & ingénierie	1	NA	SMS	NA	NA	NA	NA	NA	NA	NA	NA	NA	NA	NA	apte	NA	MN	3	none	(0,50]	MN	3	autre
813	25999	M	ACTIVITÉS SPÉCIALISÉES, SCIENTIFIQUES ET TECHNIQUES	Ingénierie, études techniques	36	(9,49]	M	30	(0,30]	38	CONSULTANT	CDI	NA	NA	NA	71	Activ. architecture & ingénierie	2	NA	SMS	NA	NA	NA	NA	NA	NA	NA	NA	NA	NA	NA	apte	NA	MN	3	none	(0,50]	MN	3	autre
814	26000	M	ACTIVITÉS SPÉCIALISÉES, SCIENTIFIQUES ET TECHNIQUES	Ingénierie, études techniques	36	(9,49]	M	26	(0,30]	38	CONSULTANT	CDI	NA	NA	NA	71	Activ. architecture & ingénierie	1	NA	SMS	NA	NA	NA	NA	NA	NA	NA	NA	NA	NA	NA	apte	NA	MN	3	none	(0,50]	MN	3	autre
815	26001	M	ACTIVITÉS SPÉCIALISÉES, SCIENTIFIQUES ET TECHNIQUES	Ingénierie, études techniques	36	(9,49]	M	25	(0,30]	38	CONSULTANT	CDI	NA	NA	NA	71	Activ. architecture & ingénierie	1	NA	SMS	NA	NA	NA	NA	NA	NA	NA	NA	NA	NA	NA	apte	NA	MN	3	none	(0,50]	MN	3	autre
816	26002	M	ACTIVITÉS SPÉCIALISÉES, SCIENTIFIQUES ET TECHNIQUES	Ingénierie, études techniques	36	(9,49]	M	41	(40,50]	38	CONSULTANT	CDI	NA	NA	NA	71	Activ. architecture & ingénierie	1	NA	SMS	NA	NA	NA	NA	NA	NA	NA	NA	NA	NA	NA	apte	NA	MN	3	none	(0,50]	MN	3	autre
817	26003	M	ACTIVITÉS SPÉCIALISÉES, SCIENTIFIQUES ET TECHNIQUES	Ingénierie, études techniques	36	(9,49]	M	31	(30,40]	38	CONSULTANT	CDI	NA	NA	NA	71	Activ. architecture & ingénierie	1	NA	SMS	NA	NA	NA	NA	NA	NA	NA	NA	NA	NA	NA	apte	NA	MN	3	none	(0,50]	MN	3	autre
818	26004	M	ACTIVITÉS SPÉCIALISÉES, SCIENTIFIQUES ET TECHNIQUES	Ingénierie, études techniques	36	(9,49]	M	38	(30,40]	38	CONSULTANT INFORMATIQUE	CDI	NA	NA	NA	71	Activ. architecture & ingénierie	2	NA	SMS	NA	NA	NA	NA	NA	NA	NA	NA	NA	NA	NA	apte	NA	MN	3	none	(0,50]	MN	3	autre
819	26005	M	ACTIVITÉS SPÉCIALISÉES, SCIENTIFIQUES ET TECHNIQUES	Ingénierie, études techniques	36	(9,49]	M	32	(30,40]	38	CONSULTANT	CDI	NA	NA	NA	71	Activ. architecture & ingénierie	1	NA	SMS	NA	NA	NA	NA	NA	NA	NA	NA	NA	NA	NA	apte	NA	MN	3	none	(0,50]	MN	3	autre
820	26006	M	ACTIVITÉS SPÉCIALISÉES, SCIENTIFIQUES ET TECHNIQUES	Ingénierie, études techniques	36	(9,49]	M	37	(30,40]	38	CONSULTANT	CDI	NA	NA	NA	71	Activ. architecture & ingénierie	1	NA	SMS	NA	NA	NA	NA	NA	NA	NA	NA	NA	NA	NA	apte	NA	MN	3	none	(0,50]	MN	3	autre
821	26007	M	ACTIVITÉS SPÉCIALISÉES, SCIENTIFIQUES ET TECHNIQUES	Ingénierie, études techniques	36	(9,49]	M	25	(0,30]	38	CONSULTANT	CDI	NA	NA	NA	71	Activ. architecture & ingénierie	1	NA	SMS	NA	NA	NA	NA	NA	NA	NA	NA	NA	NA	NA	apte	NA	MN	3	none	(0,50]	MN	3	autre
822	26008	M	ACTIVITÉS SPÉCIALISÉES, SCIENTIFIQUES ET TECHNIQUES	Ingénierie, études techniques	36	(9,49]	M	31	(30,40]	38	CONSULTANT	CDI	NA	NA	NA	71	Activ. architecture & ingénierie	2	NA	SMS	NA	NA	NA	NA	NA	NA	NA	NA	NA	NA	NA	apte	NA	MN	3	none	(0,50]	MN	3	autre
823	26009	M	ACTIVITÉS SPÉCIALISÉES, SCIENTIFIQUES ET TECHNIQUES	Ingénierie, études techniques	9	(0,9]	F	28	(0,30]	372a	CHARGE D ETUDES	CDD	NA	NA	NA	71	Activ. architecture & ingénierie	1	NA	SMS	NA	NA	NA	NA	NA	NA	NA	NA	NA	NA	NA	apte	NA	MN	3	none	(0,50]	MN	3	autre
824	26011	M	ACTIVITÉS SPÉCIALISÉES, SCIENTIFIQUES ET TECHNIQUES	Ingénierie, études techniques	1	(0,9]	M	35	(30,40]	385a	INGENIEUR ETUDE ELECTRIQUE	CDI	NA	NA	NA	71	Activ. architecture & ingénierie	1	NA	SMS	NA	NA	NA	NA	NA	NA	NA	NA	NA	NA	NA	apte	NA	MN	3	none	(0,50]	MN	3	autre
825	26016	M	ACTIVITÉS SPÉCIALISÉES, SCIENTIFIQUES ET TECHNIQUES	Ingénierie, études techniques	1	(0,9]	F	24	(0,30]	3	INGENIEUR BOIS	CDI	NA	NA	NA	71	Activ. architecture & ingénierie	1	NA	SMS	NA	NA	NA	NA	NA	NA	NA	NA	NA	NA	NA	apte	NA	MN	3	none	(0,50]	MN	3	autre
826	26020	M	ACTIVITÉS SPÉCIALISÉES, SCIENTIFIQUES ET TECHNIQUES	Ingénierie, études techniques	36	(9,49]	M	31	(30,40]	38	CONSULTANT	CDI	NA	NA	NA	71	Activ. architecture & ingénierie	1	NA	SMS	NA	NA	NA	NA	NA	NA	NA	NA	NA	NA	NA	apte	NA	MN	3	none	(0,50]	MN	3	autre
827	26027	M	ACTIVITÉS SPÉCIALISÉES, SCIENTIFIQUES ET TECHNIQUES	Conseil pour les affaires et autres conseils de gestion	1	(0,9]	M	44	(40,50]	374a	GERANT	CDI	NA	NA	NA	70	Activités des sièges sociaux	1	NA	SMS	NA	NA	NA	NA	NA	NA	NA	NA	NA	NA	NA	apte	NA	MN	3	none	(0,50]	MN	3	autre
828	26033	M	ACTIVITÉS SPÉCIALISÉES, SCIENTIFIQUES ET TECHNIQUES	Ingénierie, études techniques	36	(9,49]	F	27	(0,30]	372c	RH	CDI	NA	NA	NA	71	Activ. architecture & ingénierie	0	NA	SMS	NA	NA	NA	NA	NA	NA	NA	NA	NA	NA	NA	apte	NA	MN	3	none	(0,50]	MN	3	autre
829	26038	M	ACTIVITÉS SPÉCIALISÉES, SCIENTIFIQUES ET TECHNIQUES	Ingénierie, études techniques	5	(0,9]	M	38	(30,40]	388a	INGENIEUR INFORMATICIEN	CDI	NA	NA	NA	71	Activ. architecture & ingénierie	1	NA	SMS	NA	NA	NA	NA	NA	NA	NA	NA	NA	NA	NA	apte	NA	MN	3	none	(0,50]	MN	3	autre
830	26046	M	ACTIVITÉS SPÉCIALISÉES, SCIENTIFIQUES ET TECHNIQUES	Conseil en relations publiques et communication	7	(0,9]	F	32	(30,40]	388c	CHEF DE PROJET	CDI	NA	NA	NA	70	Activités des sièges sociaux	0	NA	SMS	NA	NA	NA	NA	NA	NA	NA	NA	NA	NA	NA	apte	NA	MN	3	none	(0,50]	MN	3	autre
831	26067	M	ACTIVITÉS SPÉCIALISÉES, SCIENTIFIQUES ET TECHNIQUES	Ingénierie, études techniques	5	(0,9]	M	31	(30,40]	38	INGENIEUR GEOTECHNICIEN	CDD	NA	NA	NA	71	Activ. architecture & ingénierie	0	NA	SMS	NA	NA	NA	NA	NA	NA	NA	NA	NA	NA	NA	apte	NA	MN	3	none	(0,50]	MN	3	autre
832	26070	M	ACTIVITÉS SPÉCIALISÉES, SCIENTIFIQUES ET TECHNIQUES	Ingénierie, études techniques	9	(0,9]	M	31	(30,40]	387f	TECHNICIEN AQUACOLE	CDD	NA	NA	NA	71	Activ. architecture & ingénierie	0	NA	SMS	NA	NA	NA	NA	NA	NA	NA	NA	NA	NA	NA	apte	NA	MN	3	none	(0,50]	MN	3	autre
833	26086	M	ACTIVITÉS SPÉCIALISÉES, SCIENTIFIQUES ET TECHNIQUES	Ingénierie, études techniques	5	(0,9]	M	48	(40,50]	388b	CHEF DE PROJET	CDI	NA	NA	NA	71	Activ. architecture & ingénierie	0	NA	SMS	NA	NA	NA	NA	NA	NA	NA	NA	NA	NA	NA	apte	NA	MN	3	none	(0,50]	MN	3	autre
834	26093	M	ACTIVITÉS SPÉCIALISÉES, SCIENTIFIQUES ET TECHNIQUES	Conseil pour les affaires et autres conseils de gestion	29	(9,49]	F	40	(30,40]	344d	PHARMACOVIGILANT	CDI	NA	NA	NA	70	Activités des sièges sociaux	1	NA	SMS	NA	NA	NA	NA	NA	NA	NA	NA	NA	NA	NA	apte	NA	MN	3	none	(0,50]	MN	3	autre
835	26094	M	ACTIVITÉS SPÉCIALISÉES, SCIENTIFIQUES ET TECHNIQUES	Conseil pour les affaires et autres conseils de gestion	29	(9,49]	F	27	(0,30]	344d	CHARGEE DE VIGILENCE SANITAIRE	CDI	NA	NA	NA	70	Activités des sièges sociaux	1	NA	SMS	NA	NA	NA	NA	NA	NA	NA	NA	NA	NA	NA	apte	NA	MN	3	none	(0,50]	MN	3	autre
836	26113	M	ACTIVITÉS SPÉCIALISÉES, SCIENTIFIQUES ET TECHNIQUES	Activités des sièges sociaux	2	(0,9]	F	33	(30,40]	374c	GENERAL MANAGER	CDI	NA	NA	NA	70	Activités des sièges sociaux	0	NA	SMS	NA	NA	NA	NA	NA	NA	NA	NA	NA	NA	NA	apte	NA	MN	3	none	(0,50]	MN	3	autre
837	26114	M	ACTIVITÉS SPÉCIALISÉES, SCIENTIFIQUES ET TECHNIQUES	Ingénierie, études techniques	11	(9,49]	F	29	(0,30]	381b	DOCTORANT SALARIE	CDD	NA	NA	NA	71	Activ. architecture & ingénierie	0	NA	SMS	NA	NA	NA	NA	NA	NA	NA	NA	NA	NA	NA	apte	NA	MN	3	none	(0,50]	MN	3	autre
838	26137	M	ACTIVITÉS SPÉCIALISÉES, SCIENTIFIQUES ET TECHNIQUES	Ingénierie, études techniques	9	(0,9]	M	28	(0,30]	38	INGENIEUR D ETUDES	CDI	NA	NA	NA	71	Activ. architecture & ingénierie	2	NA	SMS	NA	NA	NA	NA	NA	NA	NA	NA	NA	NA	NA	apte	NA	MN	3	none	(0,50]	MN	3	autre
839	26141	M	ACTIVITÉS SPÉCIALISÉES, SCIENTIFIQUES ET TECHNIQUES	Ingénierie, études techniques	9	(0,9]	M	63	(60,70]	383c	Chargé d'études	CDI	NA	NA	NA	71	Activ. architecture & ingénierie	6	NA	SMS	NA	NA	NA	NA	NA	NA	NA	NA	NA	NA	NA	apte	NA	MN	3	none	(50,70]	MN	3	autre
840	26145	M	ACTIVITÉS SPÉCIALISÉES, SCIENTIFIQUES ET TECHNIQUES	Conseil pour les affaires et autres conseils de gestion	9	(0,9]	M	53	(50,60]	343a	CONSEILLER EN RECLASSEMENT PROFESSIONNEL	CDD	NA	NA	NA	70	Activités des sièges sociaux	0	NA	SMS	NA	NA	NA	NA	NA	NA	NA	NA	NA	NA	NA	apte	NA	MN	3	none	(50,70]	MN	3	autre
841	26146	M	ACTIVITÉS SPÉCIALISÉES, SCIENTIFIQUES ET TECHNIQUES	Conseil pour les affaires et autres conseils de gestion	13	(9,49]	F	27	(0,30]	38	CONSULTANT MARKETING	CDD	NA	NA	NA	70	Activités des sièges sociaux	0	NA	SMS	NA	NA	NA	NA	NA	NA	NA	NA	NA	NA	NA	apte	NA	MN	3	none	(0,50]	MN	3	autre
842	26164	M	ACTIVITÉS SPÉCIALISÉES, SCIENTIFIQUES ET TECHNIQUES	Conseil pour les affaires et autres conseils de gestion	16	(9,49]	M	48	(40,50]	381b	CHARGE DE PROGAMME	CDI	NA	NA	NA	70	Activités des sièges sociaux	7	NA	SMS	NA	NA	NA	NA	NA	NA	NA	NA	NA	NA	NA	apte	NA	MN	3	none	(0,50]	MN	3	autre
843	26173	M	ACTIVITÉS SPÉCIALISÉES, SCIENTIFIQUES ET TECHNIQUES	Ingénierie, études techniques	36	(9,49]	M	40	(30,40]	38	INGENIEUR CONSULTANT	CDI	NA	NA	NA	71	Activ. architecture & ingénierie	0	NA	SMS	NA	NA	NA	NA	NA	NA	NA	NA	NA	NA	NA	apte	NA	MN	3	none	(0,50]	MN	3	autre
844	26175	M	ACTIVITÉS SPÉCIALISÉES, SCIENTIFIQUES ET TECHNIQUES	Ingénierie, études techniques	9	(0,9]	M	39	(30,40]	38	INGENIEUR D ETUDES	CDI	NA	NA	NA	71	Activ. architecture & ingénierie	2	NA	SMS	NA	NA	NA	NA	NA	NA	NA	NA	NA	NA	NA	apte	NA	MN	3	none	(0,50]	MN	3	autre
845	26177	M	ACTIVITÉS SPÉCIALISÉES, SCIENTIFIQUES ET TECHNIQUES	Conseil pour les affaires et autres conseils de gestion	2	(0,9]	F	25	(0,30]	372a	APPRENTI CONSULTANT	Apprenti	NA	NA	NA	70	Activités des sièges sociaux	1	NA	SMS	NA	NA	NA	NA	NA	NA	NA	NA	NA	NA	NA	apte	NA	MN	3	none	(0,50]	MN	3	autre
846	26197	M	ACTIVITÉS SPÉCIALISÉES, SCIENTIFIQUES ET TECHNIQUES	Ingénierie, études techniques	2	(0,9]	M	46	(40,50]	383c	Chef de projet	CDI	NA	NA	NA	71	Activ. architecture & ingénierie	0	NA	SMS	NA	NA	NA	NA	NA	NA	NA	NA	NA	NA	NA	apte	NA	MN	3	none	(0,50]	MN	3	autre
847	26200	M	ACTIVITÉS SPÉCIALISÉES, SCIENTIFIQUES ET TECHNIQUES	Conseil pour les affaires et autres conseils de gestion	68	(49,249]	M	36	(30,40]	386b	RESPONSABLE RECHERCHE ET DEVELOPPEMENT	CDI	NA	NA	NA	70	Activités des sièges sociaux	0	NA	SMS	NA	NA	NA	NA	NA	NA	NA	NA	NA	NA	NA	apte	NA	MN	3	none	(0,50]	MN	3	autre
848	26201	M	ACTIVITÉS SPÉCIALISÉES, SCIENTIFIQUES ET TECHNIQUES	Conseil pour les affaires et autres conseils de gestion	68	(49,249]	M	68	(60,70]	386d	EXPERT TRAITEMENT DES EAUX	CDI	NA	NA	NA	70	Activités des sièges sociaux	0	NA	SMS	NA	NA	NA	NA	NA	NA	NA	NA	NA	NA	NA	apte	NA	MN	3	none	(50,70]	MN	3	autre
849	26202	M	ACTIVITÉS SPÉCIALISÉES, SCIENTIFIQUES ET TECHNIQUES	Conseil pour les affaires et autres conseils de gestion	29	(9,49]	M	27	(0,30]	344d	APPRENTI CHARGE DE VIGILANCE	Apprenti	NA	NA	NA	70	Activités des sièges sociaux	1	NA	SMS	NA	NA	NA	NA	NA	NA	NA	NA	NA	NA	NA	apte	NA	MN	3	none	(0,50]	MN	3	autre
850	26206	M	ACTIVITÉS SPÉCIALISÉES, SCIENTIFIQUES ET TECHNIQUES	Conseil pour les affaires et autres conseils de gestion	13	(9,49]	F	40	(30,40]	386e	INGENIEUR TEXTILE	CDI	NA	NA	NA	70	Activités des sièges sociaux	0	NA	SMS	NA	NA	NA	NA	NA	NA	NA	NA	NA	NA	NA	apte	NA	MN	3	none	(0,50]	MN	3	autre
851	26207	M	ACTIVITÉS SPÉCIALISÉES, SCIENTIFIQUES ET TECHNIQUES	Conseil pour les affaires et autres conseils de gestion	13	(9,49]	M	45	(40,50]	374b	CONSULTANT CHARGE DE MISSION EN IMAGERIE MEDICALE	CDI	NA	NA	NA	70	Activités des sièges sociaux	0	NA	SMS	NA	NA	NA	NA	NA	NA	NA	NA	NA	NA	NA	apte	NA	MN	3	none	(0,50]	MN	3	autre
852	26214	M	ACTIVITÉS SPÉCIALISÉES, SCIENTIFIQUES ET TECHNIQUES	Ingénierie, études techniques	40	(9,49]	F	35	(30,40]	371a	COORDINATRICE COMMERCIALE	CDD	NA	NA	NA	71	Activ. architecture & ingénierie	8	NA	SMS	NA	NA	NA	NA	NA	NA	NA	NA	NA	NA	NA	apte	NA	MN	3	none	(0,50]	MN	3	autre
853	26216	M	ACTIVITÉS SPÉCIALISÉES, SCIENTIFIQUES ET TECHNIQUES	Ingénierie, études techniques	40	(9,49]	M	56	(50,60]	386c	EXPERT METIERS NATIONAL	CDI	NA	NA	NA	71	Activ. architecture & ingénierie	11	NA	SMS	NA	NA	NA	NA	NA	NA	NA	NA	NA	NA	NA	apte	NA	MN	3	none	(50,70]	MN	3	autre
854	26217	M	ACTIVITÉS SPÉCIALISÉES, SCIENTIFIQUES ET TECHNIQUES	Ingénierie, études techniques	20	(9,49]	F	24	(0,30]	38	INGENIEUR THERMICIENNE PROJETEUR	CDI	NA	NA	NA	71	Activ. architecture & ingénierie	0	NA	SMS	NA	NA	NA	NA	NA	NA	NA	NA	NA	NA	NA	apte	NA	MN	3	none	(0,50]	MN	3	autre
855	26218	M	ACTIVITÉS SPÉCIALISÉES, SCIENTIFIQUES ET TECHNIQUES	Ingénierie, études techniques	20	(9,49]	M	48	(40,50]	38	DESSINATEUR PROJETEUR BETON	CDI	NA	NA	NA	71	Activ. architecture & ingénierie	0	NA	SMS	NA	NA	NA	NA	NA	NA	NA	NA	NA	NA	NA	apte	NA	MN	3	none	(0,50]	MN	3	autre
856	26219	M	ACTIVITÉS SPÉCIALISÉES, SCIENTIFIQUES ET TECHNIQUES	Ingénierie, études techniques	20	(9,49]	F	37	(30,40]	38	PROJETEUR DESSINATEUR	CDI	NA	NA	NA	71	Activ. architecture & ingénierie	0	NA	SMS	NA	NA	NA	NA	NA	NA	NA	NA	NA	NA	NA	apte	NA	MN	3	none	(0,50]	MN	3	autre
857	26220	M	ACTIVITÉS SPÉCIALISÉES, SCIENTIFIQUES ET TECHNIQUES	Ingénierie, études techniques	20	(9,49]	M	31	(30,40]	38	INGENIEUR ETUDES STRUCTURES	CDI	NA	NA	NA	71	Activ. architecture & ingénierie	2	NA	SMS	NA	NA	NA	NA	NA	NA	NA	NA	NA	NA	NA	apte	NA	MN	3	none	(0,50]	MN	3	autre
858	26222	M	ACTIVITÉS SPÉCIALISÉES, SCIENTIFIQUES ET TECHNIQUES	Ingénierie, études techniques	164	(49,249]	M	30	(0,30]	388a	INGENIEUR INFORMATIQUE	CDI	NA	NA	NA	71	Activ. architecture & ingénierie	0	NA	SMS	NA	NA	NA	NA	NA	NA	NA	NA	NA	NA	NA	apte	NA	MN	3	none	(0,50]	MN	3	autre
859	26223	M	ACTIVITÉS SPÉCIALISÉES, SCIENTIFIQUES ET TECHNIQUES	Conseil pour les affaires et autres conseils de gestion	8	(0,9]	F	40	(30,40]	373d	DIRECTRICE TECHNIQUE ADJOINTE	CDI	NA	NA	NA	70	Activités des sièges sociaux	0	NA	SMS	NA	NA	NA	NA	NA	NA	NA	NA	NA	NA	NA	apte	NA	MN	3	none	(0,50]	MN	3	autre
860	26226	M	ACTIVITÉS SPÉCIALISÉES, SCIENTIFIQUES ET TECHNIQUES	Ingénierie, études techniques	56	(49,249]	M	28	(0,30]	383a	INGENIEUR	CDI	NA	NA	NA	71	Activ. architecture & ingénierie	0	NA	SMS	NA	NA	NA	NA	NA	NA	NA	NA	NA	NA	NA	apte	NA	MN	3	none	(0,50]	MN	3	autre
861	26227	M	ACTIVITÉS SPÉCIALISÉES, SCIENTIFIQUES ET TECHNIQUES	Ingénierie, études techniques	56	(49,249]	M	29	(0,30]	388d	INGENIEUR	CDI	NA	NA	NA	71	Activ. architecture & ingénierie	1	NA	SMS	NA	NA	NA	NA	NA	NA	NA	NA	NA	NA	NA	apte	NA	MN	3	none	(0,50]	MN	3	autre
862	26228	M	ACTIVITÉS SPÉCIALISÉES, SCIENTIFIQUES ET TECHNIQUES	Ingénierie, études techniques	56	(49,249]	M	30	(0,30]	388d	INGENIEUR	CDI	NA	NA	NA	71	Activ. architecture & ingénierie	0	NA	SMS	NA	NA	NA	NA	NA	NA	NA	NA	NA	NA	NA	apte	NA	MN	3	none	(0,50]	MN	3	autre
863	26229	M	ACTIVITÉS SPÉCIALISÉES, SCIENTIFIQUES ET TECHNIQUES	Ingénierie, études techniques	56	(49,249]	M	26	(0,30]	383a	INGENIEUR	CDI	NA	NA	NA	71	Activ. architecture & ingénierie	0	NA	SMS	NA	NA	NA	NA	NA	NA	NA	NA	NA	NA	NA	apte	NA	MN	3	none	(0,50]	MN	3	autre
864	26230	M	ACTIVITÉS SPÉCIALISÉES, SCIENTIFIQUES ET TECHNIQUES	Ingénierie, études techniques	56	(49,249]	F	33	(30,40]	383a	INGENIEUR	CDI	NA	NA	NA	71	Activ. architecture & ingénierie	0	NA	SMS	NA	NA	NA	NA	NA	NA	NA	NA	NA	NA	NA	apte	NA	MN	3	none	(0,50]	MN	3	autre
865	26231	M	ACTIVITÉS SPÉCIALISÉES, SCIENTIFIQUES ET TECHNIQUES	Ingénierie, études techniques	56	(49,249]	F	27	(0,30]	388C	CONSULTANT	CDI	NA	NA	NA	71	Activ. architecture & ingénierie	1	NA	SMS	NA	NA	NA	NA	NA	NA	NA	NA	NA	NA	NA	apte	NA	MN	3	none	(0,50]	MN	3	autre
866	26232	M	ACTIVITÉS SPÉCIALISÉES, SCIENTIFIQUES ET TECHNIQUES	Ingénierie, études techniques	56	(49,249]	M	25	(0,30]	388a	INGENIEUR D ETUDE ET DEVELOPPEMENT	CDI	NA	NA	NA	71	Activ. architecture & ingénierie	1	NA	SMS	NA	NA	NA	NA	NA	NA	NA	NA	NA	NA	NA	apte	NA	MN	3	none	(0,50]	MN	3	autre
867	26234	M	ACTIVITÉS SPÉCIALISÉES, SCIENTIFIQUES ET TECHNIQUES	Ingénierie, études techniques	56	(49,249]	M	29	(0,30]	388a	INGENIEUR D ETUDE	CDI	NA	NA	NA	71	Activ. architecture & ingénierie	1	NA	SMS	NA	NA	NA	NA	NA	NA	NA	NA	NA	NA	NA	apte	NA	MN	3	none	(0,50]	MN	3	autre
868	26241	M	ACTIVITÉS SPÉCIALISÉES, SCIENTIFIQUES ET TECHNIQUES	Conseil pour les affaires et autres conseils de gestion	9	(0,9]	F	58	(50,60]	343a	CONSEILLER RECLASSEMENT PROFESSIONNEL	CDI	NA	NA	NA	70	Activités des sièges sociaux	0	NA	SMS	NA	NA	NA	NA	NA	NA	NA	NA	NA	NA	NA	apte	NA	MN	3	none	(50,70]	MN	3	autre
869	26247	M	ACTIVITÉS SPÉCIALISÉES, SCIENTIFIQUES ET TECHNIQUES	Ingénierie, études techniques	7	(0,9]	F	24	(0,30]	375b	CHARGEE DE COMMUNICATION	CDD	NA	NA	NA	71	Activ. architecture & ingénierie	0	NA	SMS	NA	NA	NA	NA	NA	NA	NA	NA	NA	NA	NA	apte	NA	MN	3	none	(0,50]	MN	3	autre
870	26249	M	ACTIVITÉS SPÉCIALISÉES, SCIENTIFIQUES ET TECHNIQUES	Ingénierie, études techniques	164	(49,249]	M	38	(30,40]	388a	INGENIEUR INFORMATIQUE	CDI	NA	NA	NA	71	Activ. architecture & ingénierie	0	NA	SMS	NA	NA	NA	NA	NA	NA	NA	NA	NA	NA	NA	apte	NA	MN	3	none	(0,50]	MN	3	autre
871	26250	M	ACTIVITÉS SPÉCIALISÉES, SCIENTIFIQUES ET TECHNIQUES	Ingénierie, études techniques	164	(49,249]	M	46	(40,50]	373a	CONTROLEUR FINANCIER	CDI	NA	NA	NA	71	Activ. architecture & ingénierie	0	NA	SMS	NA	NA	NA	NA	NA	NA	NA	NA	NA	NA	NA	apte	NA	MN	3	none	(0,50]	MN	3	autre
872	26267	M	ACTIVITÉS SPÉCIALISÉES, SCIENTIFIQUES ET TECHNIQUES	Ingénierie, études techniques	36	(9,49]	M	39	(30,40]	38	CONSULTANT	CDI	NA	NA	NA	71	Activ. architecture & ingénierie	0	NA	SMS	NA	NA	NA	NA	NA	NA	NA	NA	NA	NA	NA	apte	NA	MN	3	none	(0,50]	MN	3	autre
873	26269	M	ACTIVITÉS SPÉCIALISÉES, SCIENTIFIQUES ET TECHNIQUES	Ingénierie, études techniques	8	(0,9]	M	25	(0,30]	372a	CHARGE D ETUDES JUNIOR	CDI	NA	NA	NA	71	Activ. architecture & ingénierie	0	NA	SMS	NA	NA	NA	NA	NA	NA	NA	NA	NA	NA	NA	apte	NA	MN	3	none	(0,50]	MN	3	autre
874	26273	M	ACTIVITÉS SPÉCIALISÉES, SCIENTIFIQUES ET TECHNIQUES	Conseil pour les affaires et autres conseils de gestion	1	(0,9]	F	35	(30,40]	374c	TECHNICO-COMMERCIALE	CDI	NA	NA	NA	70	Activités des sièges sociaux	0	NA	SMS	NA	NA	NA	NA	NA	NA	NA	NA	NA	NA	NA	apte	NA	MN	3	none	(0,50]	MN	3	autre
875	26274	M	ACTIVITÉS SPÉCIALISÉES, SCIENTIFIQUES ET TECHNIQUES	Ingénierie, études techniques	56	(49,249]	M	28	(0,30]	388c	CONSULTANT	CDI	NA	NA	NA	71	Activ. architecture & ingénierie	0	NA	SMS	NA	NA	NA	NA	NA	NA	NA	NA	NA	NA	NA	apte	NA	MN	3	none	(0,50]	MN	3	autre
876	26276	M	ACTIVITÉS SPÉCIALISÉES, SCIENTIFIQUES ET TECHNIQUES	Ingénierie, études techniques	36	(9,49]	M	24	(0,30]	38	CONSULTANT	CDI	NA	NA	NA	71	Activ. architecture & ingénierie	0	NA	SMS	NA	NA	NA	NA	NA	NA	NA	NA	NA	NA	NA	apte	NA	MN	3	none	(0,50]	MN	3	autre
877	26277	M	ACTIVITÉS SPÉCIALISÉES, SCIENTIFIQUES ET TECHNIQUES	Ingénierie, études techniques	56	(49,249]	M	29	(0,30]	388C	CONSULTANTE	CDI	NA	NA	NA	71	Activ. architecture & ingénierie	0	NA	SMS	NA	NA	NA	NA	NA	NA	NA	NA	NA	NA	NA	apte	NA	MN	3	none	(0,50]	MN	3	autre
878	26278	M	ACTIVITÉS SPÉCIALISÉES, SCIENTIFIQUES ET TECHNIQUES	Ingénierie, études techniques	56	(49,249]	M	28	(0,30]	388c	INGENIEUR CONSULTANT	CDI	NA	NA	NA	71	Activ. architecture & ingénierie	0	NA	SMS	NA	NA	NA	NA	NA	NA	NA	NA	NA	NA	NA	apte	NA	MN	3	none	(0,50]	MN	3	autre
879	26285	M	ACTIVITÉS SPÉCIALISÉES, SCIENTIFIQUES ET TECHNIQUES	Conseil pour les affaires et autres conseils de gestion	13	(9,49]	M	39	(30,40]	388a	CONSULTANT EN DEVELOPPEMENT INFORMATIQUE	CDI	NA	NA	NA	70	Activités des sièges sociaux	0	NA	SMS	NA	NA	NA	NA	NA	NA	NA	NA	NA	NA	NA	apte	NA	MN	3	none	(0,50]	MN	3	autre
880	26288	M	ACTIVITÉS SPÉCIALISÉES, SCIENTIFIQUES ET TECHNIQUES	Conseil pour les affaires et autres conseils de gestion	13	(9,49]	F	29	(0,30]	372c	CONSULTANTE JUNIOR	CDD	NA	NA	NA	70	Activités des sièges sociaux	0	NA	SMS	NA	NA	NA	NA	NA	NA	NA	NA	NA	NA	NA	apte	NA	MN	3	none	(0,50]	MN	3	autre
881	26309	M	ACTIVITÉS SPÉCIALISÉES, SCIENTIFIQUES ET TECHNIQUES	Analyses, essais et inspections techniques	48	(9,49]	M	44	(40,50]	374c	RESPONSABLE DEVELOPPEMENT PRODUIT	CDI	NA	NA	NA	71	Activ. architecture & ingénierie	3	NA	SMS	NA	NA	NA	NA	NA	NA	NA	NA	NA	NA	NA	apte	NA	MN	3	none	(0,50]	MN	3	autre
882	26314	M	ACTIVITÉS SPÉCIALISÉES, SCIENTIFIQUES ET TECHNIQUES	Ingénierie, études techniques	9	(0,9]	M	26	(0,30]	387f	TECHNICIENNE	CDD	NA	NA	NA	71	Activ. architecture & ingénierie	0	NA	SMS	NA	NA	NA	NA	NA	NA	NA	NA	NA	NA	NA	apte	NA	MN	3	none	(0,50]	MN	3	autre
883	26321	M	ACTIVITÉS SPÉCIALISÉES, SCIENTIFIQUES ET TECHNIQUES	Ingénierie, études techniques	28	(9,49]	F	26	(0,30]	387F	CHARGE DE PROJETS	CDD	NA	NA	NA	71	Activ. architecture & ingénierie	0	NA	SMS	NA	NA	NA	NA	NA	NA	NA	NA	NA	NA	NA	apte	NA	MN	3	none	(0,50]	MN	3	autre
884	26336	M	ACTIVITÉS SPÉCIALISÉES, SCIENTIFIQUES ET TECHNIQUES	Ingénierie, études techniques	18	(9,49]	F	22	(0,30]	372c	ASSISTANTE RH	C. Professionnalisation	NA	NA	NA	71	Activ. architecture & ingénierie	0	NA	SMS	NA	NA	NA	NA	NA	NA	NA	NA	NA	NA	NA	apte	NA	MN	3	none	(0,50]	MN	3	autre
885	26337	M	ACTIVITÉS SPÉCIALISÉES, SCIENTIFIQUES ET TECHNIQUES	Ingénierie, études techniques	36	(9,49]	M	23	(0,30]	38	INGENIEUR D AFFAIRES	CDI	NA	NA	NA	71	Activ. architecture & ingénierie	0	NA	SMS	NA	NA	NA	NA	NA	NA	NA	NA	NA	NA	NA	apte	NA	MN	3	none	(0,50]	MN	3	autre
886	26340	M	ACTIVITÉS SPÉCIALISÉES, SCIENTIFIQUES ET TECHNIQUES	Conseil pour les affaires et autres conseils de gestion	16	(9,49]	F	46	(40,50]	381b	CHARGEE DE PROGRAMME	CDI	NA	NA	NA	70	Activités des sièges sociaux	0	NA	SMS	NA	NA	NA	NA	NA	NA	NA	NA	NA	NA	NA	apte	NA	MN	3	none	(0,50]	MN	3	autre
887	26345	M	ACTIVITÉS SPÉCIALISÉES, SCIENTIFIQUES ET TECHNIQUES	Ingénierie, études techniques	28	(9,49]	M	24	(0,30]	387f	CHARGE DEVELOPPEMENT TERRITORIAL	CDD	NA	NA	NA	71	Activ. architecture & ingénierie	0	NA	SMS	NA	NA	NA	NA	NA	NA	NA	NA	NA	NA	NA	apte	NA	MN	3	none	(0,50]	MN	3	autre
888	26347	M	ACTIVITÉS SPÉCIALISÉES, SCIENTIFIQUES ET TECHNIQUES	Ingénierie, études techniques	18	(9,49]	F	24	(0,30]	372E	ASSISTANTE JURIDIQUE	C. Professionnalisation	NA	NA	NA	71	Activ. architecture & ingénierie	0	NA	SMS	NA	NA	NA	NA	NA	NA	NA	NA	NA	NA	NA	apte	NA	MN	3	none	(0,50]	MN	3	autre
889	26350	M	ACTIVITÉS SPÉCIALISÉES, SCIENTIFIQUES ET TECHNIQUES	Ingénierie, études techniques	2	(0,9]	M	49	(40,50]	374d	DIRECTEUR COMMERCIAL	CDI	NA	NA	NA	71	Activ. architecture & ingénierie	0	NA	SMS	NA	NA	NA	NA	NA	NA	NA	NA	NA	NA	NA	apte	NA	MN	3	none	(0,50]	MN	3	autre
890	26354	M	ACTIVITÉS SPÉCIALISÉES, SCIENTIFIQUES ET TECHNIQUES	Conseil pour les affaires et autres conseils de gestion	5	(0,9]	F	23	(0,30]	375b	DIRECTRICE DE CLIENTELE	CDI	NA	NA	NA	70	Activités des sièges sociaux	0	NA	SMS	NA	NA	NA	NA	NA	NA	NA	NA	NA	NA	NA	apte	NA	MN	3	none	(0,50]	MN	3	autre
891	26363	M	ACTIVITÉS SPÉCIALISÉES, SCIENTIFIQUES ET TECHNIQUES	Ingénierie, études techniques	20	(9,49]	F	25	(0,30]	383a	DESSINATRICE PROJETEUSE	CDD	NA	NA	NA	71	Activ. architecture & ingénierie	0	NA	SMS	NA	NA	NA	NA	NA	NA	NA	NA	NA	NA	NA	apte	NA	MN	3	none	(0,50]	MN	3	autre
892	26364	M	ACTIVITÉS SPÉCIALISÉES, SCIENTIFIQUES ET TECHNIQUES	Ingénierie, études techniques	7	(0,9]	M	25	(0,30]	383a	INGENIEUR TECHNICO COMMERCIAL	CDI	NA	NA	NA	71	Activ. architecture & ingénierie	0	NA	SMS	NA	NA	NA	NA	NA	NA	NA	NA	NA	NA	NA	apte	NA	MN	3	none	(0,50]	MN	3	autre
893	26366	M	ACTIVITÉS SPÉCIALISÉES, SCIENTIFIQUES ET TECHNIQUES	Ingénierie, études techniques	18	(9,49]	M	29	(0,30]	386b	GEOLOGUE	CDD	NA	NA	NA	71	Activ. architecture & ingénierie	0	NA	SMS	NA	NA	NA	NA	NA	NA	NA	NA	NA	NA	NA	apte	NA	MN	3	none	(0,50]	MN	3	autre
894	26380	M	ACTIVITÉS SPÉCIALISÉES, SCIENTIFIQUES ET TECHNIQUES	Analyses, essais et inspections techniques	20	(9,49]	F	33	(30,40]	375b	CHARGEE DE COMMUNICATION	CDD	NA	NA	NA	71	Activ. architecture & ingénierie	0	NA	SMS	NA	NA	NA	NA	NA	NA	NA	NA	NA	NA	NA	apte	NA	MN	3	none	(0,50]	MN	3	autre
895	26381	M	ACTIVITÉS SPÉCIALISÉES, SCIENTIFIQUES ET TECHNIQUES	Conseil pour les affaires et autres conseils de gestion	15	(9,49]	M	68	(60,70]	388a	CONSULTANT	CDI	NA	NA	NA	70	Activités des sièges sociaux	0	NA	SMS	NA	NA	NA	NA	NA	NA	NA	NA	NA	NA	NA	apte	NA	MN	3	none	(50,70]	MN	3	autre
896	26393	M	ACTIVITÉS SPÉCIALISÉES, SCIENTIFIQUES ET TECHNIQUES	Analyses, essais et inspections techniques	8	(0,9]	M	23	(0,30]	383a	CHARGEE DE DEVELOPPEMENT	CDD	NA	NA	NA	71	Activ. architecture & ingénierie	0	NA	SMR	NA	NA	NA	NA	NA	NA	NA	NA	NA	NA	NA	apte	NA	MN	3	none	(0,50]	MN	3	autre
897	26407	M	ACTIVITÉS SPÉCIALISÉES, SCIENTIFIQUES ET TECHNIQUES	Conseil pour les affaires et autres conseils de gestion	9	(0,9]	M	27	(0,30]	387f	CONSULTANT	CDI	NA	NA	NA	70	Activités des sièges sociaux	4	NA	SMS	NA	NA	NA	NA	NA	NA	NA	NA	NA	NA	NA	apte	NA	MN	3	none	(0,50]	MN	3	autre
898	26417	M	ACTIVITÉS SPÉCIALISÉES, SCIENTIFIQUES ET TECHNIQUES	Ingénierie, études techniques	36	(9,49]	M	28	(0,30]	38	INGENIEUR GENERALISTE	CDI	NA	NA	NA	71	Activ. architecture & ingénierie	0	NA	SMS	NA	NA	NA	NA	NA	NA	NA	NA	NA	NA	NA	apte	NA	MN	3	none	(0,50]	MN	3	autre
899	26418	M	ACTIVITÉS SPÉCIALISÉES, SCIENTIFIQUES ET TECHNIQUES	Ingénierie, études techniques	36	(9,49]	M	27	(0,30]	38	INGENIEUR	CDI	NA	NA	NA	71	Activ. architecture & ingénierie	0	NA	SMS	NA	NA	NA	NA	NA	NA	NA	NA	NA	NA	NA	apte	NA	MN	3	none	(0,50]	MN	3	autre
900	26428	M	ACTIVITÉS SPÉCIALISÉES, SCIENTIFIQUES ET TECHNIQUES	Ingénierie, études techniques	56	(49,249]	F	24	(0,30]	372C	CHARGE DU RECRUTEMENT	C. Professionnalisation	NA	NA	NA	71	Activ. architecture & ingénierie	0	NA	SMS	NA	NA	NA	NA	NA	NA	NA	NA	NA	NA	NA	apte	NA	MN	3	none	(0,50]	MN	3	autre
901	26438	M	ACTIVITÉS SPÉCIALISÉES, SCIENTIFIQUES ET TECHNIQUES	Ingénierie, études techniques	36	(9,49]	M	28	(0,30]	38	INGENIEUR	CDI	NA	NA	NA	71	Activ. architecture & ingénierie	0	NA	SMS	NA	NA	NA	NA	NA	NA	NA	NA	NA	NA	NA	apte	NA	MN	3	none	(0,50]	MN	3	autre
902	26450	M	ACTIVITÉS SPÉCIALISÉES, SCIENTIFIQUES ET TECHNIQUES	Ingénierie, études techniques	22	(9,49]	M	22	(0,30]	386d	CHARGE D ETUDE EAU ENVIRONNEMENT	CDD	NA	NA	NA	71	Activ. architecture & ingénierie	0	NA	SMS	NA	NA	NA	NA	NA	NA	NA	NA	NA	NA	NA	apte	NA	MN	3	none	(0,50]	MN	3	autre
903	26454	M	ACTIVITÉS SPÉCIALISÉES, SCIENTIFIQUES ET TECHNIQUES	Ingénierie, études techniques	168	(49,249]	M	22	(0,30]	387f	APPRENTI INGENIEUR	Apprenti	NA	NA	NA	71	Activ. architecture & ingénierie	0	NA	SMS	NA	NA	NA	NA	NA	NA	NA	NA	NA	NA	NA	apte	NA	MN	3	none	(0,50]	MN	3	autre
904	26463	M	ACTIVITÉS SPÉCIALISÉES, SCIENTIFIQUES ET TECHNIQUES	Ingénierie, études techniques	164	(49,249]	M	26	(0,30]	388a	INGENIEUR PETROLIER	CDI	NA	NA	NA	71	Activ. architecture & ingénierie	0	NA	SMS	NA	NA	NA	NA	NA	NA	NA	NA	NA	NA	NA	apte	NA	MN	3	none	(0,50]	MN	3	autre
905	26464	M	ACTIVITÉS SPÉCIALISÉES, SCIENTIFIQUES ET TECHNIQUES	Ingénierie, études techniques	164	(49,249]	M	23	(0,30]	386a	INGENIEUR INFORMATIQUE	CDI	NA	NA	NA	71	Activ. architecture & ingénierie	0	NA	SMS	NA	NA	NA	NA	NA	NA	NA	NA	NA	NA	NA	apte	NA	MN	3	none	(0,50]	MN	3	autre
906	26476	M	ACTIVITÉS SPÉCIALISÉES, SCIENTIFIQUES ET TECHNIQUES	Ingénierie, études techniques	8	(0,9]	F	24	(0,30]	387F	APPRENTI INGENIEUR	Apprenti	NA	NA	NA	71	Activ. architecture & ingénierie	0	NA	SMS	NA	NA	NA	NA	NA	NA	NA	NA	NA	NA	NA	apte	NA	MN	3	none	(0,50]	MN	3	autre
907	26478	M	ACTIVITÉS SPÉCIALISÉES, SCIENTIFIQUES ET TECHNIQUES	Ingénierie, études techniques	11	(9,49]	F	24	(0,30]	38	INGENIEUR CHAGE D ETUDES	CDD	NA	NA	NA	71	Activ. architecture & ingénierie	0	NA	SMS	NA	NA	NA	NA	NA	NA	NA	NA	NA	NA	NA	apte	NA	MN	3	none	(0,50]	MN	3	autre
908	26485	M	ACTIVITÉS SPÉCIALISÉES, SCIENTIFIQUES ET TECHNIQUES	Ingénierie, études techniques	28	(9,49]	F	27	(0,30]	387f	CHARGEE DE DEVELOPPEMENT TERRITORIAL AMIENS	CDD	NA	NA	NA	71	Activ. architecture & ingénierie	0	NA	SMS	NA	NA	NA	NA	NA	NA	NA	NA	NA	NA	NA	apte	NA	MN	3	none	(0,50]	MN	3	autre
909	26491	M	ACTIVITÉS SPÉCIALISÉES, SCIENTIFIQUES ET TECHNIQUES	Ingénierie, études techniques	164	(49,249]	F	27	(0,30]	386a	INGENIEUR GEOLOGUE	CDI	NA	NA	NA	71	Activ. architecture & ingénierie	0	NA	SMS	NA	NA	NA	NA	NA	NA	NA	NA	NA	NA	NA	apte	NA	MN	3	none	(0,50]	MN	3	autre
910	26492	M	ACTIVITÉS SPÉCIALISÉES, SCIENTIFIQUES ET TECHNIQUES	Ingénierie, études techniques	164	(49,249]	M	33	(30,40]	386a	PETROPHYSICIEN	CDI	NA	NA	NA	71	Activ. architecture & ingénierie	0	NA	SMS	NA	NA	NA	NA	NA	NA	NA	NA	NA	NA	NA	apte	NA	MN	3	none	(0,50]	MN	3	autre
911	26494	M	ACTIVITÉS SPÉCIALISÉES, SCIENTIFIQUES ET TECHNIQUES	Ingénierie, études techniques	3	(0,9]	F	27	(0,30]	342g	RESPONSABLE RECHERCHE ET DEVELOPPEMENT	CDI	NA	NA	NA	71	Activ. architecture & ingénierie	0	NA	SMS	NA	NA	NA	NA	NA	NA	NA	NA	NA	NA	NA	apte	NA	MN	3	none	(0,50]	MN	3	autre
912	26498	M	ACTIVITÉS SPÉCIALISÉES, SCIENTIFIQUES ET TECHNIQUES	Ingénierie, études techniques	28	(9,49]	M	26	(0,30]	387F	CHARGE D ETUDES	CDD	NA	NA	NA	71	Activ. architecture & ingénierie	0	NA	SMS	NA	NA	NA	NA	NA	NA	NA	NA	NA	NA	NA	apte	NA	MN	3	none	(0,50]	MN	3	autre
913	26503	M	ACTIVITÉS SPÉCIALISÉES, SCIENTIFIQUES ET TECHNIQUES	Ingénierie, études techniques	18	(9,49]	M	25	(0,30]	372A	JUNIOR FINANCE	CDD	NA	NA	NA	71	Activ. architecture & ingénierie	0	NA	SMS	NA	NA	NA	NA	NA	NA	NA	NA	NA	NA	NA	apte	NA	MN	3	none	(0,50]	MN	3	autre
914	26504	M	ACTIVITÉS SPÉCIALISÉES, SCIENTIFIQUES ET TECHNIQUES	Ingénierie, études techniques	28	(9,49]	M	23	(0,30]	387f	ASSISTANT CHEF DE PROJETS PV	CDD	NA	NA	NA	71	Activ. architecture & ingénierie	0	NA	SMS	NA	NA	NA	NA	NA	NA	NA	NA	NA	NA	NA	apte	NA	MN	3	none	(0,50]	MN	3	autre
915	26512	M	ACTIVITÉS SPÉCIALISÉES, SCIENTIFIQUES ET TECHNIQUES	Conseil pour les affaires et autres conseils de gestion	1	(0,9]	M	66	(60,70]	388e	ANIMATEUR DE RESEAU	CDI	NA	NA	NA	70	Activités des sièges sociaux	0	NA	SMS	NA	NA	NA	NA	NA	NA	NA	NA	NA	NA	NA	apte	NA	MN	3	none	(50,70]	MN	3	autre
916	26520	M	ACTIVITÉS SPÉCIALISÉES, SCIENTIFIQUES ET TECHNIQUES	Conseil pour les affaires et autres conseils de gestion	4	(0,9]	M	61	(60,70]	374c	DIRECTEUR	CDD	NA	NA	NA	70	Activités des sièges sociaux	0	NA	SMS	NA	NA	NA	NA	NA	NA	NA	NA	NA	NA	NA	apte	NA	MN	3	none	(50,70]	MN	3	autre
917	26521	M	ACTIVITÉS SPÉCIALISÉES, SCIENTIFIQUES ET TECHNIQUES	Ingénierie, études techniques	164	(49,249]	M	24	(0,30]	388a	INGENIEUR INFORMATIQUE	CDI	NA	NA	NA	71	Activ. architecture & ingénierie	0	NA	SMS	NA	NA	NA	NA	NA	NA	NA	NA	NA	NA	NA	apte	NA	MN	3	none	(0,50]	MN	3	autre
918	26530	M	ACTIVITÉS SPÉCIALISÉES, SCIENTIFIQUES ET TECHNIQUES	Ingénierie, études techniques	9	(0,9]	F	29	(0,30]	372b	CHARGEE DE MISSION	CDD	NA	NA	NA	71	Activ. architecture & ingénierie	0	NA	SMS	NA	NA	NA	NA	NA	NA	NA	NA	NA	NA	NA	apte	NA	MN	3	none	(0,50]	MN	3	autre
919	26540	M	ACTIVITÉS SPÉCIALISÉES, SCIENTIFIQUES ET TECHNIQUES	Conseil pour les affaires et autres conseils de gestion	5	(0,9]	M	24	(0,30]	372b	CONSULTANT	CDI	NA	NA	NA	70	Activités des sièges sociaux	0	NA	SMS	NA	NA	NA	NA	NA	NA	NA	NA	NA	NA	NA	apte	NA	MN	3	none	(0,50]	MN	3	autre
920	26542	M	ACTIVITÉS SPÉCIALISÉES, SCIENTIFIQUES ET TECHNIQUES	Ingénierie, études techniques	36	(9,49]	M	29	(0,30]	388A	CONSULTANT	CDI	NA	NA	NA	71	Activ. architecture & ingénierie	0	NA	SMS	NA	NA	NA	NA	NA	NA	NA	NA	NA	NA	NA	apte	NA	MN	3	none	(0,50]	MN	3	autre
921	26556	M	ACTIVITÉS SPÉCIALISÉES, SCIENTIFIQUES ET TECHNIQUES	Ingénierie, études techniques	36	(9,49]	M	31	(30,40]	388A	CONSULTANT	CDI	NA	NA	NA	71	Activ. architecture & ingénierie	0	NA	SMS	NA	NA	NA	NA	NA	NA	NA	NA	NA	NA	NA	apte	NA	MN	3	none	(0,50]	MN	3	autre
922	26557	M	ACTIVITÉS SPÉCIALISÉES, SCIENTIFIQUES ET TECHNIQUES	Ingénierie, études techniques	36	(9,49]	M	26	(0,30]	388a	CONSULTANT	CDI	NA	NA	NA	71	Activ. architecture & ingénierie	0	NA	SMS	NA	NA	NA	NA	NA	NA	NA	NA	NA	NA	NA	apte	NA	MN	3	none	(0,50]	MN	3	autre
923	26565	M	ACTIVITÉS SPÉCIALISÉES, SCIENTIFIQUES ET TECHNIQUES	Conseil pour les affaires et autres conseils de gestion	5	(0,9]	M	48	(40,50]	372b	CONSULTANT	CDI	NA	NA	NA	70	Activités des sièges sociaux	0	NA	SMS	NA	NA	NA	NA	NA	NA	NA	NA	NA	NA	NA	apte	NA	MN	3	none	(0,50]	MN	3	autre
924	26566	M	ACTIVITÉS SPÉCIALISÉES, SCIENTIFIQUES ET TECHNIQUES	Conseil pour les affaires et autres conseils de gestion	6	(0,9]	M	24	(0,30]	374b	CONSEILLER ACHAT	CDI	NA	NA	NA	70	Activités des sièges sociaux	0	NA	SMS	NA	NA	NA	NA	NA	NA	NA	NA	NA	NA	NA	apte	NA	MN	3	none	(0,50]	MN	3	autre
925	26567	M	ACTIVITÉS SPÉCIALISÉES, SCIENTIFIQUES ET TECHNIQUES	Ingénierie, études techniques	5	(0,9]	M	27	(0,30]	386d	CHARGE D ETUDES	CDI	NA	NA	NA	71	Activ. architecture & ingénierie	0	NA	SMS	NA	NA	NA	NA	NA	NA	NA	NA	NA	NA	NA	apte	NA	MN	3	none	(0,50]	MN	3	autre
926	26572	M	ACTIVITÉS SPÉCIALISÉES, SCIENTIFIQUES ET TECHNIQUES	Conseil pour les affaires et autres conseils de gestion	19	(9,49]	M	22	(0,30]	388B	DATA ANALYSTE	CDD	NA	NA	NA	70	Activités des sièges sociaux	0	NA	SMS	NA	NA	NA	NA	NA	NA	NA	NA	NA	NA	NA	apte	NA	MN	3	none	(0,50]	MN	3	autre
927	26575	M	ACTIVITÉS SPÉCIALISÉES, SCIENTIFIQUES ET TECHNIQUES	Ingénierie, études techniques	36	(9,49]	M	33	(30,40]	388A	CONSULTANT	CDI	NA	NA	NA	71	Activ. architecture & ingénierie	0	NA	SMS	NA	NA	NA	NA	NA	NA	NA	NA	NA	NA	NA	apte	NA	MN	3	none	(0,50]	MN	3	autre
928	26589	M	ACTIVITÉS SPÉCIALISÉES, SCIENTIFIQUES ET TECHNIQUES	Ingénierie, études techniques	164	(49,249]	M	30	(0,30]	388b	INGENIEUR INFORMATIQUE	CDI	NA	NA	NA	71	Activ. architecture & ingénierie	0	NA	SMS	NA	NA	NA	NA	NA	NA	NA	NA	NA	NA	NA	apte	NA	MN	3	none	(0,50]	MN	3	autre
929	26591	M	ACTIVITÉS SPÉCIALISÉES, SCIENTIFIQUES ET TECHNIQUES	Ingénierie, études techniques	6	(0,9]	F	18	(0,30]	372a	APPRENTIE ECOMISTE	Apprenti	NA	NA	NA	71	Activ. architecture & ingénierie	0	NA	SMS	NA	NA	NA	NA	NA	NA	NA	NA	NA	NA	NA	apte	NA	MN	3	none	(0,50]	MN	3	autre
930	26594	M	ACTIVITÉS SPÉCIALISÉES, SCIENTIFIQUES ET TECHNIQUES	Ingénierie, études techniques	36	(9,49]	M	28	(0,30]	388d	BUSINESS MANAGER	CDI	NA	NA	NA	71	Activ. architecture & ingénierie	0	NA	SMS	NA	NA	NA	NA	NA	NA	NA	NA	NA	NA	NA	apte	NA	MN	3	none	(0,50]	MN	3	autre
931	26597	M	ACTIVITÉS SPÉCIALISÉES, SCIENTIFIQUES ET TECHNIQUES	Conseil pour les affaires et autres conseils de gestion	6	(0,9]	F	28	(0,30]	374b	ASSISTANT COMMERCIAL	CDD	NA	NA	NA	70	Activités des sièges sociaux	0	NA	SMS	NA	NA	NA	NA	NA	NA	NA	NA	NA	NA	NA	apte	NA	MN	3	none	(0,50]	MN	3	autre
932	26613	M	ACTIVITÉS SPÉCIALISÉES, SCIENTIFIQUES ET TECHNIQUES	Ingénierie, études techniques	5	(0,9]	M	25	(0,30]	388b	INGENIEUR R ET D SECURITE	CDI	NA	NA	NA	71	Activ. architecture & ingénierie	0	NA	SMS	NA	NA	NA	NA	NA	NA	NA	NA	NA	NA	NA	apte	NA	MN	3	none	(0,50]	MN	3	autre
933	26618	M	ACTIVITÉS SPÉCIALISÉES, SCIENTIFIQUES ET TECHNIQUES	Ingénierie, études techniques	2	(0,9]	F	24	(0,30]	388a	INGENIEUR	CDI	NA	NA	NA	71	Activ. architecture & ingénierie	0	NA	SMS	NA	NA	NA	NA	NA	NA	NA	NA	NA	NA	NA	apte	NA	MN	3	none	(0,50]	MN	3	autre
934	26625	M	ACTIVITÉS SPÉCIALISÉES, SCIENTIFIQUES ET TECHNIQUES	Conseil pour les affaires et autres conseils de gestion	1	(0,9]	M	19	(0,30]	376e	COMMERCIAL	CDI	NA	NA	NA	70	Activités des sièges sociaux	0	NA	SMS	NA	NA	NA	NA	NA	NA	NA	NA	NA	NA	NA	apte	NA	MN	3	none	(0,50]	MN	3	autre
935	26626	M	ACTIVITÉS SPÉCIALISÉES, SCIENTIFIQUES ET TECHNIQUES	Conseil pour les affaires et autres conseils de gestion	1	(0,9]	M	41	(40,50]	372B	MANAGER	CDI	NA	NA	NA	70	Activités des sièges sociaux	0	NA	SMS	NA	NA	NA	NA	NA	NA	NA	NA	NA	NA	NA	apte	NA	MN	3	none	(0,50]	MN	3	autre
936	26629	M	ACTIVITÉS SPÉCIALISÉES, SCIENTIFIQUES ET TECHNIQUES	Ingénierie, études techniques	168	(49,249]	F	35	(30,40]	386d	CHEF DE PROJET	CDI	NA	NA	NA	71	Activ. architecture & ingénierie	0	NA	SMS	NA	NA	NA	NA	NA	NA	NA	NA	NA	NA	NA	apte	NA	MN	3	none	(0,50]	MN	3	autre
937	26632	M	ACTIVITÉS SPÉCIALISÉES, SCIENTIFIQUES ET TECHNIQUES	Conseil pour les affaires et autres conseils de gestion	19	(9,49]	M	21	(0,30]	388B	DATA ANALYSTE	CDD	NA	NA	NA	70	Activités des sièges sociaux	0	NA	SMS	NA	NA	NA	NA	NA	NA	NA	NA	NA	NA	NA	apte	NA	MN	3	none	(0,50]	MN	3	autre
938	26633	M	ACTIVITÉS SPÉCIALISÉES, SCIENTIFIQUES ET TECHNIQUES	Ingénierie, études techniques	18	(9,49]	M	24	(0,30]	373C	JUNIOR FINANCE	CDD	NA	NA	NA	71	Activ. architecture & ingénierie	-1	NA	SMS	NA	NA	NA	NA	NA	NA	NA	NA	NA	NA	NA	apte	NA	MN	3	none	(0,50]	MN	3	autre
939	26636	M	ACTIVITÉS SPÉCIALISÉES, SCIENTIFIQUES ET TECHNIQUES	Ingénierie, études techniques	36	(9,49]	M	31	(30,40]	388A	CONSULTANT	CDI	NA	NA	NA	71	Activ. architecture & ingénierie	0	NA	SMS	NA	NA	NA	NA	NA	NA	NA	NA	NA	NA	NA	apte	NA	MN	3	none	(0,50]	MN	3	autre
940	26642	M	ACTIVITÉS SPÉCIALISÉES, SCIENTIFIQUES ET TECHNIQUES	Ingénierie, études techniques	56	(49,249]	M	29	(0,30]	388C	CONSULTANT	CDI	NA	NA	NA	71	Activ. architecture & ingénierie	0	NA	SMS	NA	NA	NA	NA	NA	NA	NA	NA	NA	NA	NA	apte	NA	MN	3	none	(0,50]	MN	3	autre
941	26645	M	ACTIVITÉS SPÉCIALISÉES, SCIENTIFIQUES ET TECHNIQUES	Conseil en relations publiques et communication	7	(0,9]	F	32	(30,40]	388c	CHEF DE PROJET	CDI	NA	NA	NA	70	Activités des sièges sociaux	1	NA	SMS	NA	NA	NA	NA	NA	NA	NA	NA	NA	NA	NA	apte	NA	MN	3	none	(0,50]	MN	3	autre
942	26649	M	ACTIVITÉS SPÉCIALISÉES, SCIENTIFIQUES ET TECHNIQUES	Conseil pour les affaires et autres conseils de gestion	9	(0,9]	F	32	(30,40]	387f	CHEF DE PROJET	CDI	NA	NA	NA	70	Activités des sièges sociaux	0	NA	SMS	NA	NA	NA	NA	NA	NA	NA	NA	NA	NA	NA	apte	NA	MN	3	none	(0,50]	MN	3	autre
943	26656	M	ACTIVITÉS SPÉCIALISÉES, SCIENTIFIQUES ET TECHNIQUES	Ingénierie, études techniques	28	(9,49]	M	50	(40,50]	387f	CHARGE DEVELOPPEMENT TERRITORIAL	CDD	NA	NA	NA	71	Activ. architecture & ingénierie	0	NA	SMS	NA	NA	NA	NA	NA	NA	NA	NA	NA	NA	NA	apte	NA	MN	3	none	(0,50]	MN	3	autre
944	26659	M	ACTIVITÉS SPÉCIALISÉES, SCIENTIFIQUES ET TECHNIQUES	Conseil pour les affaires et autres conseils de gestion	68	(49,249]	F	43	(40,50]	387f	MAITRE D OEUVRE	CDI	NA	NA	NA	70	Activités des sièges sociaux	0	NA	SMS	NA	NA	NA	NA	NA	NA	NA	NA	NA	NA	NA	apte	NA	MN	3	none	(0,50]	MN	3	autre
945	26662	M	ACTIVITÉS SPÉCIALISÉES, SCIENTIFIQUES ET TECHNIQUES	Conseil pour les affaires et autres conseils de gestion	68	(49,249]	F	49	(40,50]	372c	CONSULTANTE	CDI	NA	NA	NA	70	Activités des sièges sociaux	0	NA	SMS	NA	NA	NA	NA	NA	NA	NA	NA	NA	NA	NA	apte	NA	MN	3	none	(0,50]	MN	3	autre
946	26664	M	ACTIVITÉS SPÉCIALISÉES, SCIENTIFIQUES ET TECHNIQUES	Ingénierie, études techniques	164	(49,249]	M	28	(0,30]	388a	INGENIEUR INFORMATIQUE	CDI	NA	NA	NA	71	Activ. architecture & ingénierie	0	NA	SMS	NA	NA	NA	NA	NA	NA	NA	NA	NA	NA	NA	apte	NA	MN	3	none	(0,50]	MN	3	autre
947	26670	M	ACTIVITÉS SPÉCIALISÉES, SCIENTIFIQUES ET TECHNIQUES	Ingénierie, études techniques	4	(0,9]	F	30	(0,30]	381a	INGENIEUR	CDI	NA	NA	NA	71	Activ. architecture & ingénierie	1	NA	SMS	NA	NA	NA	NA	NA	NA	NA	NA	NA	NA	NA	apte	NA	MN	3	none	(0,50]	MN	3	autre
948	26675	M	ACTIVITÉS SPÉCIALISÉES, SCIENTIFIQUES ET TECHNIQUES	Ingénierie, études techniques	36	(9,49]	M	25	(0,30]	388A	CONSULTANT	CDI	NA	NA	NA	71	Activ. architecture & ingénierie	0	NA	SMS	NA	NA	NA	NA	NA	NA	NA	NA	NA	NA	NA	apte	NA	MN	3	none	(0,50]	MN	3	autre
949	26678	M	ACTIVITÉS SPÉCIALISÉES, SCIENTIFIQUES ET TECHNIQUES	Ingénierie, études techniques	36	(9,49]	M	28	(0,30]	388A	INGENIEUR INFORMATIQUE	CDI	NA	NA	NA	71	Activ. architecture & ingénierie	-1	NA	SMS	NA	NA	NA	NA	NA	NA	NA	NA	NA	NA	NA	apte	NA	MN	3	none	(0,50]	MN	3	autre
950	26679	M	ACTIVITÉS SPÉCIALISÉES, SCIENTIFIQUES ET TECHNIQUES	Ingénierie, études techniques	164	(49,249]	M	25	(0,30]	388a	INGENIEUR INFORMATIQUE	CDI	NA	NA	NA	71	Activ. architecture & ingénierie	0	NA	SMS	NA	NA	NA	NA	NA	NA	NA	NA	NA	NA	NA	apte	NA	MN	3	none	(0,50]	MN	3	autre
951	26688	M	ACTIVITÉS SPÉCIALISÉES, SCIENTIFIQUES ET TECHNIQUES	Conseil pour les affaires et autres conseils de gestion	19	(9,49]	M	24	(0,30]	388B	DATA ANALYSTE	CDD	NA	NA	NA	70	Activités des sièges sociaux	0	NA	SMS	NA	NA	NA	NA	NA	NA	NA	NA	NA	NA	NA	apte	NA	MN	3	none	(0,50]	MN	3	autre
952	26700	M	ACTIVITÉS SPÉCIALISÉES, SCIENTIFIQUES ET TECHNIQUES	Conseil pour les affaires et autres conseils de gestion	13	(9,49]	M	45	(40,50]	374c	COMMERCIAL SEDENTAIRE	CDD	NA	NA	NA	70	Activités des sièges sociaux	0	NA	SMS	NA	NA	NA	NA	NA	NA	NA	NA	NA	NA	NA	apte	NA	MN	3	none	(0,50]	MN	3	autre
953	26703	M	ACTIVITÉS SPÉCIALISÉES, SCIENTIFIQUES ET TECHNIQUES	Conseil pour les affaires et autres conseils de gestion	19	(9,49]	M	23	(0,30]	388B	DATA ANALYSTE	CDD	NA	NA	NA	70	Activités des sièges sociaux	0	NA	SMS	NA	NA	NA	NA	NA	NA	NA	NA	NA	NA	NA	apte	NA	MN	3	none	(0,50]	MN	3	autre
954	26704	M	ACTIVITÉS SPÉCIALISÉES, SCIENTIFIQUES ET TECHNIQUES	Conseil pour les affaires et autres conseils de gestion	19	(9,49]	F	24	(0,30]	388B	DATA ANALYSTE	CDD	NA	NA	NA	70	Activités des sièges sociaux	0	NA	SMS	NA	NA	NA	NA	NA	NA	NA	NA	NA	NA	NA	apte	NA	MN	3	none	(0,50]	MN	3	autre
955	26711	M	ACTIVITÉS SPÉCIALISÉES, SCIENTIFIQUES ET TECHNIQUES	Ingénierie, études techniques	164	(49,249]	M	25	(0,30]	388a	PRODUCT ANALYST	CDI	NA	NA	NA	71	Activ. architecture & ingénierie	0	NA	SMS	NA	NA	NA	NA	NA	NA	NA	NA	NA	NA	NA	apte	NA	MN	3	none	(0,50]	MN	3	autre
956	26713	M	ACTIVITÉS SPÉCIALISÉES, SCIENTIFIQUES ET TECHNIQUES	Ingénierie, études techniques	28	(9,49]	M	23	(0,30]	387F	INGENIEUR PROJETS	CDD	NA	NA	NA	71	Activ. architecture & ingénierie	-1	NA	SMS	NA	NA	NA	NA	NA	NA	NA	NA	NA	NA	NA	apte	NA	MN	3	none	(0,50]	MN	3	autre
957	26715	M	ACTIVITÉS SPÉCIALISÉES, SCIENTIFIQUES ET TECHNIQUES	Ingénierie, études techniques	28	(9,49]	M	23	(0,30]	387F	CHEF DE PROJETS	CDI	NA	NA	NA	71	Activ. architecture & ingénierie	-1	NA	SMS	NA	NA	NA	NA	NA	NA	NA	NA	NA	NA	NA	apte	NA	MN	3	none	(0,50]	MN	3	autre
958	26718	M	ACTIVITÉS SPÉCIALISÉES, SCIENTIFIQUES ET TECHNIQUES	Conseil pour les affaires et autres conseils de gestion	23	(9,49]	M	24	(0,30]	372a	CONSULTANT JUNIOR	CDI	NA	NA	NA	70	Activités des sièges sociaux	-1	NA	SMS	NA	NA	NA	NA	NA	NA	NA	NA	NA	NA	NA	apte	NA	MN	3	none	(0,50]	MN	3	autre
959	26722	M	ACTIVITÉS SPÉCIALISÉES, SCIENTIFIQUES ET TECHNIQUES	Ingénierie, études techniques	36	(9,49]	M	26	(0,30]	388A	CONSULTANT	CDI	NA	NA	NA	71	Activ. architecture & ingénierie	-1	NA	SMS	NA	NA	NA	NA	NA	NA	NA	NA	NA	NA	NA	apte	NA	MN	3	none	(0,50]	MN	3	autre
960	26723	M	ACTIVITÉS SPÉCIALISÉES, SCIENTIFIQUES ET TECHNIQUES	Ingénierie, études techniques	36	(9,49]	M	26	(0,30]	388A	DEVELOPPEUR	CDI	NA	NA	NA	71	Activ. architecture & ingénierie	-1	NA	SMS	NA	NA	NA	NA	NA	NA	NA	NA	NA	NA	NA	apte	NA	MN	3	none	(0,50]	MN	3	autre
961	26732	M	ACTIVITÉS SPÉCIALISÉES, SCIENTIFIQUES ET TECHNIQUES	Conseil pour les affaires et autres conseils de gestion	15	(9,49]	M	50	(40,50]	372d	FORMATEUR	CDI	NA	NA	NA	70	Activités des sièges sociaux	0	NA	SMS	NA	NA	NA	NA	NA	NA	NA	NA	NA	NA	NA	apte	NA	MN	3	none	(0,50]	MN	3	autre
962	26762	M	ACTIVITÉS SPÉCIALISÉES, SCIENTIFIQUES ET TECHNIQUES	Ingénierie, études techniques	56	(49,249]	M	26	(0,30]	388c	CONSULTANT	CDI	NA	NA	NA	71	Activ. architecture & ingénierie	0	NA	SMS	NA	NA	NA	NA	NA	NA	NA	NA	NA	NA	NA	apte	NA	MN	3	none	(0,50]	MN	3	autre
963	26763	M	ACTIVITÉS SPÉCIALISÉES, SCIENTIFIQUES ET TECHNIQUES	Ingénierie, études techniques	56	(49,249]	M	24	(0,30]	388c	CONSULTANT	CDI	NA	NA	NA	71	Activ. architecture & ingénierie	0	NA	SMS	NA	NA	NA	NA	NA	NA	NA	NA	NA	NA	NA	apte	NA	MN	3	none	(0,50]	MN	3	autre
964	26764	M	ACTIVITÉS SPÉCIALISÉES, SCIENTIFIQUES ET TECHNIQUES	Ingénierie, études techniques	56	(49,249]	F	34	(30,40]	388c	CONSULTANTE	CDI	NA	NA	NA	71	Activ. architecture & ingénierie	0	NA	SMS	NA	NA	NA	NA	NA	NA	NA	NA	NA	NA	NA	apte	NA	MN	3	none	(0,50]	MN	3	autre
965	26765	M	ACTIVITÉS SPÉCIALISÉES, SCIENTIFIQUES ET TECHNIQUES	Ingénierie, études techniques	56	(49,249]	M	26	(0,30]	388c	CONSULTANT	CDI	NA	NA	NA	71	Activ. architecture & ingénierie	0	NA	SMS	NA	NA	NA	NA	NA	NA	NA	NA	NA	NA	NA	apte	NA	MN	3	none	(0,50]	MN	3	autre
966	26768	M	ACTIVITÉS SPÉCIALISÉES, SCIENTIFIQUES ET TECHNIQUES	Ingénierie, études techniques	56	(49,249]	M	25	(0,30]	388c	CONSULTANT	CDI	NA	NA	NA	71	Activ. architecture & ingénierie	0	NA	SMS	NA	NA	NA	NA	NA	NA	NA	NA	NA	NA	NA	apte	NA	MN	3	none	(0,50]	MN	3	autre
967	26769	M	ACTIVITÉS SPÉCIALISÉES, SCIENTIFIQUES ET TECHNIQUES	Ingénierie, études techniques	56	(49,249]	F	24	(0,30]	388c	CONSULTANTE	CDI	NA	NA	NA	71	Activ. architecture & ingénierie	0	NA	SMS	NA	NA	NA	NA	NA	NA	NA	NA	NA	NA	NA	apte	NA	MN	3	none	(0,50]	MN	3	autre
968	26770	M	ACTIVITÉS SPÉCIALISÉES, SCIENTIFIQUES ET TECHNIQUES	Ingénierie, études techniques	56	(49,249]	M	34	(30,40]	388c	CONSULTANT	CDI	NA	NA	NA	71	Activ. architecture & ingénierie	0	NA	SMS	NA	NA	NA	NA	NA	NA	NA	NA	NA	NA	NA	apte	NA	MN	3	none	(0,50]	MN	3	autre
969	26771	M	ACTIVITÉS SPÉCIALISÉES, SCIENTIFIQUES ET TECHNIQUES	Ingénierie, études techniques	56	(49,249]	F	26	(0,30]	388c	CONSULTANTE	CDI	NA	NA	NA	71	Activ. architecture & ingénierie	0	NA	SMS	NA	NA	NA	NA	NA	NA	NA	NA	NA	NA	NA	apte	NA	MN	3	none	(0,50]	MN	3	autre
970	26772	M	ACTIVITÉS SPÉCIALISÉES, SCIENTIFIQUES ET TECHNIQUES	Ingénierie, études techniques	56	(49,249]	M	29	(0,30]	388c	CONSULTANT	CDI	NA	NA	NA	71	Activ. architecture & ingénierie	0	NA	SMS	NA	NA	NA	NA	NA	NA	NA	NA	NA	NA	NA	apte	NA	MN	3	none	(0,50]	MN	3	autre
971	26774	M	ACTIVITÉS SPÉCIALISÉES, SCIENTIFIQUES ET TECHNIQUES	Ingénierie, études techniques	40	(9,49]	M	25	(0,30]	382a	INGENIEUR D ETUDES	CDD	NA	NA	NA	71	Activ. architecture & ingénierie	-1	NA	SMS	NA	NA	NA	NA	NA	NA	NA	NA	NA	NA	NA	apte	NA	MN	3	none	(0,50]	MN	3	autre
972	26791	M	ACTIVITÉS SPÉCIALISÉES, SCIENTIFIQUES ET TECHNIQUES	Conseil pour les affaires et autres conseils de gestion	2	(0,9]	F	23	(0,30]	374c	COMMERCIALE	Apprenti	NA	NA	NA	70	Activités des sièges sociaux	-1	NA	SMS	NA	NA	NA	NA	NA	NA	NA	NA	NA	NA	NA	apte	NA	MN	3	none	(0,50]	MN	3	autre
973	31302	O	ADMINISTRATION PUBLIQUE	Adm. pub. tutelle santé form. cult. & social (aut que sécu. soc.)	5	(0,9]	F	49	(40,50]	373d	RESPONSABLE DE GESTION EN DELEGATION	CDI	NA	NA	NA	84	Administration publique et défense	28	NA	SMR	NA	NA	NA	NA	NA	NA	NA	NA	NA	NA	NA	apte	NA	OQ	3	none	(0,50]	OQ	3	autre
974	31313	O	ADMINISTRATION PUBLIQUE	Activités générales de sécurité sociale	56	(49,249]	F	44	(40,50]	372f	RESPONSABLE D'UNITE DOCUMENTATION	CDI	NA	NA	NA	84	Administration publique et défense	19	NA	SMS	NA	NA	NA	NA	NA	NA	NA	NA	NA	NA	NA	apte	NA	OQ	3	none	(0,50]	OQ	3	autre
975	31316	O	ADMINISTRATION PUBLIQUE	Adm. pub. tutelle santé form. cult. & social (aut que sécu. soc.)	5	(0,9]	F	54	(50,60]	373d	DELEGUEE REGIONALE	CDI	NA	NA	NA	84	Administration publique et défense	25	NA	SMR	NA	NA	NA	NA	NA	NA	NA	NA	NA	NA	NA	apte	NA	OQ	3	none	(50,70]	OQ	3	autre
976	31319	O	ADMINISTRATION PUBLIQUE	Activités générales de sécurité sociale	28	(9,49]	M	34	(30,40]	37	RESPONSABLE DES OPERATIONS IMMOBILIERES	CDI	NA	NA	NA	84	Administration publique et défense	6	NA	SMS	NA	NA	NA	NA	NA	NA	NA	NA	NA	NA	NA	apte	NA	OQ	3	none	(0,50]	OQ	3	autre
977	31341	O	ADMINISTRATION PUBLIQUE	Activités générales de sécurité sociale	93	(49,249]	F	44	(40,50]	387a	RESPONSABLE SERVICE ACHAT	CDI	NA	NA	NA	84	Administration publique et défense	-1	NA	SMS	NA	NA	NA	NA	NA	NA	NA	NA	NA	NA	NA	apte	NA	OQ	3	none	(0,50]	OQ	3	autre
978	31379	O	ADMINISTRATION PUBLIQUE	Gestion des retraites complémentaires	8	(0,9]	F	57	(50,60]	372c	ADJOINTE AU DRH REGION SUD	CDI	NA	NA	NA	84	Administration publique et défense	4	NA	SMS	NA	NA	NA	NA	NA	NA	NA	NA	NA	NA	NA	apte	NA	OQ	3	none	(50,70]	OQ	3	autre
979	31394	O	ADMINISTRATION PUBLIQUE	Activités générales de sécurité sociale	502	(249,1e+03]	F	42	(40,50]	376f	RESPONSABLE PROFESSIONNELS DE SANTE	CDI	NA	NA	NA	84	Administration publique et défense	18	NA	SMS	NA	NA	NA	NA	NA	NA	NA	NA	NA	NA	NA	apte	NA	OQ	3	none	(0,50]	OQ	3	autre
980	31403	O	ADMINISTRATION PUBLIQUE	Administration publique (tutelle) des activités économiques	48	(9,49]	F	54	(50,60]	375b	CHARGEE DE MISSION	CDI	NA	NA	NA	84	Administration publique et défense	32	NA	SMS	NA	NA	NA	NA	NA	NA	NA	NA	NA	NA	NA	apte	NA	OQ	3	none	(50,70]	OQ	3	autre
981	31404	O	ADMINISTRATION PUBLIQUE	Administration publique (tutelle) des activités économiques	48	(9,49]	F	52	(50,60]	375b	CHARGEE DE MISSION	CDI	NA	NA	NA	84	Administration publique et défense	29	NA	SMS	NA	NA	NA	NA	NA	NA	NA	NA	NA	NA	NA	apte	NA	OQ	3	none	(50,70]	OQ	3	autre
982	31405	O	ADMINISTRATION PUBLIQUE	Administration publique (tutelle) des activités économiques	48	(9,49]	M	59	(50,60]	375b	CHARGE DE MISSION	CDI	NA	NA	NA	84	Administration publique et défense	12	NA	SMS	NA	NA	NA	NA	NA	NA	NA	NA	NA	NA	NA	apte	NA	OQ	3	none	(50,70]	OQ	3	autre
983	31414	O	ADMINISTRATION PUBLIQUE	Activités générales de sécurité sociale	155	(49,249]	F	51	(50,60]	33	RESPONSABLE SERVICE	CDI	NA	NA	NA	84	Administration publique et défense	33	NA	SMS	NA	NA	NA	NA	NA	NA	NA	NA	NA	NA	NA	apte	NA	OQ	3	none	(50,70]	OQ	3	autre
984	31418	O	ADMINISTRATION PUBLIQUE	Administration publique (tutelle) des activités économiques	43	(9,49]	F	53	(50,60]	387f	CHEF DE SERVICE PLANNIFICATION	CDI	NA	NA	NA	84	Administration publique et défense	27	NA	SMS	NA	NA	NA	NA	NA	NA	NA	NA	NA	NA	NA	apte	NA	OQ	3	none	(50,70]	OQ	3	autre
985	31419	O	ADMINISTRATION PUBLIQUE	Administration publique (tutelle) des activités économiques	43	(9,49]	M	59	(50,60]	381a	CHARGE D ETUDES	CDI	NA	NA	NA	84	Administration publique et défense	25	NA	SMS	NA	NA	NA	NA	NA	NA	NA	NA	NA	NA	NA	apte	NA	OQ	3	none	(50,70]	OQ	3	autre
986	31420	O	ADMINISTRATION PUBLIQUE	Administration publique (tutelle) des activités économiques	43	(9,49]	M	49	(40,50]	387f	CHARGE D'INTERVENTION	CDI	NA	NA	NA	84	Administration publique et défense	22	NA	SMS	NA	NA	NA	NA	NA	NA	NA	NA	NA	NA	NA	apte	NA	OQ	3	none	(0,50]	OQ	3	autre
987	31434	O	ADMINISTRATION PUBLIQUE	Activités générales de sécurité sociale	155	(49,249]	F	33	(30,40]	333E	RÉFÉRENT TECHNIQUE RECOUVREMENT	CDI	NA	NA	NA	84	Administration publique et défense	8	NA	SMR	NA	NA	NA	NA	NA	NA	NA	NA	NA	NA	NA	apte	NA	OQ	3	none	(0,50]	OQ	3	autre
988	31439	O	ADMINISTRATION PUBLIQUE	Activités générales de sécurité sociale	502	(249,1e+03]	F	45	(40,50]	376f	AGENT DE MAITRISE	CDI	NA	NA	NA	84	Administration publique et défense	20	NA	SMS	NA	NA	NA	NA	NA	NA	NA	NA	NA	NA	NA	apte	NA	OQ	3	none	(0,50]	OQ	3	autre
989	31443	O	ADMINISTRATION PUBLIQUE	Activités générales de sécurité sociale	502	(249,1e+03]	M	48	(40,50]	376f	RESPONSABLE DE SERVICE INFORMATIQUE	CDI	NA	NA	NA	84	Administration publique et défense	19	NA	SMS	NA	NA	NA	NA	NA	NA	NA	NA	NA	NA	NA	apte	NA	OQ	3	none	(0,50]	OQ	3	autre
990	31449	O	ADMINISTRATION PUBLIQUE	Activités générales de sécurité sociale	155	(49,249]	F	44	(40,50]	333E	RESPONSABLE DE SERVICE	CDI	NA	NA	NA	84	Administration publique et défense	7	NA	SMS	NA	NA	NA	NA	NA	NA	NA	NA	NA	NA	NA	apte	NA	OQ	3	none	(0,50]	OQ	3	autre
991	31470	O	ADMINISTRATION PUBLIQUE	Activités générales de sécurité sociale	155	(49,249]	F	44	(40,50]	33	INSPECTEUR RECOUVREMENT	CDI	NA	NA	NA	84	Administration publique et défense	10	NA	SMS	NA	NA	NA	NA	NA	NA	NA	NA	NA	NA	NA	apte	NA	OQ	3	none	(0,50]	OQ	3	autre
992	31497	O	ADMINISTRATION PUBLIQUE	Activités générales de sécurité sociale	155	(49,249]	F	43	(40,50]	33	FONDE DE POUVOIR COMPTABILITE	CDI	NA	NA	NA	84	Administration publique et défense	18	NA	SMS	NA	NA	NA	NA	NA	NA	NA	NA	NA	NA	NA	apte	NA	OQ	3	none	(0,50]	OQ	3	autre
993	31515	O	ADMINISTRATION PUBLIQUE	Administration publique (tutelle) des activités économiques	48	(9,49]	M	60	(50,60]	373b	DIRECTEUR GENERAL ADJOINT	CDI	NA	NA	NA	84	Administration publique et défense	20	NA	SMS	NA	NA	NA	NA	NA	NA	NA	NA	NA	NA	NA	apte	NA	OQ	3	none	(50,70]	OQ	3	autre
994	31522	O	ADMINISTRATION PUBLIQUE	Administration publique (tutelle) des activités économiques	43	(9,49]	M	52	(50,60]	387f	RESPONSABLE D UNITE	CDI	NA	NA	NA	84	Administration publique et défense	25	NA	SMS	NA	NA	NA	NA	NA	NA	NA	NA	NA	NA	NA	apte	NA	OQ	3	none	(50,70]	OQ	3	autre
995	31560	O	ADMINISTRATION PUBLIQUE	Administration publique générale	109	(49,249]	F	64	(60,70]	354g	PROFESSEUR DE DANSE	CDI	NA	NA	NA	84	Administration publique et défense	27	NA	SMS	NA	NA	NA	NA	NA	NA	NA	NA	NA	NA	NA	apte	NA	OQ	3	none	(50,70]	OQ	3	autre
996	31613	O	ADMINISTRATION PUBLIQUE	Activités générales de sécurité sociale	502	(249,1e+03]	F	37	(30,40]	376f	REDACTEUR JURIDIQUE	CDI	NA	NA	NA	84	Administration publique et défense	11	NA	SMS	NA	NA	NA	NA	NA	NA	NA	NA	NA	NA	NA	apte	NA	OQ	3	none	(0,50]	OQ	3	autre
997	31614	O	ADMINISTRATION PUBLIQUE	Activités générales de sécurité sociale	586	(249,1e+03]	M	49	(40,50]	373b	RESPONSABLE D UNITE	CDI	NA	NA	NA	84	Administration publique et défense	16	NA	SMS	NA	NA	NA	NA	NA	NA	NA	NA	NA	NA	NA	apte	NA	OQ	3	none	(0,50]	OQ	3	autre
998	31618	O	ADMINISTRATION PUBLIQUE	Administration publique générale	50	(49,249]	M	45	(40,50]	332b	Responsable sce lutte contre les inondations	CDI	NA	NA	NA	84	Administration publique et défense	9	NA	SMS	NA	NA	NA	NA	NA	NA	NA	NA	NA	NA	NA	apte	NA	OQ	3	none	(0,50]	OQ	3	autre
999	31632	O	ADMINISTRATION PUBLIQUE	Activités générales de sécurité sociale	586	(249,1e+03]	F	40	(30,40]	372e	REDACTEUR JURIDIQUE	CDI	NA	NA	NA	84	Administration publique et défense	15	NA	SMS	NA	NA	NA	NA	NA	NA	NA	NA	NA	NA	NA	apte	NA	OQ	3	none	(0,50]	OQ	3	autre
1000	31636	O	ADMINISTRATION PUBLIQUE	Gestion des retraites complémentaires	145	(49,249]	M	51	(50,60]	372c	RESPONSABLE RH	CDI	NA	NA	NA	84	Administration publique et défense	18	NA	SMS	NA	NA	NA	NA	NA	NA	NA	NA	NA	NA	NA	apte	NA	OQ	3	none	(50,70]	OQ	3	autre
1001	31638	O	ADMINISTRATION PUBLIQUE	Activités générales de sécurité sociale	502	(249,1e+03]	F	32	(30,40]	376f	AUDITRICE	CDI	NA	NA	NA	84	Administration publique et défense	7	NA	SMS	NA	NA	NA	NA	NA	NA	NA	NA	NA	NA	NA	apte	NA	OQ	3	none	(0,50]	OQ	3	autre
1002	31644	O	ADMINISTRATION PUBLIQUE	Activités générales de sécurité sociale	502	(249,1e+03]	M	46	(40,50]	376f	TECHNICIEN CONSEIL AM	CDI	NA	NA	NA	84	Administration publique et défense	13	NA	SMS	NA	NA	NA	NA	NA	NA	NA	NA	NA	NA	NA	apte	NA	OQ	3	none	(0,50]	OQ	3	autre
1003	31653	O	ADMINISTRATION PUBLIQUE	Activités générales de sécurité sociale	502	(249,1e+03]	F	46	(40,50]	376f	COMPTABLE	CDI	NA	NA	NA	84	Administration publique et défense	8	NA	SMS	NA	NA	NA	NA	NA	NA	NA	NA	NA	NA	NA	apte	NA	OQ	3	none	(0,50]	OQ	3	autre
1004	31676	O	ADMINISTRATION PUBLIQUE	Administration publique générale	35	(9,49]	M	61	(60,70]	332B	CHEF SERVICE FONCIER	CDI	NA	NA	NA	84	Administration publique et défense	2	NA	SMS	NA	NA	NA	NA	NA	NA	NA	NA	NA	NA	NA	apte	NA	OQ	3	none	(50,70]	OQ	3	autre
1005	31691	O	ADMINISTRATION PUBLIQUE	Activités générales de sécurité sociale	56	(49,249]	F	42	(40,50]	372c	RESPONSABLE D UNITE SUPPORT RESSOURCES HUMAINES	CDI	NA	NA	NA	84	Administration publique et défense	7	NA	SMR	NA	NA	NA	NA	NA	NA	NA	NA	NA	NA	NA	apte	NA	OQ	3	none	(0,50]	OQ	3	autre
1006	31704	O	ADMINISTRATION PUBLIQUE	Administration publique générale	66	(49,249]	F	47	(40,50]	333f	ATTACHEE TERRITORIALE	CDI	NA	NA	NA	84	Administration publique et défense	0	NA	SMS	NA	NA	NA	NA	NA	NA	NA	NA	NA	NA	NA	apte	NA	OQ	3	none	(0,50]	OQ	3	autre
1007	31713	O	ADMINISTRATION PUBLIQUE	Activités générales de sécurité sociale	14	(9,49]	F	41	(40,50]	388c	GESTION DE PROJETS	CDI	NA	NA	NA	84	Administration publique et défense	15	NA	SMS	NA	NA	NA	NA	NA	NA	NA	NA	NA	NA	NA	apte	NA	OQ	3	none	(0,50]	OQ	3	autre
1008	31760	O	ADMINISTRATION PUBLIQUE	Activités générales de sécurité sociale	502	(249,1e+03]	F	52	(50,60]	376f	AGENT ENQUETEUR	CDI	NA	NA	NA	84	Administration publique et défense	6	NA	SMRP	NA	NA	NA	NA	NA	NA	NA	NA	NA	NA	NA	apte	NA	OQ	3	none	(50,70]	OQ	3	autre
1009	31773	O	ADMINISTRATION PUBLIQUE	Activités générales de sécurité sociale	586	(249,1e+03]	M	36	(30,40]	36	CONTROLEUR TECHNIQUE AGENCE COMPTABLE	CDI	NA	NA	NA	84	Administration publique et défense	1	NA	SMS	NA	NA	NA	NA	NA	NA	NA	NA	NA	NA	NA	apte	NA	OQ	3	none	(0,50]	OQ	3	autre
1010	31777	O	ADMINISTRATION PUBLIQUE	Activités générales de sécurité sociale	502	(249,1e+03]	F	38	(30,40]	376f	ADJOINTE RESPONSABLE	CDI	NA	NA	NA	84	Administration publique et défense	16	NA	SMS	NA	NA	NA	NA	NA	NA	NA	NA	NA	NA	NA	apte	NA	OQ	3	none	(0,50]	OQ	3	autre
1011	31796	O	ADMINISTRATION PUBLIQUE	Activités générales de sécurité sociale	502	(249,1e+03]	F	41	(40,50]	376f	REDACTEUR JURIDIQUE	CDI	NA	NA	NA	84	Administration publique et défense	13	NA	SMS	NA	NA	NA	NA	NA	NA	NA	NA	NA	NA	NA	apte	NA	OQ	3	none	(0,50]	OQ	3	autre
1012	31807	O	ADMINISTRATION PUBLIQUE	Administration publique générale	109	(49,249]	M	36	(30,40]	354g	ANIMATEUR ART DRAMATIQUE	CDD	NA	NA	NA	84	Administration publique et défense	8	NA	SMS	NA	NA	NA	NA	NA	NA	NA	NA	NA	NA	NA	apte	NA	OQ	3	none	(0,50]	OQ	3	autre
1013	31824	O	ADMINISTRATION PUBLIQUE	Gestion des retraites complémentaires	145	(49,249]	F	52	(50,60]	375b	ATTACHEE AUX RELATIONS EXTERIEURES	CDI	NA	NA	NA	84	Administration publique et défense	16	NA	SMS	NA	NA	NA	NA	NA	NA	NA	NA	NA	NA	NA	apte	NA	OQ	3	none	(50,70]	OQ	3	autre
1014	31830	O	ADMINISTRATION PUBLIQUE	Activités générales de sécurité sociale	155	(49,249]	M	37	(30,40]	333E	COMPTABLE	CDI	NA	NA	NA	84	Administration publique et défense	15	NA	SMS	NA	NA	NA	NA	NA	NA	NA	NA	NA	NA	NA	apte	NA	OQ	3	none	(0,50]	OQ	3	autre
1015	31851	O	ADMINISTRATION PUBLIQUE	Activités générales de sécurité sociale	14	(9,49]	M	43	(40,50]	388a	CONCEPTEUR DEVELOPPEUR	CDI	NA	NA	NA	84	Administration publique et défense	15	NA	SMS	NA	NA	NA	NA	NA	NA	NA	NA	NA	NA	NA	apte	NA	OQ	3	none	(0,50]	OQ	3	autre
1016	31859	O	ADMINISTRATION PUBLIQUE	Activités générales de sécurité sociale	155	(49,249]	M	40	(30,40]	333E	TRESORIER	CDI	NA	NA	NA	84	Administration publique et défense	2	NA	SMS	NA	NA	NA	NA	NA	NA	NA	NA	NA	NA	NA	apte	NA	OQ	3	none	(0,50]	OQ	3	autre
1017	31862	O	ADMINISTRATION PUBLIQUE	Administration publique (tutelle) des activités économiques	8	(0,9]	M	41	(40,50]	387f	CHARGE DE MISSION	CDI	NA	NA	NA	84	Administration publique et défense	16	NA	SMS	NA	NA	NA	NA	NA	NA	NA	NA	NA	NA	NA	apte	NA	OQ	3	none	(0,50]	OQ	3	autre
1018	31863	O	ADMINISTRATION PUBLIQUE	Administration publique (tutelle) des activités économiques	8	(0,9]	F	42	(40,50]	312e	CHARGE DE MISSION	CDI	NA	NA	NA	84	Administration publique et défense	16	NA	SMS	NA	NA	NA	NA	NA	NA	NA	NA	NA	NA	NA	apte	NA	OQ	3	none	(0,50]	OQ	3	autre
1019	31870	O	ADMINISTRATION PUBLIQUE	Activités générales de sécurité sociale	586	(249,1e+03]	F	61	(60,70]	373b	RESPONSABLE DEPARTEMENTAL SERVICE SOCIAL	CDI	NA	NA	NA	84	Administration publique et défense	9	NA	SMS	NA	NA	NA	NA	NA	NA	NA	NA	NA	NA	NA	apte	NA	OQ	3	none	(50,70]	OQ	3	autre
1020	31873	O	ADMINISTRATION PUBLIQUE	Administration publique (tutelle) des activités économiques	43	(9,49]	M	41	(40,50]	381b	CHARGE INTERVENTION	CDI	NA	NA	NA	84	Administration publique et défense	15	NA	SMS	NA	NA	NA	NA	NA	NA	NA	NA	NA	NA	NA	apte	NA	OQ	3	none	(0,50]	OQ	3	autre
1021	31874	O	ADMINISTRATION PUBLIQUE	Activités générales de sécurité sociale	28	(9,49]	M	60	(50,60]	388a	INFORMATICIEN	CDI	NA	NA	NA	84	Administration publique et défense	14	NA	SMS	NA	NA	NA	NA	NA	NA	NA	NA	NA	NA	NA	apte	NA	OQ	3	none	(50,70]	OQ	3	autre
1022	31878	O	ADMINISTRATION PUBLIQUE	Administration publique générale	21	(9,49]	M	60	(50,60]	341b	ADMINISTRATEUR	CDI	NA	NA	NA	84	Administration publique et défense	11	NA	SMS	NA	NA	NA	NA	NA	NA	NA	NA	NA	NA	NA	apte	NA	OQ	3	none	(50,70]	OQ	3	autre
1023	31879	O	ADMINISTRATION PUBLIQUE	Administration publique générale	35	(9,49]	F	53	(50,60]	333f	CHARGEE DE MISSION	CDI	NA	NA	NA	84	Administration publique et défense	6	NA	SMS	NA	NA	NA	NA	NA	NA	NA	NA	NA	NA	NA	apte	NA	OQ	3	none	(50,70]	OQ	3	autre
1024	31880	O	ADMINISTRATION PUBLIQUE	Administration publique (tutelle) des activités économiques	43	(9,49]	F	42	(40,50]	387f	CHARGEE D INTERVENTION SPECIALISEE	CDI	NA	NA	NA	84	Administration publique et défense	17	NA	SMS	NA	NA	NA	NA	NA	NA	NA	NA	NA	NA	NA	apte	NA	OQ	3	none	(0,50]	OQ	3	autre
1025	31885	O	ADMINISTRATION PUBLIQUE	Administration publique générale	14	(9,49]	M	49	(40,50]	372b	CHARGE DE MISSION	CDD	NA	NA	NA	84	Administration publique et défense	9	NA	SMS	NA	NA	NA	NA	NA	NA	NA	NA	NA	NA	NA	apte	NA	OQ	3	none	(0,50]	OQ	3	autre
1026	31886	O	ADMINISTRATION PUBLIQUE	Activités générales de sécurité sociale	502	(249,1e+03]	M	36	(30,40]	372c	RESPONSABLE RESSOURCES HUMAINES	CDI	NA	NA	NA	84	Administration publique et défense	15	NA	SMS	NA	NA	NA	NA	NA	NA	NA	NA	NA	NA	NA	apte	NA	OQ	3	none	(0,50]	OQ	3	autre
1027	31891	O	ADMINISTRATION PUBLIQUE	Administration publique (tutelle) des activités économiques	43	(9,49]	M	40	(30,40]	387f	TECHNICIEN	CDI	NA	NA	NA	84	Administration publique et défense	15	NA	SMS	NA	NA	NA	NA	NA	NA	NA	NA	NA	NA	NA	apte	NA	OQ	3	none	(0,50]	OQ	3	autre
1028	31895	O	ADMINISTRATION PUBLIQUE	Activités générales de sécurité sociale	586	(249,1e+03]	M	36	(30,40]	388a	ARCHITECTE CONCEPTEUR	CDI	NA	NA	NA	84	Administration publique et défense	5	NA	SMS	NA	NA	NA	NA	NA	NA	NA	NA	NA	NA	NA	apte	NA	OQ	3	none	(0,50]	OQ	3	autre
1029	31898	O	ADMINISTRATION PUBLIQUE	Administration publique (tutelle) des activités économiques	43	(9,49]	M	42	(40,50]	381b	EXPERT CHEF DE PROJET	CDI	NA	NA	NA	84	Administration publique et défense	15	NA	SMS	NA	NA	NA	NA	NA	NA	NA	NA	NA	NA	NA	apte	NA	OQ	3	none	(0,50]	OQ	3	autre
1030	31918	O	ADMINISTRATION PUBLIQUE	Activités générales de sécurité sociale	14	(9,49]	M	32	(30,40]	388a	CONCEPTEUR DEVELOPPEUR	CDI	NA	NA	NA	84	Administration publique et défense	3	NA	SMS	NA	NA	NA	NA	NA	NA	NA	NA	NA	NA	NA	apte	NA	OQ	3	none	(0,50]	OQ	3	autre
1031	31921	O	ADMINISTRATION PUBLIQUE	Administration publique (tutelle) des activités économiques	43	(9,49]	M	41	(40,50]	387f	CHARGE ETUDES SIG	CDI	NA	NA	NA	84	Administration publique et défense	10	NA	SMS	NA	NA	NA	NA	NA	NA	NA	NA	NA	NA	NA	apte	NA	OQ	3	none	(0,50]	OQ	3	autre
1032	31945	O	ADMINISTRATION PUBLIQUE	Défense	30	(9,49]	F	53	(50,60]	333e	REDACTEUR	CDI	NA	NA	NA	84	Administration publique et défense	2	NA	SMS	NA	NA	NA	NA	NA	NA	NA	NA	NA	NA	NA	apte	NA	OQ	3	none	(50,70]	OQ	3	autre
1033	31948	O	ADMINISTRATION PUBLIQUE	Défense	30	(9,49]	M	58	(50,60]	388C	CHARGE DE PROJET	CDI	NA	NA	NA	84	Administration publique et défense	35	NA	SMS	NA	NA	NA	NA	NA	NA	NA	NA	NA	NA	NA	apte	NA	OQ	3	none	(50,70]	OQ	3	autre
1034	31963	O	ADMINISTRATION PUBLIQUE	Administration publique générale	35	(9,49]	M	37	(30,40]	331a	DIRECTEUR ADJOINT	CDI	NA	NA	NA	84	Administration publique et défense	3	NA	SMS	NA	NA	NA	NA	NA	NA	NA	NA	NA	NA	NA	apte	NA	OQ	3	none	(0,50]	OQ	3	autre
1035	31998	O	ADMINISTRATION PUBLIQUE	Administration publique générale	35	(9,49]	M	54	(50,60]	331a	RESPONSABLE UNITE RELATIONS INTERNATIONNALES	CDD	NA	NA	NA	84	Administration publique et défense	2	NA	SMS	NA	NA	NA	NA	NA	NA	NA	NA	NA	NA	NA	apte	NA	OQ	3	none	(50,70]	OQ	3	autre
1036	32028	O	ADMINISTRATION PUBLIQUE	Activités générales de sécurité sociale	502	(249,1e+03]	F	41	(40,50]	376f	REDACTEUR JURIDIQUE	CDI	NA	NA	NA	84	Administration publique et défense	9	NA	SMS	NA	NA	NA	NA	NA	NA	NA	NA	NA	NA	NA	apte	NA	OQ	3	none	(0,50]	OQ	3	autre
1037	32039	O	ADMINISTRATION PUBLIQUE	Administration publique générale	78	(49,249]	F	45	(40,50]	333F	RESPONSABLE POLE EDITION	CDD	NA	NA	NA	84	Administration publique et défense	2	NA	SMR	NA	NA	NA	NA	NA	NA	NA	NA	NA	NA	NA	apte	NA	OQ	3	none	(0,50]	OQ	3	autre
1038	32057	O	ADMINISTRATION PUBLIQUE	Administration publique générale	50	(49,249]	M	57	(50,60]	332B	INGENIEUR PRINCIPAL	CDI	NA	NA	NA	84	Administration publique et défense	12	NA	SMR	NA	NA	NA	NA	NA	NA	NA	NA	NA	NA	NA	apte	NA	OQ	3	none	(50,70]	OQ	3	autre
1039	32060	O	ADMINISTRATION PUBLIQUE	Administration publique générale	78	(49,249]	F	42	(40,50]	333f	JOURNALISTE	CDI	NA	NA	NA	84	Administration publique et défense	12	NA	SMR	NA	NA	NA	NA	NA	NA	NA	NA	NA	NA	NA	apte	NA	OQ	3	none	(0,50]	OQ	3	autre
1040	32080	O	ADMINISTRATION PUBLIQUE	Administration publique générale	11	(9,49]	M	59	(50,60]	372c	RESPONSABLE	CDI	NA	NA	NA	84	Administration publique et défense	3	NA	SMR	NA	NA	NA	NA	NA	NA	NA	NA	NA	NA	NA	apte	NA	OQ	3	none	(50,70]	OQ	3	autre
1041	32153	O	ADMINISTRATION PUBLIQUE	Administration publique générale	12	(9,49]	M	45	(40,50]	332B	RESPONSABLE AUDIOVISUEL	CDI	NA	NA	NA	84	Administration publique et défense	13	NA	SMR	NA	NA	NA	NA	NA	NA	NA	NA	NA	NA	NA	apte	NA	OQ	3	none	(0,50]	OQ	3	autre
1042	32232	O	ADMINISTRATION PUBLIQUE	Administration publique générale	13	(9,49]	F	51	(50,60]	351a	ATTACHEE DE CONSERVATION	CDI	NA	NA	NA	84	Administration publique et défense	0	NA	SMS	NA	NA	NA	NA	NA	NA	NA	NA	NA	NA	NA	apte	NA	OQ	3	none	(50,70]	OQ	3	autre
1043	32265	O	ADMINISTRATION PUBLIQUE	Administration publique générale	14	(9,49]	F	49	(40,50]	333f	ATTACHE TERRITORIAL	CDD	NA	NA	NA	84	Administration publique et défense	4	NA	SMS	NA	NA	NA	NA	NA	NA	NA	NA	NA	NA	NA	apte	NA	OQ	3	none	(0,50]	OQ	3	autre
1044	32272	O	ADMINISTRATION PUBLIQUE	Activités générales de sécurité sociale	502	(249,1e+03]	F	35	(30,40]	376f	ENQUETEUR AT MP	CDI	NA	NA	NA	84	Administration publique et défense	10	NA	SMS	NA	NA	NA	NA	NA	NA	NA	NA	NA	NA	NA	apte	NA	OQ	3	none	(0,50]	OQ	3	autre
1045	32279	O	ADMINISTRATION PUBLIQUE	Activités générales de sécurité sociale	586	(249,1e+03]	F	34	(30,40]	373b	RESPONSABLE RELATION INTERNATIONALE	CDI	NA	NA	NA	84	Administration publique et défense	7	NA	SMS	NA	NA	NA	NA	NA	NA	NA	NA	NA	NA	NA	apte	NA	OQ	3	none	(0,50]	OQ	3	autre
1046	32299	O	ADMINISTRATION PUBLIQUE	Administration publique générale	109	(49,249]	F	39	(30,40]	354g	PROFESSEUR DE VIOLON	CDI	NA	NA	NA	84	Administration publique et défense	11	NA	SMR	NA	NA	NA	NA	NA	NA	NA	NA	NA	NA	NA	apte	NA	OQ	3	none	(0,50]	OQ	3	autre
1047	32311	O	ADMINISTRATION PUBLIQUE	Défense	30	(9,49]	F	36	(30,40]	38	CHARGEE DE PROJET	CDI	NA	NA	NA	84	Administration publique et défense	14	NA	SMS	NA	NA	NA	NA	NA	NA	NA	NA	NA	NA	NA	apte	NA	OQ	3	none	(0,50]	OQ	3	autre
1048	32323	O	ADMINISTRATION PUBLIQUE	Administration publique (tutelle) des activités économiques	43	(9,49]	M	40	(30,40]	387f	CHARGE AFFAIRES	CDI	NA	NA	NA	84	Administration publique et défense	10	NA	SMS	NA	NA	NA	NA	NA	NA	NA	NA	NA	NA	NA	apte	NA	OQ	3	none	(0,50]	OQ	3	autre
1049	32324	O	ADMINISTRATION PUBLIQUE	Administration publique (tutelle) des activités économiques	43	(9,49]	M	35	(30,40]	387f	CHARGE D INTERVENTION DES COLLECTIVITES	CDI	NA	NA	NA	84	Administration publique et défense	3	NA	SMS	NA	NA	NA	NA	NA	NA	NA	NA	NA	NA	NA	apte	NA	OQ	3	none	(0,50]	OQ	3	autre
1050	32337	O	ADMINISTRATION PUBLIQUE	Administration publique générale	78	(49,249]	M	40	(30,40]	333F	ATTACHE TERRITORIAL / CONTROLE GESTION	Stagiaire	NA	NA	NA	84	Administration publique et défense	8	NA	SMS	NA	NA	NA	NA	NA	NA	NA	NA	NA	NA	NA	apte	NA	OQ	3	none	(0,50]	OQ	3	autre
1051	32338	O	ADMINISTRATION PUBLIQUE	Activités générales de sécurité sociale	502	(249,1e+03]	F	37	(30,40]	376f	SERVICE JURIDIQUE	CDI	NA	NA	NA	84	Administration publique et défense	10	NA	SMS	NA	NA	NA	NA	NA	NA	NA	NA	NA	NA	NA	apte	NA	OQ	3	none	(0,50]	OQ	3	autre
1052	32345	O	ADMINISTRATION PUBLIQUE	Administration publique (tutelle) des activités économiques	43	(9,49]	F	48	(40,50]	37	CHARGEE D AFFAIRES	CDI	NA	NA	NA	84	Administration publique et défense	10	NA	SMS	NA	NA	NA	NA	NA	NA	NA	NA	NA	NA	NA	apte	NA	OQ	3	none	(0,50]	OQ	3	autre
1053	32351	O	ADMINISTRATION PUBLIQUE	Administration publique (tutelle) des activités économiques	43	(9,49]	F	48	(40,50]	37	CHARGEE D AFFAIRES	CDI	NA	NA	NA	84	Administration publique et défense	17	NA	SMS	NA	NA	NA	NA	NA	NA	NA	NA	NA	NA	NA	apte	NA	OQ	3	none	(0,50]	OQ	3	autre
1054	32352	O	ADMINISTRATION PUBLIQUE	Administration publique (tutelle) des activités économiques	43	(9,49]	F	47	(40,50]	381b	CHARGEE D INTERVENTION	CDI	NA	NA	NA	84	Administration publique et défense	10	NA	SMS	NA	NA	NA	NA	NA	NA	NA	NA	NA	NA	NA	apte	NA	OQ	3	none	(0,50]	OQ	3	autre
1055	32374	O	ADMINISTRATION PUBLIQUE	Administration publique générale	24	(9,49]	F	52	(50,60]	333F	CHARGEE DU MECENAT ET DE L'OFFRE CULTURELLE	CDI	NA	NA	NA	84	Administration publique et défense	0	NA	SMR	NA	NA	NA	NA	NA	NA	NA	NA	NA	NA	NA	apte	NA	OQ	3	none	(50,70]	OQ	3	autre
1056	32429	O	ADMINISTRATION PUBLIQUE	Activités générales de sécurité sociale	93	(49,249]	F	43	(40,50]	344b	MEDECIN CONSEIL	CDI	NA	NA	NA	84	Administration publique et défense	4	NA	SMS	NA	NA	NA	NA	NA	NA	NA	NA	NA	NA	NA	apte	NA	OQ	3	none	(0,50]	OQ	3	autre
1057	32453	O	ADMINISTRATION PUBLIQUE	Administration publique générale	78	(49,249]	M	29	(0,30]	333f	ATTACHEE DE PRESSE TERRITORIALE	CDD	NA	NA	NA	84	Administration publique et défense	4	NA	SMS	NA	NA	NA	NA	NA	NA	NA	NA	NA	NA	NA	apte	NA	OQ	3	none	(0,50]	OQ	3	autre
1058	32455	O	ADMINISTRATION PUBLIQUE	Gestion des retraites complémentaires	5	(0,9]	M	29	(0,30]	388a	DEVELOPPEUR	CDI	NA	NA	NA	84	Administration publique et défense	6	NA	SMS	NA	NA	NA	NA	NA	NA	NA	NA	NA	NA	NA	apte	NA	OQ	3	none	(0,50]	OQ	3	autre
1059	32473	O	ADMINISTRATION PUBLIQUE	Défense	30	(9,49]	M	42	(40,50]	38	CHARGE DE PROJET	CDI	NA	NA	NA	84	Administration publique et défense	10	NA	SMS	NA	NA	NA	NA	NA	NA	NA	NA	NA	NA	NA	apte	NA	OQ	3	none	(0,50]	OQ	3	autre
1060	32510	O	ADMINISTRATION PUBLIQUE	Administration publique générale	102	(49,249]	M	48	(40,50]	331a	DIRECTEUR REGIE COLLECTE	CDI	NA	NA	NA	84	Administration publique et défense	7	NA	SMS	NA	NA	NA	NA	NA	NA	NA	NA	NA	NA	NA	apte	NA	OQ	3	none	(0,50]	OQ	3	autre
1061	32565	O	ADMINISTRATION PUBLIQUE	Activités générales de sécurité sociale	502	(249,1e+03]	F	35	(30,40]	376f	MANAGER OPERATIONNEL	CDI	NA	NA	NA	84	Administration publique et défense	1	NA	SMS	NA	NA	NA	NA	NA	NA	NA	NA	NA	NA	NA	apte	NA	OQ	3	none	(0,50]	OQ	3	autre
1062	32578	O	ADMINISTRATION PUBLIQUE	Administration publique générale	146	(49,249]	M	35	(30,40]	331A	DIRECTEUR ADJOINT DIRECTION FINANCES	CDD	NA	NA	NA	84	Administration publique et défense	8	NA	SMR	NA	NA	NA	NA	NA	NA	NA	NA	NA	NA	NA	apte	NA	OQ	3	none	(0,50]	OQ	3	autre
1063	32583	O	ADMINISTRATION PUBLIQUE	Administration publique générale	109	(49,249]	F	38	(30,40]	354g	ASSISTANTE SPECIALISEE	CDD	NA	NA	NA	84	Administration publique et défense	9	NA	SMS	NA	NA	NA	NA	NA	NA	NA	NA	NA	NA	NA	apte	NA	OQ	3	none	(0,50]	OQ	3	autre
1064	32584	O	ADMINISTRATION PUBLIQUE	Activités générales de sécurité sociale	502	(249,1e+03]	F	38	(30,40]	376f	GESTIONNAIRE DE CONTENTIEUX	CDI	NA	NA	NA	84	Administration publique et défense	7	NA	SMS	NA	NA	NA	NA	NA	NA	NA	NA	NA	NA	NA	apte	NA	OQ	3	none	(0,50]	OQ	3	autre
1065	32594	O	ADMINISTRATION PUBLIQUE	Activités générales de sécurité sociale	502	(249,1e+03]	F	34	(30,40]	376f	TECHNICIENNE RECOUVREMENT AMIABLE	CDI	NA	NA	NA	84	Administration publique et défense	5	NA	SMS	NA	NA	NA	NA	NA	NA	NA	NA	NA	NA	NA	apte	NA	OQ	3	none	(0,50]	OQ	3	autre
1066	32595	O	ADMINISTRATION PUBLIQUE	Activités générales de sécurité sociale	502	(249,1e+03]	F	39	(30,40]	376f	COMPTABLE	CDI	NA	NA	NA	84	Administration publique et défense	10	NA	SMS	NA	NA	NA	NA	NA	NA	NA	NA	NA	NA	NA	apte	NA	OQ	3	none	(0,50]	OQ	3	autre
1067	32626	O	ADMINISTRATION PUBLIQUE	Activités générales de sécurité sociale	155	(49,249]	F	37	(30,40]	33	CORRESPONDANT FONCTIONNEL D'APPLICATIONS	CDI	NA	NA	NA	84	Administration publique et défense	12	NA	SMS	NA	NA	NA	NA	NA	NA	NA	NA	NA	NA	NA	apte	NA	OQ	3	none	(0,50]	OQ	3	autre
1068	32634	O	ADMINISTRATION PUBLIQUE	Administration publique générale	109	(49,249]	F	39	(30,40]	3532	MUSICIENNE VIOLON	CDI	NA	NA	NA	84	Administration publique et défense	11	NA	SMS	NA	NA	NA	NA	NA	NA	NA	NA	NA	NA	NA	apte	NA	OQ	3	none	(0,50]	OQ	3	autre
1069	32636	O	ADMINISTRATION PUBLIQUE	Gestion des retraites complémentaires	145	(49,249]	M	59	(50,60]	376e	DIRECTEUR REGIONAL	CDI	NA	NA	NA	84	Administration publique et défense	12	NA	SMR	NA	NA	NA	NA	NA	NA	NA	NA	NA	NA	NA	apte	NA	OQ	3	none	(50,70]	OQ	3	autre
1070	32637	O	ADMINISTRATION PUBLIQUE	Administration publique générale	146	(49,249]	M	34	(30,40]	333F	DIRECTION DES FINANCES ATTACHE TERRITORIAL	CDD	NA	NA	NA	84	Administration publique et défense	7	NA	SMR	NA	NA	NA	NA	NA	NA	NA	NA	NA	NA	NA	apte	NA	OQ	3	none	(0,50]	OQ	3	autre
1071	32650	O	ADMINISTRATION PUBLIQUE	Activités générales de sécurité sociale	502	(249,1e+03]	M	37	(30,40]	376f	COMPTABLE	CDI	NA	NA	NA	84	Administration publique et défense	7	NA	SMS	NA	NA	NA	NA	NA	NA	NA	NA	NA	NA	NA	apte	NA	OQ	3	none	(0,50]	OQ	3	autre
1072	32665	O	ADMINISTRATION PUBLIQUE	Activités générales de sécurité sociale	586	(249,1e+03]	M	33	(30,40]	36	CONTROLEUR DE SECURITE AU SERVICE PREVENTION/TARIFICATION	CDI	NA	NA	NA	84	Administration publique et défense	1	NA	SMS	NA	NA	NA	NA	NA	NA	NA	NA	NA	NA	NA	apte	NA	OQ	3	none	(0,50]	OQ	3	autre
1073	32693	O	ADMINISTRATION PUBLIQUE	Activités générales de sécurité sociale	586	(249,1e+03]	F	31	(30,40]	372e	ASSISTANTE JURIDIQUE	CDI	NA	NA	NA	84	Administration publique et défense	5	NA	SMS	NA	NA	NA	NA	NA	NA	NA	NA	NA	NA	NA	apte	NA	OQ	3	none	(0,50]	OQ	3	autre
1074	32717	O	ADMINISTRATION PUBLIQUE	Administration publique (tutelle) des activités économiques	20	(9,49]	F	39	(30,40]	387f	INGENIEUR	CDI	NA	NA	NA	84	Administration publique et défense	8	NA	SMS	NA	NA	NA	NA	NA	NA	NA	NA	NA	NA	NA	apte	NA	OQ	3	none	(0,50]	OQ	3	autre
1075	32767	O	ADMINISTRATION PUBLIQUE	Activités générales de sécurité sociale	502	(249,1e+03]	F	29	(0,30]	376f	ASSISTANTE DE DIRECTION	CDI	NA	NA	NA	84	Administration publique et défense	8	NA	SMS	NA	NA	NA	NA	NA	NA	NA	NA	NA	NA	NA	apte	NA	OQ	3	none	(0,50]	OQ	3	autre
1076	32814	O	ADMINISTRATION PUBLIQUE	Activités générales de sécurité sociale	155	(49,249]	F	34	(30,40]	333E	COMPTABLE	CDI	NA	NA	NA	84	Administration publique et défense	7	NA	SMS	NA	NA	NA	NA	NA	NA	NA	NA	NA	NA	NA	apte	NA	OQ	3	none	(0,50]	OQ	3	autre
1077	32820	O	ADMINISTRATION PUBLIQUE	Administration publique générale	109	(49,249]	F	34	(30,40]	354g	ASSISTANTE ENSEIGNEMENT ARTISTIQUE	CDD	NA	NA	NA	84	Administration publique et défense	6	NA	SMS	NA	NA	NA	NA	NA	NA	NA	NA	NA	NA	NA	apte	NA	OQ	3	none	(0,50]	OQ	3	autre
1078	32866	O	ADMINISTRATION PUBLIQUE	Administration publique générale	20	(9,49]	M	42	(40,50]	332B	HABITAT POLITIQUE VILLE/INGENIEUR	CDI	NA	NA	NA	84	Administration publique et défense	7	NA	SMS	NA	NA	NA	NA	NA	NA	NA	NA	NA	NA	NA	apte	NA	OQ	3	none	(0,50]	OQ	3	autre
1079	32872	O	ADMINISTRATION PUBLIQUE	Activités générales de sécurité sociale	586	(249,1e+03]	M	54	(50,60]	376f	CONTROLEUR DE SECURITE	CDI	NA	NA	NA	84	Administration publique et défense	3	NA	SMS	NA	NA	NA	NA	NA	NA	NA	NA	NA	NA	NA	apte	NA	OQ	3	none	(50,70]	OQ	3	autre
1080	32881	O	ADMINISTRATION PUBLIQUE	Activités générales de sécurité sociale	155	(49,249]	F	34	(30,40]	376F	REDACTEUR JURIDIQUE	CDI	NA	NA	NA	84	Administration publique et défense	4	NA	SMS	NA	NA	NA	NA	NA	NA	NA	NA	NA	NA	NA	apte	NA	OQ	3	none	(0,50]	OQ	3	autre
1081	32882	O	ADMINISTRATION PUBLIQUE	Administration publique générale	109	(49,249]	M	49	(40,50]	354g	ASSISTANT SPECIALISE	CDD	NA	NA	NA	84	Administration publique et défense	7	NA	SMR	NA	NA	NA	NA	NA	NA	NA	NA	NA	NA	NA	apte	NA	OQ	3	none	(0,50]	OQ	3	autre
1082	32895	O	ADMINISTRATION PUBLIQUE	Activités générales de sécurité sociale	155	(49,249]	M	36	(30,40]	376F	CHARGÉ D'ÉTUDES JURIDIQUES	CDI	NA	NA	NA	84	Administration publique et défense	5	NA	SMS	NA	NA	NA	NA	NA	NA	NA	NA	NA	NA	NA	apte	NA	OQ	3	none	(0,50]	OQ	3	autre
1083	32905	O	ADMINISTRATION PUBLIQUE	Administration publique (tutelle) des activités économiques	20	(9,49]	M	60	(50,60]	387f	INGENIEUR	CDI	NA	NA	NA	84	Administration publique et défense	39	NA	SMR	NA	NA	NA	NA	NA	NA	NA	NA	NA	NA	NA	apte	NA	OQ	3	none	(50,70]	OQ	3	autre
1084	32910	O	ADMINISTRATION PUBLIQUE	Administration publique (tutelle) des activités économiques	20	(9,49]	F	51	(50,60]	373b	CADRE ADMINISTRATIF	CDI	NA	NA	NA	84	Administration publique et défense	17	NA	SMS	NA	NA	NA	NA	NA	NA	NA	NA	NA	NA	NA	apte	NA	OQ	3	none	(50,70]	OQ	3	autre
1085	32912	O	ADMINISTRATION PUBLIQUE	Administration publique (tutelle) des activités économiques	20	(9,49]	M	39	(30,40]	387f	INGENIEUR	CDI	NA	NA	NA	84	Administration publique et défense	13	NA	SMS	NA	NA	NA	NA	NA	NA	NA	NA	NA	NA	NA	apte	NA	OQ	3	none	(0,50]	OQ	3	autre
1086	32913	O	ADMINISTRATION PUBLIQUE	Administration publique (tutelle) des activités économiques	20	(9,49]	F	48	(40,50]	332a	INGENIEUR TRANSPORT ET URBANISME	CDI	NA	NA	NA	84	Administration publique et défense	13	NA	SMS	NA	NA	NA	NA	NA	NA	NA	NA	NA	NA	NA	apte	NA	OQ	3	none	(0,50]	OQ	3	autre
1087	32914	O	ADMINISTRATION PUBLIQUE	Administration publique (tutelle) des activités économiques	20	(9,49]	M	52	(50,60]	387F	INGENIEUR	CDI	NA	NA	NA	84	Administration publique et défense	25	NA	SMS	NA	NA	NA	NA	NA	NA	NA	NA	NA	NA	NA	apte	NA	OQ	3	none	(50,70]	OQ	3	autre
1088	32916	O	ADMINISTRATION PUBLIQUE	Administration publique (tutelle) des activités économiques	20	(9,49]	M	49	(40,50]	342f	DIRECTEUR REGIONAL	CDI	NA	NA	NA	84	Administration publique et défense	2	NA	SMS	NA	NA	NA	NA	NA	NA	NA	NA	NA	NA	NA	apte	NA	OQ	3	none	(0,50]	OQ	3	autre
1089	32919	O	ADMINISTRATION PUBLIQUE	Administration publique (tutelle) des activités économiques	20	(9,49]	M	39	(30,40]	387F	INGENIEUR	CDI	NA	NA	NA	84	Administration publique et défense	13	NA	SMS	NA	NA	NA	NA	NA	NA	NA	NA	NA	NA	NA	apte	NA	OQ	3	none	(0,50]	OQ	3	autre
1090	32924	O	ADMINISTRATION PUBLIQUE	Administration publique (tutelle) des activités économiques	43	(9,49]	F	54	(50,60]	387f	CHARGEE ETUDES	CDI	NA	NA	NA	84	Administration publique et défense	8	NA	SMS	NA	NA	NA	NA	NA	NA	NA	NA	NA	NA	NA	apte	NA	OQ	3	none	(50,70]	OQ	3	autre
1091	32926	O	ADMINISTRATION PUBLIQUE	Administration publique (tutelle) des activités économiques	43	(9,49]	M	38	(30,40]	342g	CHARGE D ETUDES	CDI	NA	NA	NA	84	Administration publique et défense	8	NA	SMS	NA	NA	NA	NA	NA	NA	NA	NA	NA	NA	NA	apte	NA	OQ	3	none	(0,50]	OQ	3	autre
1092	32931	O	ADMINISTRATION PUBLIQUE	Activités générales de sécurité sociale	155	(49,249]	F	32	(30,40]	33	REFERENT TECHNIQUE CONTENTIEUX	CDI	NA	NA	NA	84	Administration publique et défense	8	NA	SMS	NA	NA	NA	NA	NA	NA	NA	NA	NA	NA	NA	apte	NA	OQ	3	none	(0,50]	OQ	3	autre
1093	32935	O	ADMINISTRATION PUBLIQUE	Administration publique (tutelle) des activités économiques	48	(9,49]	F	34	(30,40]	375b	CHARGEE DE DEVELOPPEMENT	CDI	NA	NA	NA	84	Administration publique et défense	0	NA	SMS	NA	NA	NA	NA	NA	NA	NA	NA	NA	NA	NA	apte	NA	OQ	3	none	(0,50]	OQ	3	autre
1094	32957	O	ADMINISTRATION PUBLIQUE	Activités générales de sécurité sociale	155	(49,249]	F	46	(40,50]	33	RESPONSABLE ADJOINT SERVICE PRODUCTION	CDI	NA	NA	NA	84	Administration publique et défense	22	NA	SMS	NA	NA	NA	NA	NA	NA	NA	NA	NA	NA	NA	apte	NA	OQ	3	none	(0,50]	OQ	3	autre
1095	32959	O	ADMINISTRATION PUBLIQUE	Activités générales de sécurité sociale	155	(49,249]	F	46	(40,50]	33	RESPONSABLE DE SERVICE	CDI	NA	NA	NA	84	Administration publique et défense	15	NA	SMS	NA	NA	NA	NA	NA	NA	NA	NA	NA	NA	NA	apte	NA	OQ	3	none	(0,50]	OQ	3	autre
1096	32960	O	ADMINISTRATION PUBLIQUE	Activités générales de sécurité sociale	155	(49,249]	F	46	(40,50]	333E	CONTROLEUR	CDI	NA	NA	NA	84	Administration publique et défense	9	NA	SMS	NA	NA	NA	NA	NA	NA	NA	NA	NA	NA	NA	apte	NA	OQ	3	none	(0,50]	OQ	3	autre
1097	32961	O	ADMINISTRATION PUBLIQUE	Activités générales de sécurité sociale	155	(49,249]	M	35	(30,40]	33	INSPECTEUR	CDI	NA	NA	NA	84	Administration publique et défense	10	NA	SMS	NA	NA	NA	NA	NA	NA	NA	NA	NA	NA	NA	apte	NA	OQ	3	none	(0,50]	OQ	3	autre
1098	32962	O	ADMINISTRATION PUBLIQUE	Activités générales de sécurité sociale	155	(49,249]	F	35	(30,40]	33	INSPECTEUR	CDI	NA	NA	NA	84	Administration publique et défense	11	NA	SMS	NA	NA	NA	NA	NA	NA	NA	NA	NA	NA	NA	apte	NA	OQ	3	none	(0,50]	OQ	3	autre
1099	32963	O	ADMINISTRATION PUBLIQUE	Activités générales de sécurité sociale	155	(49,249]	M	39	(30,40]	333e	TECHNICIEN D EXPLOITATION	CDI	NA	NA	NA	84	Administration publique et défense	9	NA	SMS	NA	NA	NA	NA	NA	NA	NA	NA	NA	NA	NA	apte	NA	OQ	3	none	(0,50]	OQ	3	autre
1100	32966	O	ADMINISTRATION PUBLIQUE	Activités générales de sécurité sociale	155	(49,249]	F	45	(40,50]	33	CHARGÉ D'ÉTUDES JURIDIQUES	CDI	NA	NA	NA	84	Administration publique et défense	18	NA	SMS	NA	NA	NA	NA	NA	NA	NA	NA	NA	NA	NA	apte	NA	OQ	3	none	(0,50]	OQ	3	autre
1101	32967	O	ADMINISTRATION PUBLIQUE	Activités générales de sécurité sociale	155	(49,249]	M	59	(50,60]	33	ENQUETEUR	CDI	NA	NA	NA	84	Administration publique et défense	35	NA	SMS	NA	NA	NA	NA	NA	NA	NA	NA	NA	NA	NA	apte	NA	OQ	3	none	(50,70]	OQ	3	autre
1102	32968	O	ADMINISTRATION PUBLIQUE	Activités générales de sécurité sociale	155	(49,249]	F	36	(30,40]	333E	GESTION DES COMPTES T.I.	CDI	NA	NA	NA	84	Administration publique et défense	10	NA	SMRP	NA	NA	NA	NA	NA	NA	NA	NA	NA	NA	NA	apte	NA	OQ	3	none	(0,50]	OQ	3	autre
1103	32969	O	ADMINISTRATION PUBLIQUE	Activités générales de sécurité sociale	155	(49,249]	M	59	(50,60]	33	RESPONSABLE DE SERVICE	CDI	NA	NA	NA	84	Administration publique et défense	37	NA	SMS	NA	NA	NA	NA	NA	NA	NA	NA	NA	NA	NA	apte	NA	OQ	3	none	(50,70]	OQ	3	autre
1104	32970	O	ADMINISTRATION PUBLIQUE	Activités générales de sécurité sociale	155	(49,249]	F	51	(50,60]	388b	ASSISTANT FONCTIONNEL	CDI	NA	NA	NA	84	Administration publique et défense	32	NA	SMS	NA	NA	NA	NA	NA	NA	NA	NA	NA	NA	NA	apte	NA	OQ	3	none	(50,70]	OQ	3	autre
1105	32973	O	ADMINISTRATION PUBLIQUE	Activités générales de sécurité sociale	155	(49,249]	M	40	(30,40]	33	DIRECTEUR DEPARTEMENTAL	CDI	NA	NA	NA	84	Administration publique et défense	8	NA	SMS	NA	NA	NA	NA	NA	NA	NA	NA	NA	NA	NA	apte	NA	OQ	3	none	(0,50]	OQ	3	autre
1106	32974	O	ADMINISTRATION PUBLIQUE	Activités générales de sécurité sociale	155	(49,249]	F	57	(50,60]	33	RESPONSABLE CONTENTIEUX RAF	CDI	NA	NA	NA	84	Administration publique et défense	11	NA	SMS	NA	NA	NA	NA	NA	NA	NA	NA	NA	NA	NA	apte	NA	OQ	3	none	(50,70]	OQ	3	autre
1107	32975	O	ADMINISTRATION PUBLIQUE	Activités générales de sécurité sociale	155	(49,249]	F	54	(50,60]	333E	AGENT COMPTABLE	CDI	NA	NA	NA	84	Administration publique et défense	15	NA	SMS	NA	NA	NA	NA	NA	NA	NA	NA	NA	NA	NA	apte	NA	OQ	3	none	(50,70]	OQ	3	autre
1108	32976	O	ADMINISTRATION PUBLIQUE	Activités générales de sécurité sociale	155	(49,249]	M	42	(40,50]	33	EXPERT CONTROLE INTERNE QUALITE	CDI	NA	NA	NA	84	Administration publique et défense	11	NA	SMS	NA	NA	NA	NA	NA	NA	NA	NA	NA	NA	NA	apte	NA	OQ	3	none	(0,50]	OQ	3	autre
1109	32977	O	ADMINISTRATION PUBLIQUE	Activités générales de sécurité sociale	155	(49,249]	M	36	(30,40]	33	RESPONSABLE DE SERVICE FLUX ENTRANT	CDI	NA	NA	NA	84	Administration publique et défense	11	NA	SMS	NA	NA	NA	NA	NA	NA	NA	NA	NA	NA	NA	apte	NA	OQ	3	none	(0,50]	OQ	3	autre
1110	32980	O	ADMINISTRATION PUBLIQUE	Activités générales de sécurité sociale	155	(49,249]	F	54	(50,60]	333E	VERIFICATEUR LÉGISLATION	CDI	NA	NA	NA	84	Administration publique et défense	34	NA	SMS	NA	NA	NA	NA	NA	NA	NA	NA	NA	NA	NA	apte	NA	OQ	3	none	(50,70]	OQ	3	autre
1111	32981	O	ADMINISTRATION PUBLIQUE	Activités générales de sécurité sociale	155	(49,249]	M	39	(30,40]	333E	GESTIONNAIRE DE RECOUVREMENT	CDI	NA	NA	NA	84	Administration publique et défense	10	NA	SMS	NA	NA	NA	NA	NA	NA	NA	NA	NA	NA	NA	apte	NA	OQ	3	none	(0,50]	OQ	3	autre
1112	32982	O	ADMINISTRATION PUBLIQUE	Activités générales de sécurité sociale	155	(49,249]	F	52	(50,60]	333E	COMPTABLE	CDI	NA	NA	NA	84	Administration publique et défense	32	NA	SMS	NA	NA	NA	NA	NA	NA	NA	NA	NA	NA	NA	apte	NA	OQ	3	none	(50,70]	OQ	3	autre
1113	32985	O	ADMINISTRATION PUBLIQUE	Activités générales de sécurité sociale	155	(49,249]	M	62	(60,70]	376F	REDACTEUR JURIDIQUE	CDI	NA	NA	NA	84	Administration publique et défense	37	NA	SMS	NA	NA	NA	NA	NA	NA	NA	NA	NA	NA	NA	apte	NA	OQ	3	none	(50,70]	OQ	3	autre
1114	32987	O	ADMINISTRATION PUBLIQUE	Activités générales de sécurité sociale	155	(49,249]	F	34	(30,40]	33	SOUS DIRECTEUR	CDI	NA	NA	NA	84	Administration publique et défense	1	NA	SMS	NA	NA	NA	NA	NA	NA	NA	NA	NA	NA	NA	apte	NA	OQ	3	none	(0,50]	OQ	3	autre
1115	32989	O	ADMINISTRATION PUBLIQUE	Activités générales de sécurité sociale	155	(49,249]	F	38	(30,40]	33	RESPONSABLE SERVICE	CDI	NA	NA	NA	84	Administration publique et défense	14	NA	SMS	NA	NA	NA	NA	NA	NA	NA	NA	NA	NA	NA	apte	NA	OQ	3	none	(0,50]	OQ	3	autre
1116	32990	O	ADMINISTRATION PUBLIQUE	Activités générales de sécurité sociale	155	(49,249]	M	44	(40,50]	388b	EXPERT INFRASTRUCTURES MATÉRIEL LOGICIEL	CDI	NA	NA	NA	84	Administration publique et défense	17	NA	SMS	NA	NA	NA	NA	NA	NA	NA	NA	NA	NA	NA	apte	NA	OQ	3	none	(0,50]	OQ	3	autre
1117	32991	O	ADMINISTRATION PUBLIQUE	Activités générales de sécurité sociale	155	(49,249]	M	60	(50,60]	33	RÉFÉRENT RÉGIONAL LCTI	CDI	NA	NA	NA	84	Administration publique et défense	23	NA	SMS	NA	NA	NA	NA	NA	NA	NA	NA	NA	NA	NA	apte	NA	OQ	3	none	(50,70]	OQ	3	autre
1118	32992	O	ADMINISTRATION PUBLIQUE	Activités générales de sécurité sociale	155	(49,249]	M	37	(30,40]	33	INSPECTEUR	CDI	NA	NA	NA	84	Administration publique et défense	11	NA	SMS	NA	NA	NA	NA	NA	NA	NA	NA	NA	NA	NA	apte	NA	OQ	3	none	(0,50]	OQ	3	autre
1119	32993	O	ADMINISTRATION PUBLIQUE	Activités générales de sécurité sociale	155	(49,249]	M	54	(50,60]	33	INSPECTEUR RECOUVREMENT	CDI	NA	NA	NA	84	Administration publique et défense	32	NA	SMS	NA	NA	NA	NA	NA	NA	NA	NA	NA	NA	NA	apte	NA	OQ	3	none	(50,70]	OQ	3	autre
1120	32995	O	ADMINISTRATION PUBLIQUE	Activités générales de sécurité sociale	155	(49,249]	M	41	(40,50]	333E	CONSEILLER JURIDIQUE SPÉCIALISÉ	CDI	NA	NA	NA	84	Administration publique et défense	16	NA	SMR	NA	NA	NA	NA	NA	NA	NA	NA	NA	NA	NA	apte	NA	OQ	3	none	(0,50]	OQ	3	autre
1121	33004	O	ADMINISTRATION PUBLIQUE	Activités générales de sécurité sociale	155	(49,249]	F	43	(40,50]	376F	CHARGÉ D'ÉTUDES JURIDIQUES	CDI	NA	NA	NA	84	Administration publique et défense	17	NA	SMS	NA	NA	NA	NA	NA	NA	NA	NA	NA	NA	NA	apte	NA	OQ	3	none	(0,50]	OQ	3	autre
1122	33005	O	ADMINISTRATION PUBLIQUE	Activités générales de sécurité sociale	155	(49,249]	M	43	(40,50]	33	INSPECTEUR RECOUVREMENT	CDI	NA	NA	NA	84	Administration publique et défense	10	NA	SMS	NA	NA	NA	NA	NA	NA	NA	NA	NA	NA	NA	apte	NA	OQ	3	none	(0,50]	OQ	3	autre
1123	33006	O	ADMINISTRATION PUBLIQUE	Activités générales de sécurité sociale	155	(49,249]	F	36	(30,40]	33	INSPECTEUR RECOUVREMENT	CDI	NA	NA	NA	84	Administration publique et défense	8	NA	SMS	NA	NA	NA	NA	NA	NA	NA	NA	NA	NA	NA	apte	NA	OQ	3	none	(0,50]	OQ	3	autre
1124	33007	O	ADMINISTRATION PUBLIQUE	Activités générales de sécurité sociale	155	(49,249]	F	34	(30,40]	33	RESPONSABLE RH	CDI	NA	NA	NA	84	Administration publique et défense	9	NA	SMS	NA	NA	NA	NA	NA	NA	NA	NA	NA	NA	NA	apte	NA	OQ	3	none	(0,50]	OQ	3	autre
1125	33008	O	ADMINISTRATION PUBLIQUE	Activités générales de sécurité sociale	155	(49,249]	M	39	(30,40]	388B	REFERENT TECHNIQUE RECOUVREMENT	CDI	NA	NA	NA	84	Administration publique et défense	8	NA	SMS	NA	NA	NA	NA	NA	NA	NA	NA	NA	NA	NA	apte	NA	OQ	3	none	(0,50]	OQ	3	autre
1126	33010	O	ADMINISTRATION PUBLIQUE	Activités générales de sécurité sociale	155	(49,249]	M	58	(50,60]	333E	COMPTABLE	CDI	NA	NA	NA	84	Administration publique et défense	38	NA	SMS	NA	NA	NA	NA	NA	NA	NA	NA	NA	NA	NA	apte	NA	OQ	3	none	(50,70]	OQ	3	autre
1127	33012	O	ADMINISTRATION PUBLIQUE	Activités générales de sécurité sociale	155	(49,249]	F	57	(50,60]	388B	TECHNICIEN TRAITEMENT DE L'INFORMATION	CDI	NA	NA	NA	84	Administration publique et défense	26	NA	SMS	NA	NA	NA	NA	NA	NA	NA	NA	NA	NA	NA	apte	NA	OQ	3	none	(50,70]	OQ	3	autre
1128	33013	O	ADMINISTRATION PUBLIQUE	Activités générales de sécurité sociale	155	(49,249]	M	59	(50,60]	33	SOUS DIRECTEUR	CDI	NA	NA	NA	84	Administration publique et défense	32	NA	SMS	NA	NA	NA	NA	NA	NA	NA	NA	NA	NA	NA	apte	NA	OQ	3	none	(50,70]	OQ	3	autre
1129	33014	O	ADMINISTRATION PUBLIQUE	Activités générales de sécurité sociale	155	(49,249]	F	61	(60,70]	376f	RESPONSABLE ADJOINTE SERVICE RAF	CDI	NA	NA	NA	84	Administration publique et défense	24	NA	SMS	NA	NA	NA	NA	NA	NA	NA	NA	NA	NA	NA	apte	NA	OQ	3	none	(50,70]	OQ	3	autre
1130	33015	O	ADMINISTRATION PUBLIQUE	Activités générales de sécurité sociale	155	(49,249]	F	39	(30,40]	33	DIRECTEUR REGIONAL ADJOINT	CDI	NA	NA	NA	84	Administration publique et défense	15	NA	SMS	NA	NA	NA	NA	NA	NA	NA	NA	NA	NA	NA	apte	NA	OQ	3	none	(0,50]	OQ	3	autre
1131	33017	O	ADMINISTRATION PUBLIQUE	Activités générales de sécurité sociale	155	(49,249]	F	53	(50,60]	33	RESPONSABLE POLE TI	CDI	NA	NA	NA	84	Administration publique et défense	29	NA	SMS	NA	NA	NA	NA	NA	NA	NA	NA	NA	NA	NA	apte	NA	OQ	3	none	(50,70]	OQ	3	autre
1132	33018	O	ADMINISTRATION PUBLIQUE	Activités générales de sécurité sociale	155	(49,249]	F	45	(40,50]	33	INSPECTEUR RECOUVREMENT	CDI	NA	NA	NA	84	Administration publique et défense	10	NA	SMS	NA	NA	NA	NA	NA	NA	NA	NA	NA	NA	NA	apte	NA	OQ	3	none	(0,50]	OQ	3	autre
1133	33024	O	ADMINISTRATION PUBLIQUE	Activités générales de sécurité sociale	586	(249,1e+03]	F	45	(40,50]	376f	INGENIEUR CONSEIL	CDI	NA	NA	NA	84	Administration publique et défense	12	NA	SMS	NA	NA	NA	NA	NA	NA	NA	NA	NA	NA	NA	apte	NA	OQ	3	none	(0,50]	OQ	3	autre
1134	33029	O	ADMINISTRATION PUBLIQUE	Activités générales de sécurité sociale	586	(249,1e+03]	M	62	(60,70]	376f	CHEF DE SERVICE	CDI	NA	NA	NA	84	Administration publique et défense	1	NA	SMS	NA	NA	NA	NA	NA	NA	NA	NA	NA	NA	NA	apte	NA	OQ	3	none	(50,70]	OQ	3	autre
1135	33034	O	ADMINISTRATION PUBLIQUE	Activités générales de sécurité sociale	586	(249,1e+03]	M	60	(50,60]	38	INGENIEUR CONSEIL	CDI	NA	NA	NA	84	Administration publique et défense	19	NA	SMR	NA	NA	NA	NA	NA	NA	NA	NA	NA	NA	NA	apte	NA	OQ	3	none	(50,70]	OQ	3	autre
1136	33035	O	ADMINISTRATION PUBLIQUE	Activités générales de sécurité sociale	586	(249,1e+03]	F	53	(50,60]	38	INGENIEUR CONSEIL	CDI	NA	NA	NA	84	Administration publique et défense	15	NA	SMS	NA	NA	NA	NA	NA	NA	NA	NA	NA	NA	NA	apte	NA	OQ	3	none	(50,70]	OQ	3	autre
1137	33041	O	ADMINISTRATION PUBLIQUE	Activités générales de sécurité sociale	586	(249,1e+03]	F	58	(50,60]	376f	CADRE CHARGE DU SUIVI ADMINISTRATIF	CDI	NA	NA	NA	84	Administration publique et défense	7	NA	SMS	NA	NA	NA	NA	NA	NA	NA	NA	NA	NA	NA	apte	NA	OQ	3	none	(50,70]	OQ	3	autre
1138	33048	O	ADMINISTRATION PUBLIQUE	Activités générales de sécurité sociale	586	(249,1e+03]	M	56	(50,60]	376f	CONTROLEUR SECURITE	CDI	NA	NA	NA	84	Administration publique et défense	14	NA	SMR	NA	NA	NA	NA	NA	NA	NA	NA	NA	NA	NA	apte	NA	OQ	3	none	(50,70]	OQ	3	autre
1139	33071	O	ADMINISTRATION PUBLIQUE	Activités générales de sécurité sociale	586	(249,1e+03]	M	56	(50,60]	38	INGENIEUR MANAGER	CDI	NA	NA	NA	84	Administration publique et défense	13	NA	SMS	NA	NA	NA	NA	NA	NA	NA	NA	NA	NA	NA	apte	NA	OQ	3	none	(50,70]	OQ	3	autre
1140	33073	O	ADMINISTRATION PUBLIQUE	Activités générales de sécurité sociale	586	(249,1e+03]	M	57	(50,60]	372c	RESPONSABLE RH	CDI	NA	NA	NA	84	Administration publique et défense	30	NA	SMS	NA	NA	NA	NA	NA	NA	NA	NA	NA	NA	NA	apte	NA	OQ	3	none	(50,70]	OQ	3	autre
1141	33075	O	ADMINISTRATION PUBLIQUE	Activités générales de sécurité sociale	586	(249,1e+03]	F	47	(40,50]	376f	CHARGE D ETUDES STATISTIQUES ET PROSPECTIVES	CDI	NA	NA	NA	84	Administration publique et défense	9	NA	SMS	NA	NA	NA	NA	NA	NA	NA	NA	NA	NA	NA	apte	NA	OQ	3	none	(0,50]	OQ	3	autre
1142	33078	O	ADMINISTRATION PUBLIQUE	Activités générales de sécurité sociale	586	(249,1e+03]	F	57	(50,60]	38	ARCHITECTE DE PRODUCTION	CDI	NA	NA	NA	84	Administration publique et défense	32	NA	SMS	NA	NA	NA	NA	NA	NA	NA	NA	NA	NA	NA	apte	NA	OQ	3	none	(50,70]	OQ	3	autre
1143	33087	O	ADMINISTRATION PUBLIQUE	Activités générales de sécurité sociale	586	(249,1e+03]	F	56	(50,60]	388a	ARCHITECTE CONCEPTEUR	CDI	NA	NA	NA	84	Administration publique et défense	30	NA	SMS	NA	NA	NA	NA	NA	NA	NA	NA	NA	NA	NA	apte	NA	OQ	3	none	(50,70]	OQ	3	autre
1144	33094	O	ADMINISTRATION PUBLIQUE	Activités générales de sécurité sociale	586	(249,1e+03]	F	57	(50,60]	376f	MANAGER COORDINATEUR	CDI	NA	NA	NA	84	Administration publique et défense	38	NA	SMS	NA	NA	NA	NA	NA	NA	NA	NA	NA	NA	NA	apte	NA	OQ	3	none	(50,70]	OQ	3	autre
1145	33098	O	ADMINISTRATION PUBLIQUE	Activités générales de sécurité sociale	586	(249,1e+03]	F	58	(50,60]	376f	RESPONSABLE ADMINISTRATION RH	CDI	NA	NA	NA	84	Administration publique et défense	38	NA	SMS	NA	NA	NA	NA	NA	NA	NA	NA	NA	NA	NA	apte	NA	OQ	3	none	(50,70]	OQ	3	autre
1146	33104	O	ADMINISTRATION PUBLIQUE	Activités générales de sécurité sociale	586	(249,1e+03]	M	49	(40,50]	376f	CONTROLEUR DE SECURITE EXPERT	CDI	NA	NA	NA	84	Administration publique et défense	21	NA	SMR	NA	NA	NA	NA	NA	NA	NA	NA	NA	NA	NA	apte	NA	OQ	3	none	(0,50]	OQ	3	autre
1147	33109	O	ADMINISTRATION PUBLIQUE	Activités générales de sécurité sociale	586	(249,1e+03]	M	60	(50,60]	376f	INGENIEUR CONSEIL MANAGER	CDI	NA	NA	NA	84	Administration publique et défense	14	NA	SMS	NA	NA	NA	NA	NA	NA	NA	NA	NA	NA	NA	apte	NA	OQ	3	none	(50,70]	OQ	3	autre
1148	33128	O	ADMINISTRATION PUBLIQUE	Activités générales de sécurité sociale	586	(249,1e+03]	M	61	(60,70]	376f	CADRE FONCTIONNEL	CDI	NA	NA	NA	84	Administration publique et défense	35	NA	SMS	NA	NA	NA	NA	NA	NA	NA	NA	NA	NA	NA	apte	NA	OQ	3	none	(50,70]	OQ	3	autre
1149	33145	O	ADMINISTRATION PUBLIQUE	Activités générales de sécurité sociale	155	(49,249]	F	49	(40,50]	33	RESPONSABLE DE SERVICE	CDI	NA	NA	NA	84	Administration publique et défense	13	NA	SMS	NA	NA	NA	NA	NA	NA	NA	NA	NA	NA	NA	apte	NA	OQ	3	none	(0,50]	OQ	3	autre
1150	33148	O	ADMINISTRATION PUBLIQUE	Activités générales de sécurité sociale	586	(249,1e+03]	M	62	(60,70]	372b	MANAGER STRATEGIQUE	CDI	NA	NA	NA	84	Administration publique et défense	33	NA	SMS	NA	NA	NA	NA	NA	NA	NA	NA	NA	NA	NA	apte	NA	OQ	3	none	(50,70]	OQ	3	autre
1151	33149	O	ADMINISTRATION PUBLIQUE	Activités générales de sécurité sociale	586	(249,1e+03]	M	54	(50,60]	354a	INFOGRAPHISTE	CDI	NA	NA	NA	84	Administration publique et défense	31	NA	SMRP	NA	NA	NA	NA	NA	NA	NA	NA	NA	NA	NA	apte	NA	OQ	3	none	(50,70]	OQ	3	autre
1152	33153	O	ADMINISTRATION PUBLIQUE	Activités générales de sécurité sociale	586	(249,1e+03]	F	54	(50,60]	376f	MANAGER OPERATIONNEL	CDI	NA	NA	NA	84	Administration publique et défense	26	NA	SMS	NA	NA	NA	NA	NA	NA	NA	NA	NA	NA	NA	apte	NA	OQ	3	none	(50,70]	OQ	3	autre
1153	33154	O	ADMINISTRATION PUBLIQUE	Activités générales de sécurité sociale	586	(249,1e+03]	M	57	(50,60]	388b	ARCHITECTE DE PRODUCTION	CDI	NA	NA	NA	84	Administration publique et défense	32	NA	SMS	NA	NA	NA	NA	NA	NA	NA	NA	NA	NA	NA	apte	NA	OQ	3	none	(50,70]	OQ	3	autre
1154	33155	O	ADMINISTRATION PUBLIQUE	Activités générales de sécurité sociale	586	(249,1e+03]	M	45	(40,50]	376f	ARCHITECTE CONCEPTEUR	CDI	NA	NA	NA	84	Administration publique et défense	19	NA	SMS	NA	NA	NA	NA	NA	NA	NA	NA	NA	NA	NA	apte	NA	OQ	3	none	(0,50]	OQ	3	autre
1155	33156	O	ADMINISTRATION PUBLIQUE	Activités générales de sécurité sociale	155	(49,249]	M	57	(50,60]	33	AUDITEUR REGIONAL	CDI	NA	NA	NA	84	Administration publique et défense	13	NA	SMS	NA	NA	NA	NA	NA	NA	NA	NA	NA	NA	NA	apte	NA	OQ	3	none	(50,70]	OQ	3	autre
1156	33162	O	ADMINISTRATION PUBLIQUE	Activités générales de sécurité sociale	155	(49,249]	M	48	(40,50]	33	CHARGÉ D'ÉTUDES JURIDIQUES	CDI	NA	NA	NA	84	Administration publique et défense	21	NA	SMS	NA	NA	NA	NA	NA	NA	NA	NA	NA	NA	NA	apte	NA	OQ	3	none	(0,50]	OQ	3	autre
1157	33168	O	ADMINISTRATION PUBLIQUE	Activités générales de sécurité sociale	586	(249,1e+03]	F	54	(50,60]	376f	MANAGER STRATEGIQUE	CDI	NA	NA	NA	84	Administration publique et défense	31	NA	SMS	NA	NA	NA	NA	NA	NA	NA	NA	NA	NA	NA	apte	NA	OQ	3	none	(50,70]	OQ	3	autre
1158	33185	O	ADMINISTRATION PUBLIQUE	Activités générales de sécurité sociale	586	(249,1e+03]	M	62	(60,70]	376f	AGENT COMPTABLE 1 C	CDI	NA	NA	NA	84	Administration publique et défense	8	NA	SMS	NA	NA	NA	NA	NA	NA	NA	NA	NA	NA	NA	apte	NA	OQ	3	none	(50,70]	OQ	3	autre
1159	33209	O	ADMINISTRATION PUBLIQUE	Activités générales de sécurité sociale	502	(249,1e+03]	F	33	(30,40]	376f	AUDITRICE	CDI	NA	NA	NA	84	Administration publique et défense	7	NA	SMS	NA	NA	NA	NA	NA	NA	NA	NA	NA	NA	NA	apte	NA	OQ	3	none	(0,50]	OQ	3	autre
1160	33213	O	ADMINISTRATION PUBLIQUE	Activités générales de sécurité sociale	502	(249,1e+03]	F	41	(40,50]	376f	STATISTICIENNE	CDI	NA	NA	NA	84	Administration publique et défense	14	NA	SMS	NA	NA	NA	NA	NA	NA	NA	NA	NA	NA	NA	apte	NA	OQ	3	none	(0,50]	OQ	3	autre
1161	33214	O	ADMINISTRATION PUBLIQUE	Activités générales de sécurité sociale	502	(249,1e+03]	M	45	(40,50]	376f	RESPONSABLE PROJETS IMMOBILIERS	CDI	NA	NA	NA	84	Administration publique et défense	16	NA	SMS	NA	NA	NA	NA	NA	NA	NA	NA	NA	NA	NA	apte	NA	OQ	3	none	(0,50]	OQ	3	autre
1162	33215	O	ADMINISTRATION PUBLIQUE	Activités générales de sécurité sociale	502	(249,1e+03]	M	53	(50,60]	376f	RESPONSABLE SYSTEME LOCAL INFORMATIQUE	CDI	NA	NA	NA	84	Administration publique et défense	18	NA	SMS	NA	NA	NA	NA	NA	NA	NA	NA	NA	NA	NA	apte	NA	OQ	3	none	(50,70]	OQ	3	autre
1163	33218	O	ADMINISTRATION PUBLIQUE	Activités générales de sécurité sociale	502	(249,1e+03]	M	52	(50,60]	376f	RESPONSABLE DE SECTEUR	CDI	NA	NA	NA	84	Administration publique et défense	29	NA	SMS	NA	NA	NA	NA	NA	NA	NA	NA	NA	NA	NA	apte	NA	OQ	3	none	(50,70]	OQ	3	autre
1164	33223	O	ADMINISTRATION PUBLIQUE	Activités générales de sécurité sociale	502	(249,1e+03]	F	35	(30,40]	376f	REFERENT TECHNIQUE COMPTABLE	CDI	NA	NA	NA	84	Administration publique et défense	15	NA	SMS	NA	NA	NA	NA	NA	NA	NA	NA	NA	NA	NA	apte	NA	OQ	3	none	(0,50]	OQ	3	autre
1165	33231	O	ADMINISTRATION PUBLIQUE	Activités générales de sécurité sociale	586	(249,1e+03]	F	40	(30,40]	376f	RESPONSABLE ADJOINTE SERVICE SOCIAL	CDI	NA	NA	NA	84	Administration publique et défense	15	NA	SMS	NA	NA	NA	NA	NA	NA	NA	NA	NA	NA	NA	apte	NA	OQ	3	none	(0,50]	OQ	3	autre
1166	33250	O	ADMINISTRATION PUBLIQUE	Activités générales de sécurité sociale	586	(249,1e+03]	M	45	(40,50]	388c	RESPONSABLE DE SECURITE INFORMATIQUE	CDI	NA	NA	NA	84	Administration publique et défense	21	NA	SMS	NA	NA	NA	NA	NA	NA	NA	NA	NA	NA	NA	apte	NA	OQ	3	none	(0,50]	OQ	3	autre
1167	33252	O	ADMINISTRATION PUBLIQUE	Activités générales de sécurité sociale	586	(249,1e+03]	F	42	(40,50]	372f	RESPONSABLE SERVICE ARCHIVES	CDI	NA	NA	NA	84	Administration publique et défense	17	NA	SMS	NA	NA	NA	NA	NA	NA	NA	NA	NA	NA	NA	apte	NA	OQ	3	none	(0,50]	OQ	3	autre
1168	33254	O	ADMINISTRATION PUBLIQUE	Activités générales de sécurité sociale	586	(249,1e+03]	F	33	(30,40]	373b	MANAGER OPERATIONNEL	CDI	NA	NA	NA	84	Administration publique et défense	11	NA	SMS	NA	NA	NA	NA	NA	NA	NA	NA	NA	NA	NA	apte	NA	OQ	3	none	(0,50]	OQ	3	autre
1169	33257	O	ADMINISTRATION PUBLIQUE	Gestion des retraites complémentaires	5	(0,9]	M	35	(30,40]	388a	ANALYSTE PROGRAMMEUR	CDI	NA	NA	NA	84	Administration publique et défense	7	NA	SMS	NA	NA	NA	NA	NA	NA	NA	NA	NA	NA	NA	apte	NA	OQ	3	none	(0,50]	OQ	3	autre
1170	33267	O	ADMINISTRATION PUBLIQUE	Activités générales de sécurité sociale	502	(249,1e+03]	M	64	(60,70]	376f	MANAGER	CDI	NA	NA	NA	84	Administration publique et défense	44	NA	SMS	NA	NA	NA	NA	NA	NA	NA	NA	NA	NA	NA	apte	NA	OQ	3	none	(50,70]	OQ	3	autre
1171	33268	O	ADMINISTRATION PUBLIQUE	Activités générales de sécurité sociale	502	(249,1e+03]	M	59	(50,60]	376f	SOUS DIRECTEUR	CDI	NA	NA	NA	84	Administration publique et défense	33	NA	SMS	NA	NA	NA	NA	NA	NA	NA	NA	NA	NA	NA	apte	NA	OQ	3	none	(50,70]	OQ	3	autre
1172	33269	O	ADMINISTRATION PUBLIQUE	Activités générales de sécurité sociale	502	(249,1e+03]	M	48	(40,50]	376f	RESPONSABLE UNITE	CDI	NA	NA	NA	84	Administration publique et défense	24	NA	SMS	NA	NA	NA	NA	NA	NA	NA	NA	NA	NA	NA	apte	NA	OQ	3	none	(0,50]	OQ	3	autre
1173	33270	O	ADMINISTRATION PUBLIQUE	Activités générales de sécurité sociale	502	(249,1e+03]	F	37	(30,40]	376f	ANALYSTE DES RISQUES FINANCIERS	CDI	NA	NA	NA	84	Administration publique et défense	13	NA	SMS	NA	NA	NA	NA	NA	NA	NA	NA	NA	NA	NA	apte	NA	OQ	3	none	(0,50]	OQ	3	autre
1174	33274	O	ADMINISTRATION PUBLIQUE	Activités générales de sécurité sociale	502	(249,1e+03]	F	38	(30,40]	376f	CADRE TECHNIQUE DOCUMENTATION	CDI	NA	NA	NA	84	Administration publique et défense	14	NA	SMS	NA	NA	NA	NA	NA	NA	NA	NA	NA	NA	NA	apte	NA	OQ	3	none	(0,50]	OQ	3	autre
1175	33277	O	ADMINISTRATION PUBLIQUE	Activités générales de sécurité sociale	502	(249,1e+03]	M	36	(30,40]	376f	COMPTABLE	CDI	NA	NA	NA	84	Administration publique et défense	11	NA	SMS	NA	NA	NA	NA	NA	NA	NA	NA	NA	NA	NA	apte	NA	OQ	3	none	(0,50]	OQ	3	autre
1176	33279	O	ADMINISTRATION PUBLIQUE	Activités générales de sécurité sociale	502	(249,1e+03]	M	41	(40,50]	376f	ANALYSTE BUDGETAIRE	CDI	NA	NA	NA	84	Administration publique et défense	16	NA	SMS	NA	NA	NA	NA	NA	NA	NA	NA	NA	NA	NA	apte	NA	OQ	3	none	(0,50]	OQ	3	autre
1177	33282	O	ADMINISTRATION PUBLIQUE	Activités générales de sécurité sociale	502	(249,1e+03]	M	58	(50,60]	376f	RESPONSABLE D UNITE	CDI	NA	NA	NA	84	Administration publique et défense	32	NA	SMS	NA	NA	NA	NA	NA	NA	NA	NA	NA	NA	NA	apte	NA	OQ	3	none	(50,70]	OQ	3	autre
1178	33285	O	ADMINISTRATION PUBLIQUE	Activités générales de sécurité sociale	502	(249,1e+03]	F	43	(40,50]	376f	GESTIONNAIRE MAITRISE ET RISQUES	CDI	NA	NA	NA	84	Administration publique et défense	7	NA	SMS	NA	NA	NA	NA	NA	NA	NA	NA	NA	NA	NA	apte	NA	OQ	3	none	(0,50]	OQ	3	autre
1179	33290	O	ADMINISTRATION PUBLIQUE	Activités générales de sécurité sociale	502	(249,1e+03]	F	62	(60,70]	376f	CADRE FONCTIONNELLE	CDI	NA	NA	NA	84	Administration publique et défense	36	NA	SMS	NA	NA	NA	NA	NA	NA	NA	NA	NA	NA	NA	apte	NA	OQ	3	none	(50,70]	OQ	3	autre
1180	33300	O	ADMINISTRATION PUBLIQUE	Activités générales de sécurité sociale	502	(249,1e+03]	F	42	(40,50]	376f	REDACTEUR JURIDIQUE	CDI	NA	NA	NA	84	Administration publique et défense	15	NA	SMS	NA	NA	NA	NA	NA	NA	NA	NA	NA	NA	NA	apte	NA	OQ	3	none	(0,50]	OQ	3	autre
1181	33313	O	ADMINISTRATION PUBLIQUE	Activités générales de sécurité sociale	502	(249,1e+03]	F	45	(40,50]	376f	RESPONSABLE STATISTIQUES	CDI	NA	NA	NA	84	Administration publique et défense	22	NA	SMS	NA	NA	NA	NA	NA	NA	NA	NA	NA	NA	NA	apte	NA	OQ	3	none	(0,50]	OQ	3	autre
1182	33317	O	ADMINISTRATION PUBLIQUE	Activités générales de sécurité sociale	502	(249,1e+03]	F	59	(50,60]	376f	RESPONSABLE DU DEVELOPPEMENT DURABLE	CDI	NA	NA	NA	84	Administration publique et défense	32	NA	SMS	NA	NA	NA	NA	NA	NA	NA	NA	NA	NA	NA	apte	NA	OQ	3	none	(50,70]	OQ	3	autre
1183	33318	O	ADMINISTRATION PUBLIQUE	Activités générales de sécurité sociale	502	(249,1e+03]	M	52	(50,60]	376f	RESPONSABLE PILOTAGE ET INFORMATIQUE	CDI	NA	NA	NA	84	Administration publique et défense	23	NA	SMS	NA	NA	NA	NA	NA	NA	NA	NA	NA	NA	NA	apte	NA	OQ	3	none	(50,70]	OQ	3	autre
1184	33319	O	ADMINISTRATION PUBLIQUE	Activités générales de sécurité sociale	502	(249,1e+03]	F	60	(50,60]	376f	CHEF DE PROJET COORDINATION REGIONALE	CDI	NA	NA	NA	84	Administration publique et défense	21	NA	SMS	NA	NA	NA	NA	NA	NA	NA	NA	NA	NA	NA	apte	NA	OQ	3	none	(50,70]	OQ	3	autre
1185	33320	O	ADMINISTRATION PUBLIQUE	Activités générales de sécurité sociale	502	(249,1e+03]	F	59	(50,60]	376f	COMPTABLE	CDI	NA	NA	NA	84	Administration publique et défense	38	NA	SMS	NA	NA	NA	NA	NA	NA	NA	NA	NA	NA	NA	apte	NA	OQ	3	none	(50,70]	OQ	3	autre
1186	33324	O	ADMINISTRATION PUBLIQUE	Activités générales de sécurité sociale	502	(249,1e+03]	M	43	(40,50]	376f	RESPONSABLE UNITE	CDI	NA	NA	NA	84	Administration publique et défense	18	NA	SMS	NA	NA	NA	NA	NA	NA	NA	NA	NA	NA	NA	apte	NA	OQ	3	none	(0,50]	OQ	3	autre
1187	33334	O	ADMINISTRATION PUBLIQUE	Activités générales de sécurité sociale	502	(249,1e+03]	F	54	(50,60]	376f	ADJOINT RESPONSABLE	CDI	NA	NA	NA	84	Administration publique et défense	33	NA	SMS	NA	NA	NA	NA	NA	NA	NA	NA	NA	NA	NA	apte	NA	OQ	3	none	(50,70]	OQ	3	autre
1188	33335	O	ADMINISTRATION PUBLIQUE	Activités générales de sécurité sociale	502	(249,1e+03]	M	49	(40,50]	376f	ADJOINT RESPONSABLE	CDI	NA	NA	NA	84	Administration publique et défense	15	NA	SMS	NA	NA	NA	NA	NA	NA	NA	NA	NA	NA	NA	apte	NA	OQ	3	none	(0,50]	OQ	3	autre
1189	33336	O	ADMINISTRATION PUBLIQUE	Activités générales de sécurité sociale	502	(249,1e+03]	F	59	(50,60]	376f	RESPONSABLE DEPARTEMENT PRESTATIONS NATURE	CDI	NA	NA	NA	84	Administration publique et défense	39	NA	SMS	NA	NA	NA	NA	NA	NA	NA	NA	NA	NA	NA	apte	NA	OQ	3	none	(50,70]	OQ	3	autre
1190	33337	O	ADMINISTRATION PUBLIQUE	Activités générales de sécurité sociale	502	(249,1e+03]	M	37	(30,40]	376f	REDACTEUR JURIDIQUE	CDI	NA	NA	NA	84	Administration publique et défense	1	NA	SMS	NA	NA	NA	NA	NA	NA	NA	NA	NA	NA	NA	apte	NA	OQ	3	none	(0,50]	OQ	3	autre
1191	33342	O	ADMINISTRATION PUBLIQUE	Activités générales de sécurité sociale	502	(249,1e+03]	F	66	(60,70]	376f	CONTROLE ET AUDIT	CDI	NA	NA	NA	84	Administration publique et défense	47	NA	SMR	NA	NA	NA	NA	NA	NA	NA	NA	NA	NA	NA	apte	NA	OQ	3	none	(50,70]	OQ	3	autre
1192	33343	O	ADMINISTRATION PUBLIQUE	Activités générales de sécurité sociale	502	(249,1e+03]	F	52	(50,60]	376f	RESPONSABLE DE SERVICE	CDI	NA	NA	NA	84	Administration publique et défense	24	NA	SMS	NA	NA	NA	NA	NA	NA	NA	NA	NA	NA	NA	apte	NA	OQ	3	none	(50,70]	OQ	3	autre
1193	33344	O	ADMINISTRATION PUBLIQUE	Activités générales de sécurité sociale	502	(249,1e+03]	F	58	(50,60]	376f	COMPTABLE	CDI	NA	NA	NA	84	Administration publique et défense	39	NA	SMS	NA	NA	NA	NA	NA	NA	NA	NA	NA	NA	NA	apte	NA	OQ	3	none	(50,70]	OQ	3	autre
1194	33353	O	ADMINISTRATION PUBLIQUE	Activités générales de sécurité sociale	586	(249,1e+03]	M	59	(50,60]	375b	ASSISTANT DE COMMUNICATION EXTERNE	CDI	NA	NA	NA	84	Administration publique et défense	35	NA	SMS	NA	NA	NA	NA	NA	NA	NA	NA	NA	NA	NA	apte	NA	OQ	3	none	(50,70]	OQ	3	autre
1195	33365	O	ADMINISTRATION PUBLIQUE	Activités générales de sécurité sociale	502	(249,1e+03]	F	40	(30,40]	376f	RESPONSABLE D UNITE	CDI	NA	NA	NA	84	Administration publique et défense	7	NA	SMS	NA	NA	NA	NA	NA	NA	NA	NA	NA	NA	NA	apte	NA	OQ	3	none	(0,50]	OQ	3	autre
1196	33377	O	ADMINISTRATION PUBLIQUE	Activités générales de sécurité sociale	502	(249,1e+03]	M	60	(50,60]	376f	RESPONSABLE UNITE	CDI	NA	NA	NA	84	Administration publique et défense	36	NA	SMS	NA	NA	NA	NA	NA	NA	NA	NA	NA	NA	NA	apte	NA	OQ	3	none	(50,70]	OQ	3	autre
1197	33381	O	ADMINISTRATION PUBLIQUE	Activités générales de sécurité sociale	586	(249,1e+03]	F	52	(50,60]	373b	CONSULTANTE EN ORGANISATION	CDI	NA	NA	NA	84	Administration publique et défense	9	NA	SMS	NA	NA	NA	NA	NA	NA	NA	NA	NA	NA	NA	apte	NA	OQ	3	none	(50,70]	OQ	3	autre
1198	33390	O	ADMINISTRATION PUBLIQUE	Activités générales de sécurité sociale	502	(249,1e+03]	F	39	(30,40]	376f	RESPONSABLE UNITE	CDI	NA	NA	NA	84	Administration publique et défense	13	NA	SMS	NA	NA	NA	NA	NA	NA	NA	NA	NA	NA	NA	apte	NA	OQ	3	none	(0,50]	OQ	3	autre
1199	33392	O	ADMINISTRATION PUBLIQUE	Activités générales de sécurité sociale	586	(249,1e+03]	M	50	(40,50]	388c	ARCHITECTE CONCEPTEUR	CDI	NA	NA	NA	84	Administration publique et défense	18	NA	SMS	NA	NA	NA	NA	NA	NA	NA	NA	NA	NA	NA	apte	NA	OQ	3	none	(0,50]	OQ	3	autre
1200	33395	O	ADMINISTRATION PUBLIQUE	Activités générales de sécurité sociale	502	(249,1e+03]	M	33	(30,40]	376f	REDACTEUR JURIDIQUE	CDI	NA	NA	NA	84	Administration publique et défense	9	NA	SMS	NA	NA	NA	NA	NA	NA	NA	NA	NA	NA	NA	apte	NA	OQ	3	none	(0,50]	OQ	3	autre
1201	33434	O	ADMINISTRATION PUBLIQUE	Activités générales de sécurité sociale	586	(249,1e+03]	M	56	(50,60]	36	SOUS DIRECTEUR	CDI	NA	NA	NA	84	Administration publique et défense	10	NA	SMS	NA	NA	NA	NA	NA	NA	NA	NA	NA	NA	NA	apte	NA	OQ	3	none	(50,70]	OQ	3	autre
1202	33456	O	ADMINISTRATION PUBLIQUE	Activités générales de sécurité sociale	586	(249,1e+03]	F	60	(50,60]	376f	MANAGER OPERATIONEL	CDI	NA	NA	NA	84	Administration publique et défense	16	NA	SMS	NA	NA	NA	NA	NA	NA	NA	NA	NA	NA	NA	apte	NA	OQ	3	none	(50,70]	OQ	3	autre
1203	33459	O	ADMINISTRATION PUBLIQUE	Activités générales de sécurité sociale	586	(249,1e+03]	F	33	(30,40]	333e	SECRETAIRE	CDI	NA	NA	NA	84	Administration publique et défense	8	NA	SMS	NA	NA	NA	NA	NA	NA	NA	NA	NA	NA	NA	apte	NA	OQ	3	none	(0,50]	OQ	3	autre
1204	33460	O	ADMINISTRATION PUBLIQUE	Activités générales de sécurité sociale	586	(249,1e+03]	M	48	(40,50]	388c	MANAGER STRATEGIQUE	CDI	NA	NA	NA	84	Administration publique et défense	26	NA	SMS	NA	NA	NA	NA	NA	NA	NA	NA	NA	NA	NA	apte	NA	OQ	3	none	(0,50]	OQ	3	autre
1205	33477	O	ADMINISTRATION PUBLIQUE	Activités générales de sécurité sociale	586	(249,1e+03]	F	50	(40,50]	376f	RESPONSABLE CENTRE D EXPERTISE TSM	CDI	NA	NA	NA	84	Administration publique et défense	17	NA	SMS	NA	NA	NA	NA	NA	NA	NA	NA	NA	NA	NA	apte	NA	OQ	3	none	(0,50]	OQ	3	autre
1206	33481	O	ADMINISTRATION PUBLIQUE	Activités générales de sécurité sociale	586	(249,1e+03]	M	46	(40,50]	388c	MANAGER STRATEGIQUE INFORMATIQUE	CDI	NA	NA	NA	84	Administration publique et défense	9	NA	SMS	NA	NA	NA	NA	NA	NA	NA	NA	NA	NA	NA	apte	NA	OQ	3	none	(0,50]	OQ	3	autre
1207	33482	O	ADMINISTRATION PUBLIQUE	Activités générales de sécurité sociale	586	(249,1e+03]	M	69	(60,70]	382b	ARCHITECTE DE PRODUCTION	CDI	NA	NA	NA	84	Administration publique et défense	38	NA	SMS	NA	NA	NA	NA	NA	NA	NA	NA	NA	NA	NA	apte	NA	OQ	3	none	(50,70]	OQ	3	autre
1208	33507	O	ADMINISTRATION PUBLIQUE	Activités générales de sécurité sociale	586	(249,1e+03]	F	36	(30,40]	376f	RESPONSABLE CONTROLE PRESTATIONS	CDI	NA	NA	NA	84	Administration publique et défense	8	NA	SMS	NA	NA	NA	NA	NA	NA	NA	NA	NA	NA	NA	apte	NA	OQ	3	none	(0,50]	OQ	3	autre
1209	33509	O	ADMINISTRATION PUBLIQUE	Activités générales de sécurité sociale	586	(249,1e+03]	M	45	(40,50]	388a	ARCHITECTE REFERENTIEL METHODE	CDI	NA	NA	NA	84	Administration publique et défense	18	NA	SMS	NA	NA	NA	NA	NA	NA	NA	NA	NA	NA	NA	apte	NA	OQ	3	none	(0,50]	OQ	3	autre
1210	33535	O	ADMINISTRATION PUBLIQUE	Activités générales de sécurité sociale	56	(49,249]	F	65	(60,70]	344b	MEDECIN CONSEIL	CDI	NA	NA	NA	84	Administration publique et défense	24	NA	SMS	NA	NA	NA	NA	NA	NA	NA	NA	NA	NA	NA	apte	NA	OQ	3	none	(50,70]	OQ	3	autre
1211	33538	O	ADMINISTRATION PUBLIQUE	Activités générales de sécurité sociale	56	(49,249]	M	62	(60,70]	344b	MEDECIN CONSEIL RESPONSABLE DE POLE	CDI	NA	NA	NA	84	Administration publique et défense	33	NA	SMS	NA	NA	NA	NA	NA	NA	NA	NA	NA	NA	NA	apte	NA	OQ	3	none	(50,70]	OQ	3	autre
1212	33543	O	ADMINISTRATION PUBLIQUE	Activités générales de sécurité sociale	502	(249,1e+03]	F	31	(30,40]	376f	ETUDES STATISTIQUES	CDI	NA	NA	NA	84	Administration publique et défense	1	NA	SMS	NA	NA	NA	NA	NA	NA	NA	NA	NA	NA	NA	apte	NA	OQ	3	none	(0,50]	OQ	3	autre
1213	33554	O	ADMINISTRATION PUBLIQUE	Activités générales de sécurité sociale	56	(49,249]	F	39	(30,40]	387d	RESPONSABLE QUALITE MANAGER SYSTEME DE SECURITE	CDI	NA	NA	NA	84	Administration publique et défense	12	NA	SMS	NA	NA	NA	NA	NA	NA	NA	NA	NA	NA	NA	apte	NA	OQ	3	none	(0,50]	OQ	3	autre
1214	33561	O	ADMINISTRATION PUBLIQUE	Activités générales de sécurité sociale	502	(249,1e+03]	F	56	(50,60]	376f	RESPONSABLE UNITE	CDI	NA	NA	NA	84	Administration publique et défense	36	NA	SMS	NA	NA	NA	NA	NA	NA	NA	NA	NA	NA	NA	apte	NA	OQ	3	none	(50,70]	OQ	3	autre
1215	33563	O	ADMINISTRATION PUBLIQUE	Activités générales de sécurité sociale	502	(249,1e+03]	F	62	(60,70]	376f	RESPONSABLE UNITE	CDI	NA	NA	NA	84	Administration publique et défense	35	NA	SMS	NA	NA	NA	NA	NA	NA	NA	NA	NA	NA	NA	apte	NA	OQ	3	none	(50,70]	OQ	3	autre
1216	33567	O	ADMINISTRATION PUBLIQUE	Activités générales de sécurité sociale	502	(249,1e+03]	F	56	(50,60]	376f	RESPONSABLE GDR	CDI	NA	NA	NA	84	Administration publique et défense	35	NA	SMS	NA	NA	NA	NA	NA	NA	NA	NA	NA	NA	NA	apte	NA	OQ	3	none	(50,70]	OQ	3	autre
1217	33580	O	ADMINISTRATION PUBLIQUE	Activités générales de sécurité sociale	502	(249,1e+03]	F	53	(50,60]	376f	RESPONSABLE DE POLE	CDI	NA	NA	NA	84	Administration publique et défense	31	NA	SMS	NA	NA	NA	NA	NA	NA	NA	NA	NA	NA	NA	apte	NA	OQ	3	none	(50,70]	OQ	3	autre
1218	33584	O	ADMINISTRATION PUBLIQUE	Activités générales de sécurité sociale	502	(249,1e+03]	F	54	(50,60]	376f	RESPONSABLE UNITE	CDI	NA	NA	NA	84	Administration publique et défense	33	NA	SMS	NA	NA	NA	NA	NA	NA	NA	NA	NA	NA	NA	apte	NA	OQ	3	none	(50,70]	OQ	3	autre
1219	33602	O	ADMINISTRATION PUBLIQUE	Activités générales de sécurité sociale	99	(49,249]	F	63	(60,70]	376f	ADJOINTE RESPONSABLE	CDI	NA	NA	NA	84	Administration publique et défense	38	NA	SMS	NA	NA	NA	NA	NA	NA	NA	NA	NA	NA	NA	apte	NA	OQ	3	none	(50,70]	OQ	3	autre
1220	33603	O	ADMINISTRATION PUBLIQUE	Activités générales de sécurité sociale	502	(249,1e+03]	M	55	(50,60]	376f	RESPONSABLE UNITE	CDI	NA	NA	NA	84	Administration publique et défense	29	NA	SMS	NA	NA	NA	NA	NA	NA	NA	NA	NA	NA	NA	apte	NA	OQ	3	none	(50,70]	OQ	3	autre
1221	33608	O	ADMINISTRATION PUBLIQUE	Activités générales de sécurité sociale	99	(49,249]	F	55	(50,60]	376f	RESPONSABLE D'UNE UNITE	CDI	NA	NA	NA	84	Administration publique et défense	37	NA	SMS	NA	NA	NA	NA	NA	NA	NA	NA	NA	NA	NA	apte	NA	OQ	3	none	(50,70]	OQ	3	autre
1222	33609	O	ADMINISTRATION PUBLIQUE	Activités générales de sécurité sociale	502	(249,1e+03]	F	65	(60,70]	376f	ADJOINTE RESPONSABLE	CDI	NA	NA	NA	84	Administration publique et défense	17	NA	SMS	NA	NA	NA	NA	NA	NA	NA	NA	NA	NA	NA	apte	NA	OQ	3	none	(50,70]	OQ	3	autre
1223	33613	O	ADMINISTRATION PUBLIQUE	Activités générales de sécurité sociale	502	(249,1e+03]	F	41	(40,50]	376f	RESPONSABLE D UNITE	CDI	NA	NA	NA	84	Administration publique et défense	18	NA	SMS	NA	NA	NA	NA	NA	NA	NA	NA	NA	NA	NA	apte	NA	OQ	3	none	(0,50]	OQ	3	autre
1224	33622	O	ADMINISTRATION PUBLIQUE	Activités générales de sécurité sociale	502	(249,1e+03]	F	57	(50,60]	376f	RESPONSABLE UNITE	CDI	NA	NA	NA	84	Administration publique et défense	4	NA	SMR	NA	NA	NA	NA	NA	NA	NA	NA	NA	NA	NA	apte	NA	OQ	3	none	(50,70]	OQ	3	autre
1225	33630	O	ADMINISTRATION PUBLIQUE	Activités générales de sécurité sociale	502	(249,1e+03]	F	60	(50,60]	376f	ADJOINTE RESPONSABLE	CDI	NA	NA	NA	84	Administration publique et défense	5	NA	SMS	NA	NA	NA	NA	NA	NA	NA	NA	NA	NA	NA	apte	NA	OQ	3	none	(50,70]	OQ	3	autre
1226	33638	O	ADMINISTRATION PUBLIQUE	Activités générales de sécurité sociale	502	(249,1e+03]	F	41	(40,50]	376f	AUDIENCIER	CDI	NA	NA	NA	84	Administration publique et défense	7	NA	SMS	NA	NA	NA	NA	NA	NA	NA	NA	NA	NA	NA	apte	NA	OQ	3	none	(0,50]	OQ	3	autre
1227	33640	O	ADMINISTRATION PUBLIQUE	Activités générales de sécurité sociale	502	(249,1e+03]	F	46	(40,50]	376f	RESPONSABLE POLE CONTENTIEUX PS	CDI	NA	NA	NA	84	Administration publique et défense	7	NA	SMS	NA	NA	NA	NA	NA	NA	NA	NA	NA	NA	NA	apte	NA	OQ	3	none	(0,50]	OQ	3	autre
1228	33641	O	ADMINISTRATION PUBLIQUE	Activités générales de sécurité sociale	502	(249,1e+03]	F	57	(50,60]	376f	REDACTEUR JURIDIQUE	CDI	NA	NA	NA	84	Administration publique et défense	7	NA	SMS	NA	NA	NA	NA	NA	NA	NA	NA	NA	NA	NA	apte	NA	OQ	3	none	(50,70]	OQ	3	autre
1229	33642	O	ADMINISTRATION PUBLIQUE	Activités générales de sécurité sociale	502	(249,1e+03]	F	41	(40,50]	376f	CADRE DE PROXIMITE	CDI	NA	NA	NA	84	Administration publique et défense	7	NA	SMS	NA	NA	NA	NA	NA	NA	NA	NA	NA	NA	NA	apte	NA	OQ	3	none	(0,50]	OQ	3	autre
1230	33643	O	ADMINISTRATION PUBLIQUE	Activités générales de sécurité sociale	502	(249,1e+03]	F	37	(30,40]	376f	REDACTEUR JURIDIQUE	CDI	NA	NA	NA	84	Administration publique et défense	7	NA	SMS	NA	NA	NA	NA	NA	NA	NA	NA	NA	NA	NA	apte	NA	OQ	3	none	(0,50]	OQ	3	autre
1231	33644	O	ADMINISTRATION PUBLIQUE	Activités générales de sécurité sociale	502	(249,1e+03]	F	52	(50,60]	333e	COORDINATRICE CONTROLE FRAUDES	CDI	NA	NA	NA	84	Administration publique et défense	7	NA	SMS	NA	NA	NA	NA	NA	NA	NA	NA	NA	NA	NA	apte	NA	OQ	3	none	(50,70]	OQ	3	autre
1232	33645	O	ADMINISTRATION PUBLIQUE	Activités générales de sécurité sociale	502	(249,1e+03]	F	61	(60,70]	372e	JURISTE	CDI	NA	NA	NA	84	Administration publique et défense	7	NA	SMS	NA	NA	NA	NA	NA	NA	NA	NA	NA	NA	NA	apte	NA	OQ	3	none	(50,70]	OQ	3	autre
1233	33652	O	ADMINISTRATION PUBLIQUE	Activités générales de sécurité sociale	3	(0,9]	F	57	(50,60]	376f	ANIMATEUR D EQUIPE	CDI	NA	NA	NA	84	Administration publique et défense	3	NA	SMS	NA	NA	NA	NA	NA	NA	NA	NA	NA	NA	NA	apte	NA	OQ	3	none	(50,70]	OQ	3	autre
1234	33654	O	ADMINISTRATION PUBLIQUE	Activités générales de sécurité sociale	56	(49,249]	F	33	(30,40]	333f	ATTACHEE DE DIRECTION	CDI	NA	NA	NA	84	Administration publique et défense	10	NA	SMS	NA	NA	NA	NA	NA	NA	NA	NA	NA	NA	NA	apte	NA	OQ	3	none	(0,50]	OQ	3	autre
1235	33659	O	ADMINISTRATION PUBLIQUE	Activités générales de sécurité sociale	56	(49,249]	M	43	(40,50]	372b	RESPONSABLE BUDGETAIRE	CDI	NA	NA	NA	84	Administration publique et défense	12	NA	SMS	NA	NA	NA	NA	NA	NA	NA	NA	NA	NA	NA	apte	NA	OQ	3	none	(0,50]	OQ	3	autre
1236	33661	O	ADMINISTRATION PUBLIQUE	Activités générales de sécurité sociale	93	(49,249]	M	49	(40,50]	344b	MEDECIN CONSEIL	CDI	NA	NA	NA	84	Administration publique et défense	7	NA	SMS	NA	NA	NA	NA	NA	NA	NA	NA	NA	NA	NA	apte	NA	OQ	3	none	(0,50]	OQ	3	autre
1237	33663	O	ADMINISTRATION PUBLIQUE	Activités générales de sécurité sociale	93	(49,249]	M	57	(50,60]	344b	MEDECIN CONSEIL (ELSM)	CDI	NA	NA	NA	84	Administration publique et défense	7	NA	SMS	NA	NA	NA	NA	NA	NA	NA	NA	NA	NA	NA	apte	NA	OQ	3	none	(50,70]	OQ	3	autre
1238	33664	O	ADMINISTRATION PUBLIQUE	Activités générales de sécurité sociale	56	(49,249]	F	62	(60,70]	344b	MEDECIN CONSEIL RESPONSABLE POLE	CDI	NA	NA	NA	84	Administration publique et défense	-1	NA	SMR	NA	NA	NA	NA	NA	NA	NA	NA	NA	NA	NA	apte	NA	OQ	3	none	(50,70]	OQ	3	autre
1239	33672	O	ADMINISTRATION PUBLIQUE	Activités générales de sécurité sociale	14	(9,49]	F	44	(40,50]	388c	CHEF DE PROJET	CDI	NA	NA	NA	84	Administration publique et défense	22	NA	SMS	NA	NA	NA	NA	NA	NA	NA	NA	NA	NA	NA	apte	NA	OQ	3	none	(0,50]	OQ	3	autre
1240	33673	O	ADMINISTRATION PUBLIQUE	Activités générales de sécurité sociale	14	(9,49]	M	46	(40,50]	388a	CONCEPTEUR DEVELOPPEUR	CDI	NA	NA	NA	84	Administration publique et défense	12	NA	SMS	NA	NA	NA	NA	NA	NA	NA	NA	NA	NA	NA	apte	NA	OQ	3	none	(0,50]	OQ	3	autre
1241	33674	O	ADMINISTRATION PUBLIQUE	Activités générales de sécurité sociale	14	(9,49]	M	51	(50,60]	388c	GESTIONNAIRE DE PROJET	CDI	NA	NA	NA	84	Administration publique et défense	22	NA	SMS	NA	NA	NA	NA	NA	NA	NA	NA	NA	NA	NA	apte	NA	OQ	3	none	(50,70]	OQ	3	autre
1242	33675	O	ADMINISTRATION PUBLIQUE	Activités générales de sécurité sociale	14	(9,49]	M	43	(40,50]	388c	GESTION DE PROJET	CDI	NA	NA	NA	84	Administration publique et défense	17	NA	SMS	NA	NA	NA	NA	NA	NA	NA	NA	NA	NA	NA	apte	NA	OQ	3	none	(0,50]	OQ	3	autre
1243	33676	O	ADMINISTRATION PUBLIQUE	Activités générales de sécurité sociale	14	(9,49]	M	44	(40,50]	376e	MANAGER OPERATIONNEL	CDI	NA	NA	NA	84	Administration publique et défense	15	NA	SMS	NA	NA	NA	NA	NA	NA	NA	NA	NA	NA	NA	apte	NA	OQ	3	none	(0,50]	OQ	3	autre
1244	33678	O	ADMINISTRATION PUBLIQUE	Activités générales de sécurité sociale	93	(49,249]	F	62	(60,70]	311c	CHIRURGIEN DENTISTE CONSEIL	CDI	NA	NA	NA	84	Administration publique et défense	7	NA	SMR	NA	NA	NA	NA	NA	NA	NA	NA	NA	NA	NA	apte	NA	OQ	3	none	(50,70]	OQ	3	autre
1245	33685	O	ADMINISTRATION PUBLIQUE	Activités générales de sécurité sociale	93	(49,249]	F	63	(60,70]	344b	MEDECIN CONSEIL	CDI	NA	NA	NA	84	Administration publique et défense	7	NA	SMS	NA	NA	NA	NA	NA	NA	NA	NA	NA	NA	NA	apte	NA	OQ	3	none	(50,70]	OQ	3	autre
1246	33687	O	ADMINISTRATION PUBLIQUE	Activités générales de sécurité sociale	93	(49,249]	F	59	(50,60]	311c	CHIRURGIEN DENTISTE CONSEIL	CDI	NA	NA	NA	84	Administration publique et défense	9	NA	SMR	NA	NA	NA	NA	NA	NA	NA	NA	NA	NA	NA	apte	NA	OQ	3	none	(50,70]	OQ	3	autre
1247	33690	O	ADMINISTRATION PUBLIQUE	Activités générales de sécurité sociale	93	(49,249]	M	56	(50,60]	344b	MEDECIN CONSEIL CHEF	CDI	NA	NA	NA	84	Administration publique et défense	4	NA	SMS	NA	NA	NA	NA	NA	NA	NA	NA	NA	NA	NA	apte	NA	OQ	3	none	(50,70]	OQ	3	autre
1248	33691	O	ADMINISTRATION PUBLIQUE	Activités générales de sécurité sociale	155	(49,249]	M	38	(30,40]	33	INSPECTEUR RECOUVREMENT	CDI	NA	NA	NA	84	Administration publique et défense	7	NA	SMS	NA	NA	NA	NA	NA	NA	NA	NA	NA	NA	NA	apte	NA	OQ	3	none	(0,50]	OQ	3	autre
1249	33692	O	ADMINISTRATION PUBLIQUE	Activités générales de sécurité sociale	93	(49,249]	M	59	(50,60]	344b	MEDECIN CHEF RESP. DLSM (ELSM)	CDI	NA	NA	NA	84	Administration publique et défense	7	NA	SMS	NA	NA	NA	NA	NA	NA	NA	NA	NA	NA	NA	apte	NA	OQ	3	none	(50,70]	OQ	3	autre
1250	33694	O	ADMINISTRATION PUBLIQUE	Activités générales de sécurité sociale	56	(49,249]	F	57	(50,60]	311c	CHIRURGIEN DENTISTE CONSEIL	CDI	NA	NA	NA	84	Administration publique et défense	6	NA	SMR	NA	NA	NA	NA	NA	NA	NA	NA	NA	NA	NA	apte	NA	OQ	3	none	(50,70]	OQ	3	autre
1251	33697	O	ADMINISTRATION PUBLIQUE	Activités générales de sécurité sociale	93	(49,249]	M	69	(60,70]	311c	CHIRURGIEN DENTISTE CONSEIL	CDI	NA	NA	NA	84	Administration publique et défense	7	NA	SMR	NA	NA	NA	NA	NA	NA	NA	NA	NA	NA	NA	apte	NA	OQ	3	none	(50,70]	OQ	3	autre
1252	33702	O	ADMINISTRATION PUBLIQUE	Activités générales de sécurité sociale	93	(49,249]	F	57	(50,60]	36	RESPONSABLE UNITE SECTEUR	CDI	NA	NA	NA	84	Administration publique et défense	7	NA	SMS	NA	NA	NA	NA	NA	NA	NA	NA	NA	NA	NA	apte	NA	OQ	3	none	(50,70]	OQ	3	autre
1253	33703	O	ADMINISTRATION PUBLIQUE	Activités générales de sécurité sociale	93	(49,249]	F	69	(60,70]	344d	PHARMACIEN CONSEIL	CDI	NA	NA	NA	84	Administration publique et défense	19	NA	SMS	NA	NA	NA	NA	NA	NA	NA	NA	NA	NA	NA	apte	NA	OQ	3	none	(50,70]	OQ	3	autre
1254	33704	O	ADMINISTRATION PUBLIQUE	Activités générales de sécurité sociale	93	(49,249]	M	49	(40,50]	344b	MEDECIN CONSEIL	CDI	NA	NA	NA	84	Administration publique et défense	7	NA	SMS	NA	NA	NA	NA	NA	NA	NA	NA	NA	NA	NA	apte	NA	OQ	3	none	(0,50]	OQ	3	autre
1255	33706	O	ADMINISTRATION PUBLIQUE	Activités générales de sécurité sociale	93	(49,249]	F	34	(30,40]	374c	RESPONSABLE DE SECTEUR	CDI	NA	NA	NA	84	Administration publique et défense	7	NA	SMS	NA	NA	NA	NA	NA	NA	NA	NA	NA	NA	NA	apte	NA	OQ	3	none	(0,50]	OQ	3	autre
1256	33710	O	ADMINISTRATION PUBLIQUE	Activités générales de sécurité sociale	93	(49,249]	M	62	(60,70]	344b	MEDECIN CONSEIL	CDI	NA	NA	NA	84	Administration publique et défense	7	NA	SMS	NA	NA	NA	NA	NA	NA	NA	NA	NA	NA	NA	apte	NA	OQ	3	none	(50,70]	OQ	3	autre
1257	33717	O	ADMINISTRATION PUBLIQUE	Administration publique générale	109	(49,249]	M	30	(0,30]	354g	ASSISTANT ENSEIGNEMENT ARTISTIQUE	CDD	NA	NA	NA	84	Administration publique et défense	8	NA	SMS	NA	NA	NA	NA	NA	NA	NA	NA	NA	NA	NA	apte	NA	OQ	3	none	(0,50]	OQ	3	autre
1258	33719	O	ADMINISTRATION PUBLIQUE	Activités générales de sécurité sociale	28	(9,49]	M	54	(50,60]	37	GESTIONNAIRE + ADJOINTE POLE MARCHES PUBLICS	CDI	NA	NA	NA	84	Administration publique et défense	15	NA	SMS	NA	NA	NA	NA	NA	NA	NA	NA	NA	NA	NA	apte	NA	OQ	3	none	(50,70]	OQ	3	autre
1259	33720	O	ADMINISTRATION PUBLIQUE	Activités générales de sécurité sociale	28	(9,49]	F	34	(30,40]	387b	ASSISTANTE MARCHES ACHATS ET LOGISTIQUE	CDI	NA	NA	NA	84	Administration publique et défense	9	NA	SMS	NA	NA	NA	NA	NA	NA	NA	NA	NA	NA	NA	apte	NA	OQ	3	none	(0,50]	OQ	3	autre
1260	33723	O	ADMINISTRATION PUBLIQUE	Activités générales de sécurité sociale	28	(9,49]	F	41	(40,50]	372b	DIRECTRICE FINANCIERE	CDI	NA	NA	NA	84	Administration publique et défense	9	NA	SMS	NA	NA	NA	NA	NA	NA	NA	NA	NA	NA	NA	apte	NA	OQ	3	none	(0,50]	OQ	3	autre
1261	33724	O	ADMINISTRATION PUBLIQUE	Activités générales de sécurité sociale	28	(9,49]	M	50	(40,50]	372b	CONTROLEUR DE GESTION	CDI	NA	NA	NA	84	Administration publique et défense	8	NA	SMS	NA	NA	NA	NA	NA	NA	NA	NA	NA	NA	NA	apte	NA	OQ	3	none	(0,50]	OQ	3	autre
1262	33725	O	ADMINISTRATION PUBLIQUE	Activités générales de sécurité sociale	28	(9,49]	F	44	(40,50]	373b	ASSISTANTE DE DIRECTION	CDI	NA	NA	NA	84	Administration publique et défense	7	NA	SMS	NA	NA	NA	NA	NA	NA	NA	NA	NA	NA	NA	apte	NA	OQ	3	none	(0,50]	OQ	3	autre
1263	33727	O	ADMINISTRATION PUBLIQUE	Activités générales de sécurité sociale	28	(9,49]	M	55	(50,60]	375b	CHARGE DE MISSION	CDI	NA	NA	NA	84	Administration publique et défense	15	NA	SMS	NA	NA	NA	NA	NA	NA	NA	NA	NA	NA	NA	apte	NA	OQ	3	none	(50,70]	OQ	3	autre
1264	33735	O	ADMINISTRATION PUBLIQUE	Activités générales de sécurité sociale	28	(9,49]	F	41	(40,50]	372c	RESPONSABLE TECHNIQUE PAYE	CDI	NA	NA	NA	84	Administration publique et défense	14	NA	SMS	NA	NA	NA	NA	NA	NA	NA	NA	NA	NA	NA	apte	NA	OQ	3	none	(0,50]	OQ	3	autre
1265	33750	O	ADMINISTRATION PUBLIQUE	Activités générales de sécurité sociale	14	(9,49]	M	39	(30,40]	388c	CHEF DE PROJETS	CDI	NA	NA	NA	84	Administration publique et défense	4	NA	SMS	NA	NA	NA	NA	NA	NA	NA	NA	NA	NA	NA	apte	NA	OQ	3	none	(0,50]	OQ	3	autre
1266	33760	O	ADMINISTRATION PUBLIQUE	Administration publique (tutelle) des activités économiques	48	(9,49]	F	53	(50,60]	375b	CHARGEE DE MISSION	CDI	NA	NA	NA	84	Administration publique et défense	7	NA	SMR	NA	NA	NA	NA	NA	NA	NA	NA	NA	NA	NA	apte	NA	OQ	3	none	(50,70]	OQ	3	autre
1267	33765	O	ADMINISTRATION PUBLIQUE	Administration publique générale	78	(49,249]	M	39	(30,40]	333f	Personnels administratifs de catégorie A des collectivités l	CDD	NA	NA	NA	84	Administration publique et défense	5	NA	SMS	NA	NA	NA	NA	NA	NA	NA	NA	NA	NA	NA	apte	NA	OQ	3	none	(0,50]	OQ	3	autre
1268	33771	O	ADMINISTRATION PUBLIQUE	Activités générales de sécurité sociale	155	(49,249]	F	26	(0,30]	333E	GESTIONNAIRE DES ACHATS	CDI	NA	NA	NA	84	Administration publique et défense	2	NA	SMS	NA	NA	NA	NA	NA	NA	NA	NA	NA	NA	NA	apte	NA	OQ	3	none	(0,50]	OQ	3	autre
1269	33778	O	ADMINISTRATION PUBLIQUE	Administration publique (tutelle) des activités économiques	43	(9,49]	F	42	(40,50]	381a	CHARGEE ETUDES	CDI	NA	NA	NA	84	Administration publique et défense	5	NA	SMS	NA	NA	NA	NA	NA	NA	NA	NA	NA	NA	NA	apte	NA	OQ	3	none	(0,50]	OQ	3	autre
1270	33780	O	ADMINISTRATION PUBLIQUE	Activités générales de sécurité sociale	56	(49,249]	F	57	(50,60]	344d	PHARMACIEN	CDI	NA	NA	NA	84	Administration publique et défense	7	NA	SMS	NA	NA	NA	NA	NA	NA	NA	NA	NA	NA	NA	apte	NA	OQ	3	none	(50,70]	OQ	3	autre
1271	33781	O	ADMINISTRATION PUBLIQUE	Activités générales de sécurité sociale	14	(9,49]	F	30	(0,30]	382b	ARCHITECTE TECHNIQUE	CDI	NA	NA	NA	84	Administration publique et défense	1	NA	SMS	NA	NA	NA	NA	NA	NA	NA	NA	NA	NA	NA	apte	NA	OQ	3	none	(0,50]	OQ	3	autre
1272	33785	O	ADMINISTRATION PUBLIQUE	Activités générales de sécurité sociale	586	(249,1e+03]	F	32	(30,40]	373b	RESPONSABLE ADJOINTE PLATE FORME	CDI	NA	NA	NA	84	Administration publique et défense	7	NA	SMR	NA	NA	NA	NA	NA	NA	NA	NA	NA	NA	NA	apte	NA	OQ	3	none	(0,50]	OQ	3	autre
1273	33789	O	ADMINISTRATION PUBLIQUE	Administration publique générale	109	(49,249]	M	34	(30,40]	354b	PROFESSEUR ENSEIGNEMENT ARTISTIQUE	CDD	NA	NA	NA	84	Administration publique et défense	5	NA	SMS	NA	NA	NA	NA	NA	NA	NA	NA	NA	NA	NA	apte	NA	OQ	3	none	(0,50]	OQ	3	autre
1274	33794	O	ADMINISTRATION PUBLIQUE	Activités générales de sécurité sociale	502	(249,1e+03]	F	38	(30,40]	376f	GESTIONNAIRE CONTENTIEUX	CDI	NA	NA	NA	84	Administration publique et défense	11	NA	SMS	NA	NA	NA	NA	NA	NA	NA	NA	NA	NA	NA	apte	NA	OQ	3	none	(0,50]	OQ	3	autre
1275	33805	O	ADMINISTRATION PUBLIQUE	Activités générales de sécurité sociale	93	(49,249]	M	67	(60,70]	344b	MEDECIN CONSEIL	CDI	NA	NA	NA	84	Administration publique et défense	6	NA	SMS	NA	NA	NA	NA	NA	NA	NA	NA	NA	NA	NA	apte	NA	OQ	3	none	(50,70]	OQ	3	autre
1276	33825	O	ADMINISTRATION PUBLIQUE	Activités générales de sécurité sociale	502	(249,1e+03]	F	33	(30,40]	376f	RESPONSABLE DEPARTEMENT JURIDIQUE	CDI	NA	NA	NA	84	Administration publique et défense	7	NA	SMS	NA	NA	NA	NA	NA	NA	NA	NA	NA	NA	NA	apte	NA	OQ	3	none	(0,50]	OQ	3	autre
1277	33835	O	ADMINISTRATION PUBLIQUE	Activités générales de sécurité sociale	14	(9,49]	M	40	(30,40]	388a	CONCEPTEUR DEVELOPPEUR	CDI	NA	NA	NA	84	Administration publique et défense	7	NA	SMS	NA	NA	NA	NA	NA	NA	NA	NA	NA	NA	NA	apte	NA	OQ	3	none	(0,50]	OQ	3	autre
1278	33860	O	ADMINISTRATION PUBLIQUE	Activités générales de sécurité sociale	586	(249,1e+03]	M	60	(50,60]	36	RESPONSABLE PRODUCTION DONNEES SOCIALES	CDI	NA	NA	NA	84	Administration publique et défense	32	NA	SMRP	NA	NA	NA	NA	NA	NA	NA	NA	NA	NA	NA	apte	NA	OQ	3	none	(50,70]	OQ	3	autre
1279	33864	O	ADMINISTRATION PUBLIQUE	Activités générales de sécurité sociale	502	(249,1e+03]	M	40	(30,40]	376f	RESPONSABLE SECTEUR GESTION DU RISQUE ASSURES	CDI	NA	NA	NA	84	Administration publique et défense	15	NA	SMS	NA	NA	NA	NA	NA	NA	NA	NA	NA	NA	NA	apte	NA	OQ	3	none	(0,50]	OQ	3	autre
1280	33913	O	ADMINISTRATION PUBLIQUE	Administration publique (tutelle) des activités économiques	43	(9,49]	F	33	(30,40]	387f	CHARGEE D INTERVENTION	CDI	NA	NA	NA	84	Administration publique et défense	7	NA	SMS	NA	NA	NA	NA	NA	NA	NA	NA	NA	NA	NA	apte	NA	OQ	3	none	(0,50]	OQ	3	autre
1281	33925	O	ADMINISTRATION PUBLIQUE	Activités générales de sécurité sociale	28	(9,49]	F	57	(50,60]	373b	ASSISTANTE DE DIRECTION	CDI	NA	NA	NA	84	Administration publique et défense	14	NA	SMS	NA	NA	NA	NA	NA	NA	NA	NA	NA	NA	NA	apte	NA	OQ	3	none	(50,70]	OQ	3	autre
1282	33940	O	ADMINISTRATION PUBLIQUE	Défense	30	(9,49]	M	42	(40,50]	372b	CHEF DE SECTION PMO	CDI	NA	NA	NA	84	Administration publique et défense	7	NA	SMS	NA	NA	NA	NA	NA	NA	NA	NA	NA	NA	NA	apte	NA	OQ	3	none	(0,50]	OQ	3	autre
1283	33941	O	ADMINISTRATION PUBLIQUE	Défense	30	(9,49]	M	35	(30,40]	388c	CHARGE DE PROJET	CDI	NA	NA	NA	84	Administration publique et défense	2	NA	SMS	NA	NA	NA	NA	NA	NA	NA	NA	NA	NA	NA	apte	NA	OQ	3	none	(0,50]	OQ	3	autre
1284	33948	O	ADMINISTRATION PUBLIQUE	Adm. pub. tutelle santé form. cult. & social (aut que sécu. soc.)	40	(9,49]	M	61	(60,70]	344b	MEDECIN	CDI	NA	NA	NA	84	Administration publique et défense	6	NA	SMR	NA	NA	NA	NA	NA	NA	NA	NA	NA	NA	NA	apte	NA	OQ	3	none	(50,70]	OQ	3	autre
1285	34006	O	ADMINISTRATION PUBLIQUE	Activités générales de sécurité sociale	56	(49,249]	F	62	(60,70]	36	RESPONSABLE INFORMATIQUE	CDI	NA	NA	NA	84	Administration publique et défense	6	NA	SMS	NA	NA	NA	NA	NA	NA	NA	NA	NA	NA	NA	apte	NA	OQ	3	none	(50,70]	OQ	3	autre
1286	34023	O	ADMINISTRATION PUBLIQUE	Administration publique générale	14	(9,49]	F	41	(40,50]	333f	ATTACHEE TERRITORIALE	CDD	NA	NA	NA	84	Administration publique et défense	7	NA	SMS	NA	NA	NA	NA	NA	NA	NA	NA	NA	NA	NA	apte	NA	OQ	3	none	(0,50]	OQ	3	autre
1287	34024	O	ADMINISTRATION PUBLIQUE	Activités générales de sécurité sociale	502	(249,1e+03]	M	52	(50,60]	376f	GESTIONNAIRE SYSTEME INFORMATION COMPTABLE	CDI	NA	NA	NA	84	Administration publique et défense	6	NA	SMS	NA	NA	NA	NA	NA	NA	NA	NA	NA	NA	NA	apte	NA	OQ	3	none	(50,70]	OQ	3	autre
1288	34029	O	ADMINISTRATION PUBLIQUE	Activités générales de sécurité sociale	56	(49,249]	F	37	(30,40]	36	RESPONSABLE DES RESSOURCES HUMAINES	CDI	NA	NA	NA	84	Administration publique et défense	6	NA	SMS	NA	NA	NA	NA	NA	NA	NA	NA	NA	NA	NA	apte	NA	OQ	3	none	(0,50]	OQ	3	autre
1289	34030	O	ADMINISTRATION PUBLIQUE	Activités générales de sécurité sociale	56	(49,249]	M	34	(30,40]	36	RESPONSABLE FINANCIER ET TECHNIQUE	CDI	NA	NA	NA	84	Administration publique et défense	6	NA	SMS	NA	NA	NA	NA	NA	NA	NA	NA	NA	NA	NA	apte	NA	OQ	3	none	(0,50]	OQ	3	autre
1290	34038	O	ADMINISTRATION PUBLIQUE	Activités générales de sécurité sociale	502	(249,1e+03]	F	42	(40,50]	376f	RESPONSABLE UNITE	CDI	NA	NA	NA	84	Administration publique et défense	6	NA	SMS	NA	NA	NA	NA	NA	NA	NA	NA	NA	NA	NA	apte	NA	OQ	3	none	(0,50]	OQ	3	autre
1291	34039	O	ADMINISTRATION PUBLIQUE	Activités générales de sécurité sociale	99	(49,249]	F	58	(50,60]	376f	RESPONSABLE UNITE	CDI	NA	NA	NA	84	Administration publique et défense	7	NA	SMS	NA	NA	NA	NA	NA	NA	NA	NA	NA	NA	NA	apte	NA	OQ	3	none	(50,70]	OQ	3	autre
1292	34041	O	ADMINISTRATION PUBLIQUE	Activités générales de sécurité sociale	586	(249,1e+03]	M	42	(40,50]	376F	ARCHITECTE DE PRODUCTION INFORMATIQUE	CDI	NA	NA	NA	84	Administration publique et défense	6	NA	SMS	NA	NA	NA	NA	NA	NA	NA	NA	NA	NA	NA	apte	NA	OQ	3	none	(0,50]	OQ	3	autre
1293	34059	O	ADMINISTRATION PUBLIQUE	Activités générales de sécurité sociale	93	(49,249]	M	43	(40,50]	344b	MEDECIN CONSEIL	CDI	NA	NA	NA	84	Administration publique et défense	5	NA	SMS	NA	NA	NA	NA	NA	NA	NA	NA	NA	NA	NA	apte	NA	OQ	3	none	(0,50]	OQ	3	autre
1294	34068	O	ADMINISTRATION PUBLIQUE	Gestion des retraites complémentaires	5	(0,9]	M	49	(40,50]	373b	RESPONSABLE D AGENCE	CDI	NA	NA	NA	84	Administration publique et défense	6	NA	SMS	NA	NA	NA	NA	NA	NA	NA	NA	NA	NA	NA	apte	NA	OQ	3	none	(0,50]	OQ	3	autre
1295	34071	O	ADMINISTRATION PUBLIQUE	Activités générales de sécurité sociale	155	(49,249]	F	40	(30,40]	33	INSPECTEUR RECOUVREMENT	CDI	NA	NA	NA	84	Administration publique et défense	6	NA	SMS	NA	NA	NA	NA	NA	NA	NA	NA	NA	NA	NA	apte	NA	OQ	3	none	(0,50]	OQ	3	autre
1296	34079	O	ADMINISTRATION PUBLIQUE	Activités générales de sécurité sociale	155	(49,249]	M	34	(30,40]	333e	GESTIONNAIRE DE COMPTE	CDI	NA	NA	NA	84	Administration publique et défense	4	NA	SMS	NA	NA	NA	NA	NA	NA	NA	NA	NA	NA	NA	apte	NA	OQ	3	none	(0,50]	OQ	3	autre
1297	34083	O	ADMINISTRATION PUBLIQUE	Administration publique générale	14	(9,49]	F	38	(30,40]	333f	ATTACHEE TERRITORIALE	CDD	NA	NA	NA	84	Administration publique et défense	6	NA	SMS	NA	NA	NA	NA	NA	NA	NA	NA	NA	NA	NA	apte	NA	OQ	3	none	(0,50]	OQ	3	autre
1298	34094	O	ADMINISTRATION PUBLIQUE	Adm. pub. tutelle santé form. cult. & social (aut que sécu. soc.)	40	(9,49]	F	46	(40,50]	344b	MEDECIN MATERNITE	CDI	NA	NA	NA	84	Administration publique et défense	6	NA	SMS	NA	NA	NA	NA	NA	NA	NA	NA	NA	NA	NA	apte	NA	OQ	3	none	(0,50]	OQ	3	autre
1299	34097	O	ADMINISTRATION PUBLIQUE	Activités générales de sécurité sociale	93	(49,249]	F	44	(40,50]	344b	MEDECIN CONSEIL	CDI	NA	NA	NA	84	Administration publique et défense	6	NA	SMS	NA	NA	NA	NA	NA	NA	NA	NA	NA	NA	NA	apte	NA	OQ	3	none	(0,50]	OQ	3	autre
1300	34106	O	ADMINISTRATION PUBLIQUE	Activités générales de sécurité sociale	586	(249,1e+03]	M	49	(40,50]	376f	INGENIEUR CONSEIL PREVENTION	CDI	NA	NA	NA	84	Administration publique et défense	6	NA	SMS	NA	NA	NA	NA	NA	NA	NA	NA	NA	NA	NA	apte	NA	OQ	3	none	(0,50]	OQ	3	autre
1301	34107	O	ADMINISTRATION PUBLIQUE	Activités générales de sécurité sociale	586	(249,1e+03]	F	55	(50,60]	376f	MANAGER STRATEGIQUE RESPONSABLE	CDI	NA	NA	NA	84	Administration publique et défense	6	NA	SMS	NA	NA	NA	NA	NA	NA	NA	NA	NA	NA	NA	apte	NA	OQ	3	none	(50,70]	OQ	3	autre
1302	34110	O	ADMINISTRATION PUBLIQUE	Activités générales de sécurité sociale	28	(9,49]	F	48	(40,50]	372c	DIRECTRICE RESSOURCES HUMAINES	CDI	NA	NA	NA	84	Administration publique et défense	2	NA	SMS	NA	NA	NA	NA	NA	NA	NA	NA	NA	NA	NA	apte	NA	OQ	3	none	(0,50]	OQ	3	autre
1303	34118	O	ADMINISTRATION PUBLIQUE	Activités générales de sécurité sociale	155	(49,249]	F	38	(30,40]	33	CHARGEE D ETUDES STATISTIQUES REGIONALES	CDI	NA	NA	NA	84	Administration publique et défense	6	NA	SMS	NA	NA	NA	NA	NA	NA	NA	NA	NA	NA	NA	apte	NA	OQ	3	none	(0,50]	OQ	3	autre
1304	34123	O	ADMINISTRATION PUBLIQUE	Activités générales de sécurité sociale	502	(249,1e+03]	F	47	(40,50]	376f	RESPONSABLE ADMINISTRATIF	CDI	NA	NA	NA	84	Administration publique et défense	6	NA	SMS	NA	NA	NA	NA	NA	NA	NA	NA	NA	NA	NA	apte	NA	OQ	3	none	(0,50]	OQ	3	autre
1305	34131	O	ADMINISTRATION PUBLIQUE	Activités générales de sécurité sociale	502	(249,1e+03]	F	49	(40,50]	376f	RESPONSABLE DEPARTEMENT	CDI	NA	NA	NA	84	Administration publique et défense	7	NA	SMS	NA	NA	NA	NA	NA	NA	NA	NA	NA	NA	NA	apte	NA	OQ	3	none	(0,50]	OQ	3	autre
1306	34148	O	ADMINISTRATION PUBLIQUE	Activités générales de sécurité sociale	586	(249,1e+03]	F	59	(50,60]	37	REFERENT FRAUDE	CDI	NA	NA	NA	84	Administration publique et défense	8	NA	SMS	NA	NA	NA	NA	NA	NA	NA	NA	NA	NA	NA	apte	NA	OQ	3	none	(50,70]	OQ	3	autre
1307	34150	O	ADMINISTRATION PUBLIQUE	Activités générales de sécurité sociale	56	(49,249]	F	49	(40,50]	344b	MEDECIN CONSEIL	CDI	NA	NA	NA	84	Administration publique et défense	6	NA	SMS	NA	NA	NA	NA	NA	NA	NA	NA	NA	NA	NA	apte	NA	OQ	3	none	(0,50]	OQ	3	autre
1308	34161	O	ADMINISTRATION PUBLIQUE	Activités générales de sécurité sociale	93	(49,249]	F	65	(60,70]	344b	MEDECIN CONSEIL	CDI	NA	NA	NA	84	Administration publique et défense	5	NA	SMS	NA	NA	NA	NA	NA	NA	NA	NA	NA	NA	NA	apte	NA	OQ	3	none	(50,70]	OQ	3	autre
1309	34183	O	ADMINISTRATION PUBLIQUE	Activités générales de sécurité sociale	586	(249,1e+03]	F	45	(40,50]	388b	GESTIONNAIRE UNITE INFORMATIQUE	CDI	NA	NA	NA	84	Administration publique et défense	6	NA	SMS	NA	NA	NA	NA	NA	NA	NA	NA	NA	NA	NA	apte	NA	OQ	3	none	(0,50]	OQ	3	autre
1310	34184	O	ADMINISTRATION PUBLIQUE	Activités générales de sécurité sociale	502	(249,1e+03]	F	31	(30,40]	376f	TECHNICIENNE JURIDIQUE	CDI	NA	NA	NA	84	Administration publique et défense	5	NA	SMS	NA	NA	NA	NA	NA	NA	NA	NA	NA	NA	NA	apte	NA	OQ	3	none	(0,50]	OQ	3	autre
1311	34193	O	ADMINISTRATION PUBLIQUE	Activités générales de sécurité sociale	93	(49,249]	M	61	(60,70]	311c	CHIRURGIEN DENTISTE CONSEIL	CDI	NA	NA	NA	84	Administration publique et défense	5	NA	SMR	NA	NA	NA	NA	NA	NA	NA	NA	NA	NA	NA	apte	NA	OQ	3	none	(50,70]	OQ	3	autre
1312	34195	O	ADMINISTRATION PUBLIQUE	Activités générales de sécurité sociale	14	(9,49]	M	31	(30,40]	388a	CONCEPTEUR DEVELOPPEUR	CDI	NA	NA	NA	84	Administration publique et défense	5	NA	SMS	NA	NA	NA	NA	NA	NA	NA	NA	NA	NA	NA	apte	NA	OQ	3	none	(0,50]	OQ	3	autre
1313	34197	O	ADMINISTRATION PUBLIQUE	Administration publique (tutelle) des activités économiques	43	(9,49]	F	39	(30,40]	381a	CHEF D UNITE	CDI	NA	NA	NA	84	Administration publique et défense	5	NA	SMS	NA	NA	NA	NA	NA	NA	NA	NA	NA	NA	NA	apte	NA	OQ	3	none	(0,50]	OQ	3	autre
1314	34202	O	ADMINISTRATION PUBLIQUE	Activités générales de sécurité sociale	586	(249,1e+03]	M	34	(30,40]	372b	CORRESPONDANT MAITRISE RISQUES	CDI	NA	NA	NA	84	Administration publique et défense	5	NA	SMS	NA	NA	NA	NA	NA	NA	NA	NA	NA	NA	NA	apte	NA	OQ	3	none	(0,50]	OQ	3	autre
1315	34208	O	ADMINISTRATION PUBLIQUE	Activités générales de sécurité sociale	28	(9,49]	F	45	(40,50]	373c	CONTROLEUR INTERNE	CDI	NA	NA	NA	84	Administration publique et défense	5	NA	SMS	NA	NA	NA	NA	NA	NA	NA	NA	NA	NA	NA	apte	NA	OQ	3	none	(0,50]	OQ	3	autre
1316	34220	O	ADMINISTRATION PUBLIQUE	Activités générales de sécurité sociale	93	(49,249]	M	45	(40,50]	344b	MEDECIN CONSEIL	CDI	NA	NA	NA	84	Administration publique et défense	4	NA	SMS	NA	NA	NA	NA	NA	NA	NA	NA	NA	NA	NA	apte	NA	OQ	3	none	(0,50]	OQ	3	autre
1317	34227	O	ADMINISTRATION PUBLIQUE	Activités générales de sécurité sociale	56	(49,249]	F	59	(50,60]	380a	RESPONSABLE D UNITE ACTIVITE PRODUCTION	CDI	NA	NA	NA	84	Administration publique et défense	5	NA	SMS	NA	NA	NA	NA	NA	NA	NA	NA	NA	NA	NA	apte	NA	OQ	3	none	(50,70]	OQ	3	autre
1318	34229	O	ADMINISTRATION PUBLIQUE	Activités générales de sécurité sociale	155	(49,249]	F	27	(0,30]	388B	REFERENT TECHNIQUE RH FORMATION PROF.	CDI	NA	NA	NA	84	Administration publique et défense	2	NA	SMS	NA	NA	NA	NA	NA	NA	NA	NA	NA	NA	NA	apte	NA	OQ	3	none	(0,50]	OQ	3	autre
1319	34234	O	ADMINISTRATION PUBLIQUE	Activités générales de sécurité sociale	586	(249,1e+03]	M	43	(40,50]	376f	MANAGER OPERATIONNEL	CDI	NA	NA	NA	84	Administration publique et défense	5	NA	SMS	NA	NA	NA	NA	NA	NA	NA	NA	NA	NA	NA	apte	NA	OQ	3	none	(0,50]	OQ	3	autre
1320	34240	O	ADMINISTRATION PUBLIQUE	Gestion des retraites complémentaires	145	(49,249]	F	39	(30,40]	376f	LIQUIDATEUR RETRAITE	CDD	NA	NA	NA	84	Administration publique et défense	0	NA	SMS	NA	NA	NA	NA	NA	NA	NA	NA	NA	NA	NA	apte	NA	OQ	3	none	(0,50]	OQ	3	autre
1321	34243	O	ADMINISTRATION PUBLIQUE	Administration publique (tutelle) des activités économiques	62	(49,249]	M	39	(30,40]	376f	INGENIEUR DE PREVENTION	CDD	NA	NA	NA	84	Administration publique et défense	5	NA	SMR	NA	NA	NA	NA	NA	NA	NA	NA	NA	NA	NA	apte	NA	OQ	3	none	(0,50]	OQ	3	autre
1322	34248	O	ADMINISTRATION PUBLIQUE	Administration publique générale	109	(49,249]	F	61	(60,70]	354g	PROFESSEUR D ART DRAMATIQUE	CDD	NA	NA	NA	84	Administration publique et défense	3	NA	SMS	NA	NA	NA	NA	NA	NA	NA	NA	NA	NA	NA	apte	NA	OQ	3	none	(50,70]	OQ	3	autre
1323	34252	O	ADMINISTRATION PUBLIQUE	Activités générales de sécurité sociale	155	(49,249]	M	50	(40,50]	33	DIRECTEUR	CDI	NA	NA	NA	84	Administration publique et défense	5	NA	SMS	NA	NA	NA	NA	NA	NA	NA	NA	NA	NA	NA	apte	NA	OQ	3	none	(0,50]	OQ	3	autre
1324	34253	O	ADMINISTRATION PUBLIQUE	Activités générales de sécurité sociale	155	(49,249]	F	47	(40,50]	333E	GESTIONNAIRE DU RECOUVREMENT	CDI	NA	NA	NA	84	Administration publique et défense	4	NA	SMS	NA	NA	NA	NA	NA	NA	NA	NA	NA	NA	NA	apte	NA	OQ	3	none	(0,50]	OQ	3	autre
1325	34263	O	ADMINISTRATION PUBLIQUE	Activités générales de sécurité sociale	155	(49,249]	M	37	(30,40]	376F	REDACTEUR JURIDIQUE	CDI	NA	NA	NA	84	Administration publique et défense	4	NA	SMS	NA	NA	NA	NA	NA	NA	NA	NA	NA	NA	NA	apte	NA	OQ	3	none	(0,50]	OQ	3	autre
1326	34288	O	ADMINISTRATION PUBLIQUE	Activités générales de sécurité sociale	502	(249,1e+03]	M	61	(60,70]	376f	DIRECTEUR	CDI	NA	NA	NA	84	Administration publique et défense	4	NA	SMS	NA	NA	NA	NA	NA	NA	NA	NA	NA	NA	NA	apte	NA	OQ	3	none	(50,70]	OQ	3	autre
1327	34298	O	ADMINISTRATION PUBLIQUE	Administration publique générale	14	(9,49]	M	39	(30,40]	372b	CHARGE DE MISSION	CDI	NA	NA	NA	84	Administration publique et défense	7	NA	SMS	NA	NA	NA	NA	NA	NA	NA	NA	NA	NA	NA	apte	NA	OQ	3	none	(0,50]	OQ	3	autre
1328	34299	O	ADMINISTRATION PUBLIQUE	Activités générales de sécurité sociale	502	(249,1e+03]	F	26	(0,30]	376f	CONTENTIEUX GENERAL	CDD	NA	NA	NA	84	Administration publique et défense	1	NA	SMS	NA	NA	NA	NA	NA	NA	NA	NA	NA	NA	NA	apte	NA	OQ	3	none	(0,50]	OQ	3	autre
1329	34414	O	ADMINISTRATION PUBLIQUE	Activités générales de sécurité sociale	93	(49,249]	M	60	(50,60]	344b	MEDECIN CONSEIL RESPONSABLE DE SECTEUR	CDI	NA	NA	NA	84	Administration publique et défense	4	NA	SMS	NA	NA	NA	NA	NA	NA	NA	NA	NA	NA	NA	apte	NA	OQ	3	none	(50,70]	OQ	3	autre
1330	34415	O	ADMINISTRATION PUBLIQUE	Activités générales de sécurité sociale	93	(49,249]	F	43	(40,50]	344b	MEDECIN CONSEIL	CDI	NA	NA	NA	84	Administration publique et défense	5	NA	SMS	NA	NA	NA	NA	NA	NA	NA	NA	NA	NA	NA	apte	NA	OQ	3	none	(0,50]	OQ	3	autre
1331	34450	O	ADMINISTRATION PUBLIQUE	Administration publique (tutelle) des activités économiques	43	(9,49]	F	33	(30,40]	387f	INSPECTEUR REDEVANCES ET PRIMES	CDI	NA	NA	NA	84	Administration publique et défense	4	NA	SMS	NA	NA	NA	NA	NA	NA	NA	NA	NA	NA	NA	apte	NA	OQ	3	none	(0,50]	OQ	3	autre
1332	34451	O	ADMINISTRATION PUBLIQUE	Activités générales de sécurité sociale	93	(49,249]	F	46	(40,50]	344b	MEDECIN CONSEIL	CDI	NA	NA	NA	84	Administration publique et défense	3	NA	SMS	NA	NA	NA	NA	NA	NA	NA	NA	NA	NA	NA	apte	NA	OQ	3	none	(0,50]	OQ	3	autre
1333	34452	O	ADMINISTRATION PUBLIQUE	Activités générales de sécurité sociale	93	(49,249]	F	33	(30,40]	344b	MEDECIN CONSEIL	CDI	NA	NA	NA	84	Administration publique et défense	4	NA	SMS	NA	NA	NA	NA	NA	NA	NA	NA	NA	NA	NA	apte	NA	OQ	3	none	(0,50]	OQ	3	autre
1334	34455	O	ADMINISTRATION PUBLIQUE	Administration publique générale	78	(49,249]	F	48	(40,50]	333f	CHARGEE EDITION COMMUNICATION	CDD	NA	NA	NA	84	Administration publique et défense	3	NA	SMS	NA	NA	NA	NA	NA	NA	NA	NA	NA	NA	NA	apte	NA	OQ	3	none	(0,50]	OQ	3	autre
1335	34458	O	ADMINISTRATION PUBLIQUE	Administration publique générale	59	(49,249]	M	42	(40,50]	333F	ATTACHE TERRITORIAL	CDD	NA	NA	NA	84	Administration publique et défense	3	NA	SMS	NA	NA	NA	NA	NA	NA	NA	NA	NA	NA	NA	apte	NA	OQ	3	none	(0,50]	OQ	3	autre
1336	34473	O	ADMINISTRATION PUBLIQUE	Administration publique générale	146	(49,249]	F	33	(30,40]	372e	ATTACHEE TERRITORIALE/ AFFAIRES JURIDIQUES	Stagiaire	NA	NA	NA	84	Administration publique et défense	4	NA	SMS	NA	NA	NA	NA	NA	NA	NA	NA	NA	NA	NA	apte	NA	OQ	3	none	(0,50]	OQ	3	autre
1337	34481	O	ADMINISTRATION PUBLIQUE	Activités générales de sécurité sociale	155	(49,249]	F	35	(30,40]	33	INSPECTEUR	CDI	NA	NA	NA	84	Administration publique et défense	4	NA	SMS	NA	NA	NA	NA	NA	NA	NA	NA	NA	NA	NA	apte	NA	OQ	3	none	(0,50]	OQ	3	autre
1338	34483	O	ADMINISTRATION PUBLIQUE	Administration publique générale	123	(49,249]	M	49	(40,50]	342a	NA	CDI	NA	NA	NA	84	Administration publique et défense	-1	NA	SMS	NA	NA	NA	NA	NA	NA	NA	NA	NA	NA	NA	apte	NA	OQ	3	none	(0,50]	OQ	3	autre
1339	34492	O	ADMINISTRATION PUBLIQUE	Administration publique générale	146	(49,249]	F	36	(30,40]	333f	RESPONSABLE UNITE CONSEIL	CDD	NA	NA	NA	84	Administration publique et défense	1	NA	SMS	NA	NA	NA	NA	NA	NA	NA	NA	NA	NA	NA	apte	NA	OQ	3	none	(0,50]	OQ	3	autre
1340	34493	O	ADMINISTRATION PUBLIQUE	Activités générales de sécurité sociale	502	(249,1e+03]	F	54	(50,60]	376f	SOUS DIRECTRICE	CDI	NA	NA	NA	84	Administration publique et défense	3	NA	SMS	NA	NA	NA	NA	NA	NA	NA	NA	NA	NA	NA	apte	NA	OQ	3	none	(50,70]	OQ	3	autre
1341	34499	O	ADMINISTRATION PUBLIQUE	Activités générales de sécurité sociale	502	(249,1e+03]	F	40	(30,40]	376f	REDACTEUR JURIDIQUE	CDI	NA	NA	NA	84	Administration publique et défense	5	NA	SMS	NA	NA	NA	NA	NA	NA	NA	NA	NA	NA	NA	apte	NA	OQ	3	none	(0,50]	OQ	3	autre
1342	34508	O	ADMINISTRATION PUBLIQUE	Activités générales de sécurité sociale	56	(49,249]	M	55	(50,60]	311c	CHIRURGIEN DENTISTE	CDI	NA	NA	NA	84	Administration publique et défense	4	NA	SMS	NA	NA	NA	NA	NA	NA	NA	NA	NA	NA	NA	apte	NA	OQ	3	none	(50,70]	OQ	3	autre
1343	34515	O	ADMINISTRATION PUBLIQUE	Activités générales de sécurité sociale	155	(49,249]	F	33	(30,40]	333E	GESTIONNAIRE DES COMPTES	CDI	NA	NA	NA	84	Administration publique et défense	3	NA	SMS	NA	NA	NA	NA	NA	NA	NA	NA	NA	NA	NA	apte	NA	OQ	3	none	(0,50]	OQ	3	autre
1344	34529	O	ADMINISTRATION PUBLIQUE	Administration publique générale	20	(9,49]	F	33	(30,40]	332B	INGENIEUR ENVIRONNEMENT	CDD	NA	NA	NA	84	Administration publique et défense	4	NA	SMR	NA	NA	NA	NA	NA	NA	NA	NA	NA	NA	NA	apte	NA	OQ	3	none	(0,50]	OQ	3	autre
1345	34537	O	ADMINISTRATION PUBLIQUE	Activités générales de sécurité sociale	586	(249,1e+03]	F	29	(0,30]	388c	CHARGEE DE STATISTIQUES ET D ETUDES	CDI	NA	NA	NA	84	Administration publique et défense	4	NA	SMS	NA	NA	NA	NA	NA	NA	NA	NA	NA	NA	NA	apte	NA	OQ	3	none	(0,50]	OQ	3	autre
1346	34564	O	ADMINISTRATION PUBLIQUE	Administration publique générale	50	(49,249]	F	31	(30,40]	332b	CHEF DE SERVICE BUREAU D ETUDES	CDD	NA	NA	NA	84	Administration publique et défense	2	NA	SMS	NA	NA	NA	NA	NA	NA	NA	NA	NA	NA	NA	apte	NA	OQ	3	none	(0,50]	OQ	3	autre
1347	34574	O	ADMINISTRATION PUBLIQUE	Adm. pub. tutelle santé form. cult. & social (aut que sécu. soc.)	40	(9,49]	F	33	(30,40]	344b	MEDECIN	CDI	NA	NA	NA	84	Administration publique et défense	3	NA	SMR	NA	NA	NA	NA	NA	NA	NA	NA	NA	NA	NA	apte	NA	OQ	3	none	(0,50]	OQ	3	autre
1348	34578	O	ADMINISTRATION PUBLIQUE	Administration publique générale	78	(49,249]	F	31	(30,40]	351a	ASSISTANTE QUALIFIEE DE CONSERVATION	CDD	NA	NA	NA	84	Administration publique et défense	0	NA	SMS	NA	NA	NA	NA	NA	NA	NA	NA	NA	NA	NA	apte	NA	OQ	3	none	(0,50]	OQ	3	autre
1349	34598	O	ADMINISTRATION PUBLIQUE	Activités générales de sécurité sociale	56	(49,249]	F	52	(50,60]	344b	MEDECIN CONSEIL REGIONAL ADJOINTE	CDI	NA	NA	NA	84	Administration publique et défense	3	NA	SMS	NA	NA	NA	NA	NA	NA	NA	NA	NA	NA	NA	apte	NA	OQ	3	none	(50,70]	OQ	3	autre
1350	34599	O	ADMINISTRATION PUBLIQUE	Activités générales de sécurité sociale	56	(49,249]	M	63	(60,70]	311c	MEDECIN CONSEIL CHARGE DE MISSION	CDI	NA	NA	NA	84	Administration publique et défense	3	NA	SMS	NA	NA	NA	NA	NA	NA	NA	NA	NA	NA	NA	apte	NA	OQ	3	none	(50,70]	OQ	3	autre
1351	34617	O	ADMINISTRATION PUBLIQUE	Administration publique générale	146	(49,249]	F	46	(40,50]	332b	CHEF DE PROJET CULTUREL ETUDE ET DVPT DRI	CDD	NA	NA	NA	84	Administration publique et défense	3	NA	SMS	NA	NA	NA	NA	NA	NA	NA	NA	NA	NA	NA	apte	NA	OQ	3	none	(0,50]	OQ	3	autre
1352	34628	O	ADMINISTRATION PUBLIQUE	Gestion des retraites complémentaires	5	(0,9]	M	26	(0,30]	38	INGENIEUR INFORMATIQUE	CDD	NA	NA	NA	84	Administration publique et défense	3	NA	SMS	NA	NA	NA	NA	NA	NA	NA	NA	NA	NA	NA	apte	NA	OQ	3	none	(0,50]	OQ	3	autre
1353	34629	O	ADMINISTRATION PUBLIQUE	Gestion des retraites complémentaires	5	(0,9]	M	30	(0,30]	388c	CHEF PROJETS INFORMATIQUE	CDI	NA	NA	NA	84	Administration publique et défense	7	NA	SMS	NA	NA	NA	NA	NA	NA	NA	NA	NA	NA	NA	apte	NA	OQ	3	none	(0,50]	OQ	3	autre
1354	34664	O	ADMINISTRATION PUBLIQUE	Activités générales de sécurité sociale	502	(249,1e+03]	M	41	(40,50]	376f	GESTION DU RISQUE	CDI	NA	NA	NA	84	Administration publique et défense	1	NA	SMS	NA	NA	NA	NA	NA	NA	NA	NA	NA	NA	NA	apte	NA	OQ	3	none	(0,50]	OQ	3	autre
1355	34667	O	ADMINISTRATION PUBLIQUE	Activités générales de sécurité sociale	155	(49,249]	F	30	(0,30]	333E	COMPTABLE	CDI	NA	NA	NA	84	Administration publique et défense	1	NA	SMS	NA	NA	NA	NA	NA	NA	NA	NA	NA	NA	NA	apte	NA	OQ	3	none	(0,50]	OQ	3	autre
1356	34672	O	ADMINISTRATION PUBLIQUE	Adm. pub. tutelle santé form. cult. & social (aut que sécu. soc.)	40	(9,49]	F	42	(40,50]	344b	MEDECIN	CDI	NA	NA	NA	84	Administration publique et défense	2	NA	SMR	NA	NA	NA	NA	NA	NA	NA	NA	NA	NA	NA	apte	NA	OQ	3	none	(0,50]	OQ	3	autre
1357	34675	O	ADMINISTRATION PUBLIQUE	Activités générales de sécurité sociale	586	(249,1e+03]	F	50	(40,50]	376f	MANAGER STRATEGIQUE	CDI	NA	NA	NA	84	Administration publique et défense	2	NA	SMS	NA	NA	NA	NA	NA	NA	NA	NA	NA	NA	NA	apte	NA	OQ	3	none	(0,50]	OQ	3	autre
1358	34690	O	ADMINISTRATION PUBLIQUE	Activités générales de sécurité sociale	502	(249,1e+03]	F	44	(40,50]	376f	CONSEILLERE INFORMATIQUE SERVICE	CDI	NA	NA	NA	84	Administration publique et défense	2	NA	SMS	NA	NA	NA	NA	NA	NA	NA	NA	NA	NA	NA	apte	NA	OQ	3	none	(0,50]	OQ	3	autre
1359	34694	O	ADMINISTRATION PUBLIQUE	Activités générales de sécurité sociale	93	(49,249]	M	57	(50,60]	344b	MEDECIN CONSEIL	CDI	NA	NA	NA	84	Administration publique et défense	2	NA	SMS	NA	NA	NA	NA	NA	NA	NA	NA	NA	NA	NA	apte	NA	OQ	3	none	(50,70]	OQ	3	autre
1360	34709	O	ADMINISTRATION PUBLIQUE	Activités générales de sécurité sociale	586	(249,1e+03]	M	35	(30,40]	374b	ACHETEUR	CDI	NA	NA	NA	84	Administration publique et défense	2	NA	SMS	NA	NA	NA	NA	NA	NA	NA	NA	NA	NA	NA	apte	NA	OQ	3	none	(0,50]	OQ	3	autre
1361	34717	O	ADMINISTRATION PUBLIQUE	Activités générales de sécurité sociale	502	(249,1e+03]	F	25	(0,30]	376f	GESTION DEMATERIALISEE DES DROITS	CDD	NA	NA	NA	84	Administration publique et défense	1	NA	SMS	NA	NA	NA	NA	NA	NA	NA	NA	NA	NA	NA	apte	NA	OQ	3	none	(0,50]	OQ	3	autre
1362	34732	O	ADMINISTRATION PUBLIQUE	Activités générales de sécurité sociale	586	(249,1e+03]	M	48	(40,50]	38	INGENIEUR CONSEIL	CDI	NA	NA	NA	84	Administration publique et défense	2	NA	SMS	NA	NA	NA	NA	NA	NA	NA	NA	NA	NA	NA	apte	NA	OQ	3	none	(0,50]	OQ	3	autre
1363	34737	O	ADMINISTRATION PUBLIQUE	Activités générales de sécurité sociale	502	(249,1e+03]	M	57	(50,60]	376f	SOUS DIRECTEUR	CDI	NA	NA	NA	84	Administration publique et défense	1	NA	SMS	NA	NA	NA	NA	NA	NA	NA	NA	NA	NA	NA	apte	NA	OQ	3	none	(50,70]	OQ	3	autre
1364	34770	O	ADMINISTRATION PUBLIQUE	Activités générales de sécurité sociale	502	(249,1e+03]	M	24	(0,30]	332a	TECHNICIEN EQUIPEMENT DES RESEAUX INFORMATIQUE	CDI	NA	NA	NA	84	Administration publique et défense	-1	NA	SMS	NA	NA	NA	NA	NA	NA	NA	NA	NA	NA	NA	apte	NA	OQ	3	none	(0,50]	OQ	3	autre
1365	34783	O	ADMINISTRATION PUBLIQUE	Administration publique générale	78	(49,249]	M	27	(0,30]	333F	ATTACHE TERRITORIAL	CDD	NA	NA	NA	84	Administration publique et défense	2	NA	SMS	NA	NA	NA	NA	NA	NA	NA	NA	NA	NA	NA	apte	NA	OQ	3	none	(0,50]	OQ	3	autre
1366	34784	O	ADMINISTRATION PUBLIQUE	Administration publique générale	78	(49,249]	M	44	(40,50]	333F	COLLABORATEUR DE CABINET	CDD	NA	NA	NA	84	Administration publique et défense	2	NA	SMS	NA	NA	NA	NA	NA	NA	NA	NA	NA	NA	NA	apte	NA	OQ	3	none	(0,50]	OQ	3	autre
1367	34785	O	ADMINISTRATION PUBLIQUE	Administration publique générale	78	(49,249]	M	49	(40,50]	331a	DIRECTEUR TERRITORIAL	CDD	NA	NA	NA	84	Administration publique et défense	2	NA	SMS	NA	NA	NA	NA	NA	NA	NA	NA	NA	NA	NA	apte	NA	OQ	3	none	(0,50]	OQ	3	autre
1368	34786	O	ADMINISTRATION PUBLIQUE	Administration publique générale	78	(49,249]	M	47	(40,50]	333F	ATTACHEE TERRITORIALE	CDD	NA	NA	NA	84	Administration publique et défense	3	NA	SMS	NA	NA	NA	NA	NA	NA	NA	NA	NA	NA	NA	apte	NA	OQ	3	none	(0,50]	OQ	3	autre
1369	34790	O	ADMINISTRATION PUBLIQUE	Administration publique générale	20	(9,49]	M	42	(40,50]	332B	CHARGE D ETUDES MOBILITE URBAINE	CDD	NA	NA	NA	84	Administration publique et défense	2	NA	SMS	NA	NA	NA	NA	NA	NA	NA	NA	NA	NA	NA	apte	NA	OQ	3	none	(0,50]	OQ	3	autre
1370	34793	O	ADMINISTRATION PUBLIQUE	Activités générales de sécurité sociale	586	(249,1e+03]	F	49	(40,50]	36	RESPONSABLE SERVICE COMPTABILITE ET FINANCE	CDI	NA	NA	NA	84	Administration publique et défense	1	NA	SMS	NA	NA	NA	NA	NA	NA	NA	NA	NA	NA	NA	apte	NA	OQ	3	none	(0,50]	OQ	3	autre
1371	34795	O	ADMINISTRATION PUBLIQUE	Activités générales de sécurité sociale	155	(49,249]	F	42	(40,50]	33	CHARGEE D ETUDE JURIDIQUE	CDI	NA	NA	NA	84	Administration publique et défense	1	NA	SMS	NA	NA	NA	NA	NA	NA	NA	NA	NA	NA	NA	apte	NA	OQ	3	none	(0,50]	OQ	3	autre
1372	34803	O	ADMINISTRATION PUBLIQUE	Activités générales de sécurité sociale	56	(49,249]	F	63	(60,70]	344b	MEDECIN CONSEIL REGIONALE	CDI	NA	NA	NA	84	Administration publique et défense	1	NA	SMS	NA	NA	NA	NA	NA	NA	NA	NA	NA	NA	NA	apte	NA	OQ	3	none	(50,70]	OQ	3	autre
1373	34818	O	ADMINISTRATION PUBLIQUE	Activités générales de sécurité sociale	502	(249,1e+03]	F	28	(0,30]	376f	RECOURS CONTRE TIERS - SERVICE JURIDIQUE	CDD	NA	NA	NA	84	Administration publique et défense	1	NA	SMS	NA	NA	NA	NA	NA	NA	NA	NA	NA	NA	NA	apte	NA	OQ	3	none	(0,50]	OQ	3	autre
1374	34821	O	ADMINISTRATION PUBLIQUE	Activités générales de sécurité sociale	586	(249,1e+03]	M	46	(40,50]	3	DIRECTEUR ADJOINT DIRECTION DES RETRAITES	CDI	NA	NA	NA	84	Administration publique et défense	1	NA	SMS	NA	NA	NA	NA	NA	NA	NA	NA	NA	NA	NA	apte	NA	OQ	3	none	(0,50]	OQ	3	autre
1375	34829	O	ADMINISTRATION PUBLIQUE	Adm. pub. tutelle santé form. cult. & social (aut que sécu. soc.)	40	(9,49]	M	33	(30,40]	344b	MEDECIN	CDD	NA	NA	NA	84	Administration publique et défense	1	NA	SMR	NA	NA	NA	NA	NA	NA	NA	NA	NA	NA	NA	apte	NA	OQ	3	none	(0,50]	OQ	3	autre
1376	34832	O	ADMINISTRATION PUBLIQUE	Activités générales de sécurité sociale	502	(249,1e+03]	M	56	(50,60]	376f	SERVICE ENVIRONNEMENT SECURITE AU TRAVAIL	CDD	NA	NA	NA	84	Administration publique et défense	1	NA	SMS	NA	NA	NA	NA	NA	NA	NA	NA	NA	NA	NA	apte	NA	OQ	3	none	(50,70]	OQ	3	autre
1377	34843	O	ADMINISTRATION PUBLIQUE	Activités générales de sécurité sociale	586	(249,1e+03]	F	26	(0,30]	36	GESTIONNAIRE D'UNITE AU SERVICE PREVENTION TARIFICATION	CDI	NA	NA	NA	84	Administration publique et défense	1	NA	SMS	NA	NA	NA	NA	NA	NA	NA	NA	NA	NA	NA	apte	NA	OQ	3	none	(0,50]	OQ	3	autre
1378	34862	O	ADMINISTRATION PUBLIQUE	Activités générales de sécurité sociale	155	(49,249]	M	23	(0,30]	333E	COMPTABLE	CDI	NA	NA	NA	84	Administration publique et défense	1	NA	SMS	NA	NA	NA	NA	NA	NA	NA	NA	NA	NA	NA	apte	NA	OQ	3	none	(0,50]	OQ	3	autre
1379	34865	O	ADMINISTRATION PUBLIQUE	Gestion des retraites complémentaires	5	(0,9]	M	39	(30,40]	374d	CHARGE DE DEVELOPPEMENT PREVENTION	CDI	NA	NA	NA	84	Administration publique et défense	15	NA	SMS	NA	NA	NA	NA	NA	NA	NA	NA	NA	NA	NA	apte	NA	OQ	3	none	(0,50]	OQ	3	autre
1380	34909	O	ADMINISTRATION PUBLIQUE	Administration publique générale	123	(49,249]	F	34	(30,40]	351a	BIBLIOTHECAIRE ZOLA	CDI	NA	NA	NA	84	Administration publique et défense	0	NA	SMS	NA	NA	NA	NA	NA	NA	NA	NA	NA	NA	NA	apte	NA	OQ	3	none	(0,50]	OQ	3	autre
1381	34932	O	ADMINISTRATION PUBLIQUE	Administration publique (tutelle) des activités économiques	62	(49,249]	M	53	(50,60]	333e	SERVICE EMPLOI	CDI	NA	NA	NA	84	Administration publique et défense	1	NA	SMS	NA	NA	NA	NA	NA	NA	NA	NA	NA	NA	NA	apte	NA	OQ	3	none	(50,70]	OQ	3	autre
1382	34943	O	ADMINISTRATION PUBLIQUE	Administration publique générale	109	(49,249]	M	45	(40,50]	354g	PROFESSEUR MUSIQUE DE CHAMBRE	CDD	NA	NA	NA	84	Administration publique et défense	0	NA	SMS	NA	NA	NA	NA	NA	NA	NA	NA	NA	NA	NA	apte	NA	OQ	3	none	(0,50]	OQ	3	autre
1383	34945	O	ADMINISTRATION PUBLIQUE	Administration publique générale	146	(49,249]	F	27	(0,30]	333f	CHARGEE DE MISSION	CDD	NA	NA	NA	84	Administration publique et défense	0	NA	SMS	NA	NA	NA	NA	NA	NA	NA	NA	NA	NA	NA	apte	NA	OQ	3	none	(0,50]	OQ	3	autre
1384	34952	O	ADMINISTRATION PUBLIQUE	Administration publique générale	14	(9,49]	F	47	(40,50]	333f	CHARGEE D AFFAIRE	CDD	NA	NA	NA	84	Administration publique et défense	1	NA	SMS	NA	NA	NA	NA	NA	NA	NA	NA	NA	NA	NA	apte	NA	OQ	3	none	(0,50]	OQ	3	autre
1385	34954	O	ADMINISTRATION PUBLIQUE	Administration publique (tutelle) des activités économiques	20	(9,49]	M	36	(30,40]	387f	INGENIEUR	CDD	NA	NA	NA	84	Administration publique et défense	0	NA	SMS	NA	NA	NA	NA	NA	NA	NA	NA	NA	NA	NA	apte	NA	OQ	3	none	(0,50]	OQ	3	autre
1386	34959	O	ADMINISTRATION PUBLIQUE	Administration publique générale	50	(49,249]	F	33	(30,40]	332b	INGENIEUR	Stagiaire	NA	NA	NA	84	Administration publique et défense	0	NA	SMS	NA	NA	NA	NA	NA	NA	NA	NA	NA	NA	NA	apte	NA	OQ	3	none	(0,50]	OQ	3	autre
1387	34962	O	ADMINISTRATION PUBLIQUE	Activités générales de sécurité sociale	586	(249,1e+03]	F	39	(30,40]	36	RESPONSABLE PROJET SENIORS	CDI	NA	NA	NA	84	Administration publique et défense	0	NA	SMS	NA	NA	NA	NA	NA	NA	NA	NA	NA	NA	NA	apte	NA	OQ	3	none	(0,50]	OQ	3	autre
1388	34963	O	ADMINISTRATION PUBLIQUE	Activités générales de sécurité sociale	586	(249,1e+03]	F	43	(40,50]	36	RESPONSABLE D'UNITE AU SERVICE COMPTABLE ET FINANCIER DE LA L'AGENCE COMPTABLE	CDD	NA	NA	NA	84	Administration publique et défense	0	NA	SMS	NA	NA	NA	NA	NA	NA	NA	NA	NA	NA	NA	apte	NA	OQ	3	none	(0,50]	OQ	3	autre
1389	34965	O	ADMINISTRATION PUBLIQUE	Administration publique générale	109	(49,249]	F	28	(0,30]	354g	PROFESSEUR DE PIANO CONTRACTUELLE	CDD	NA	NA	NA	84	Administration publique et défense	0	NA	SMS	NA	NA	NA	NA	NA	NA	NA	NA	NA	NA	NA	apte	NA	OQ	3	none	(0,50]	OQ	3	autre
1390	34982	O	ADMINISTRATION PUBLIQUE	Gestion des retraites complémentaires	48	(9,49]	F	44	(40,50]	376f	CHEF DE SERVICE	CDI	NA	NA	NA	84	Administration publique et défense	0	NA	SMS	NA	NA	NA	NA	NA	NA	NA	NA	NA	NA	NA	apte	NA	OQ	3	none	(0,50]	OQ	3	autre
1391	35003	O	ADMINISTRATION PUBLIQUE	Activités générales de sécurité sociale	93	(49,249]	M	35	(30,40]	344b	MEDECIN CONSEIL	CDI	NA	NA	NA	84	Administration publique et défense	0	NA	SMS	NA	NA	NA	NA	NA	NA	NA	NA	NA	NA	NA	apte	NA	OQ	3	none	(0,50]	OQ	3	autre
1392	35008	O	ADMINISTRATION PUBLIQUE	Administration publique générale	22	(9,49]	F	41	(40,50]	332b	INGENIEUR	CDI	NA	NA	NA	84	Administration publique et défense	1	NA	SMS	NA	NA	NA	NA	NA	NA	NA	NA	NA	NA	NA	apte	NA	OQ	3	none	(0,50]	OQ	3	autre
1393	35010	O	ADMINISTRATION PUBLIQUE	Administration publique générale	10	(9,49]	F	30	(0,30]	372f	DOCUMENTALISTE	CDD	NA	NA	NA	84	Administration publique et défense	5	NA	SMS	NA	NA	NA	NA	NA	NA	NA	NA	NA	NA	NA	apte	NA	OQ	3	none	(0,50]	OQ	3	autre
1394	35011	O	ADMINISTRATION PUBLIQUE	Administration publique générale	22	(9,49]	F	41	(40,50]	332b	INGENIEUR	CDI	NA	NA	NA	84	Administration publique et défense	1	NA	SMS	NA	NA	NA	NA	NA	NA	NA	NA	NA	NA	NA	apte	NA	OQ	3	none	(0,50]	OQ	3	autre
1395	35013	O	ADMINISTRATION PUBLIQUE	Administration publique générale	78	(49,249]	F	36	(30,40]	333f	ATTACHEE	CDI	NA	NA	NA	84	Administration publique et défense	1	NA	SMS	NA	NA	NA	NA	NA	NA	NA	NA	NA	NA	NA	apte	NA	OQ	3	none	(0,50]	OQ	3	autre
1396	35040	O	ADMINISTRATION PUBLIQUE	Administration publique générale	109	(49,249]	M	30	(0,30]	354g	PROFESSEUR DE MUSIQUE DE CHAMBRE	CDI	NA	NA	NA	84	Administration publique et défense	0	NA	SMS	NA	NA	NA	NA	NA	NA	NA	NA	NA	NA	NA	apte	NA	OQ	3	none	(0,50]	OQ	3	autre
1397	35041	O	ADMINISTRATION PUBLIQUE	Administration publique générale	109	(49,249]	F	57	(50,60]	354g	PROFESSEUR DE FORMATION MUSICALE	CDI	NA	NA	NA	84	Administration publique et défense	0	NA	SMS	NA	NA	NA	NA	NA	NA	NA	NA	NA	NA	NA	apte	NA	OQ	3	none	(50,70]	OQ	3	autre
1398	35045	O	ADMINISTRATION PUBLIQUE	Activités générales de sécurité sociale	155	(49,249]	F	25	(0,30]	372C	GESTIONNAIRE RH	CDD	NA	NA	NA	84	Administration publique et défense	0	NA	SMS	NA	NA	NA	NA	NA	NA	NA	NA	NA	NA	NA	apte	NA	OQ	3	none	(0,50]	OQ	3	autre
1399	35058	O	ADMINISTRATION PUBLIQUE	Activités générales de sécurité sociale	56	(49,249]	M	57	(50,60]	344b	MEDECIN CONSEIL RESP	CDI	NA	NA	NA	84	Administration publique et défense	1	NA	SMR	NA	NA	NA	NA	NA	NA	NA	NA	NA	NA	NA	apte	NA	OQ	3	none	(50,70]	OQ	3	autre
1400	35070	O	ADMINISTRATION PUBLIQUE	Activités générales de sécurité sociale	155	(49,249]	M	32	(30,40]	333E	ASSISTANT CONTROLE GESTION	CDI	NA	NA	NA	84	Administration publique et défense	9	NA	SMS	NA	NA	NA	NA	NA	NA	NA	NA	NA	NA	NA	apte	NA	OQ	3	none	(0,50]	OQ	3	autre
1401	105	E	Prod. & distrib. eau assainisst, gestion déchets & dépollution	Collecte des déchets dangereux	1	(0,9]	F	63	(60,70]	461b	EMPLOYEE DE GESTION ET D ADMINISTRATION	CDI	NA	NA	NA	38	Collecte, traitement et élimination des déchets	7	NA	SMR	NA	NA	NA	NA	NA	NA	NA	NA	NA	NA	NA	apte	NA	BE	4	none	(50,70]	NA	4	autre
1402	116	E	Prod. & distrib. eau assainisst, gestion déchets & dépollution	Traitement et élimination des déchets non dangereux	39	(9,49]	F	44	(40,50]	461a	EMPLOYEE QUALIFIEE D ADMINISTRATION	CDI	NA	NA	NA	38	Collecte, traitement et élimination des déchets	11	NA	SMS	NA	NA	NA	NA	NA	NA	NA	NA	NA	NA	NA	apte	NA	BE	4	none	(0,50]	NA	4	autre
1403	122	E	Prod. & distrib. eau assainisst, gestion déchets & dépollution	Traitement et élimination des déchets non dangereux	39	(9,49]	M	43	(40,50]	477b	TECHNICIEN DE MAINTENANCE	CDI	NA	NA	NA	38	Collecte, traitement et élimination des déchets	1	NA	SMR	NA	NA	NA	NA	NA	NA	NA	NA	NA	NA	NA	apte	NA	BE	4	none	(0,50]	NA	4	autre
1404	142	E	Prod. & distrib. eau assainisst, gestion déchets & dépollution	Collecte des déchets non dangereux	2	(0,9]	M	37	(30,40]	462e	COMMERCIAL	CDI	NA	NA	NA	38	Collecte, traitement et élimination des déchets	3	NA	SMS	NA	NA	NA	NA	NA	NA	NA	NA	NA	NA	NA	apte	NA	BE	4	none	(0,50]	NA	4	autre
1405	151	E	Prod. & distrib. eau assainisst, gestion déchets & dépollution	Collecte des déchets non dangereux	4	(0,9]	M	40	(30,40]	463b	EMPLOYE COMMERCIAL	CDI	NA	NA	NA	38	Collecte, traitement et élimination des déchets	1	NA	SMS	NA	NA	NA	NA	NA	NA	NA	NA	NA	NA	NA	apte	NA	BE	4	none	(0,50]	NA	4	autre
1406	154	E	Prod. & distrib. eau assainisst, gestion déchets & dépollution	Traitement et élimination des déchets non dangereux	39	(9,49]	F	24	(0,30]	461b	ADJOINTE AU DIRECTEUR DE SECTEUR	Apprenti	NA	NA	NA	38	Collecte, traitement et élimination des déchets	0	NA	SMS	NA	NA	NA	NA	NA	NA	NA	NA	NA	NA	NA	apte	NA	BE	4	none	(0,50]	NA	4	autre
1407	15387	J	INFORMATION ET COMMUNICATION	Projection de films cinématographiques	18	(9,49]	F	33	(30,40]	478d	ASSISTANTE PROGRAMMATION	CDI	NA	NA	NA	59	Prod. films cinémat. vidéo & prog.TV	5	NA	SMS	NA	NA	NA	NA	NA	NA	NA	NA	NA	NA	NA	apte	NA	JZ	4	none	(0,50]	NA	4	autre
1408	15390	J	INFORMATION ET COMMUNICATION	Post-production films cinématograph. vidéo & prog. de télévision	9	(0,9]	M	58	(50,60]	465b	TECHNICIEN	CDI	NA	NA	NA	59	Prod. films cinémat. vidéo & prog.TV	3	NA	SMS	NA	NA	NA	NA	NA	NA	NA	NA	NA	NA	NA	apte	NA	JZ	4	none	(50,70]	NA	4	autre
1409	15392	J	INFORMATION ET COMMUNICATION	Post-production films cinématograph. vidéo & prog. de télévision	9	(0,9]	M	40	(30,40]	465B	TECHNICIEN	CDI	NA	NA	NA	59	Prod. films cinémat. vidéo & prog.TV	3	NA	SMS	NA	NA	NA	NA	NA	NA	NA	NA	NA	NA	NA	apte	NA	JZ	4	none	(0,50]	NA	4	autre
1410	15393	J	INFORMATION ET COMMUNICATION	Post-production films cinématograph. vidéo & prog. de télévision	9	(0,9]	M	35	(30,40]	465b	TECHNICIEN	CDI	NA	NA	NA	59	Prod. films cinémat. vidéo & prog.TV	3	NA	SMS	NA	NA	NA	NA	NA	NA	NA	NA	NA	NA	NA	apte	NA	JZ	4	none	(0,50]	NA	4	autre
1411	15465	J	INFORMATION ET COMMUNICATION	Production de films institutionnels et publicitaires	11	(9,49]	M	45	(40,50]	463a	TECHNICIEN	CDI	NA	NA	NA	59	Prod. films cinémat. vidéo & prog.TV	7	NA	SMS	NA	NA	NA	NA	NA	NA	NA	NA	NA	NA	NA	apte	NA	JZ	4	none	(0,50]	NA	4	autre
1412	15523	J	INFORMATION ET COMMUNICATION	Production de films institutionnels et publicitaires	11	(9,49]	F	45	(40,50]	461c	ASSISTANTE COMMERCIALE	CDI	NA	NA	NA	59	Prod. films cinémat. vidéo & prog.TV	4	NA	SMS	NA	NA	NA	NA	NA	NA	NA	NA	NA	NA	NA	apte	NA	JZ	4	none	(0,50]	NA	4	autre
1413	15579	J	INFORMATION ET COMMUNICATION	Post-production films cinématograph. vidéo & prog. de télévision	10	(9,49]	M	33	(30,40]	478d	INGENIEUR DEVELOPPEMENT	CDI	NA	NA	NA	59	Prod. films cinémat. vidéo & prog.TV	1	NA	SMS	NA	NA	NA	NA	NA	NA	NA	NA	NA	NA	NA	apte	NA	JZ	4	none	(0,50]	NA	4	autre
1414	15580	J	INFORMATION ET COMMUNICATION	Post-production films cinématograph. vidéo & prog. de télévision	10	(9,49]	M	43	(40,50]	478d	DEVELOPPEUR INFORMATIQUE	CDI	NA	NA	NA	59	Prod. films cinémat. vidéo & prog.TV	1	NA	SMS	NA	NA	NA	NA	NA	NA	NA	NA	NA	NA	NA	apte	NA	JZ	4	none	(0,50]	NA	4	autre
1415	15702	J	INFORMATION ET COMMUNICATION	Post-production films cinématograph. vidéo & prog. de télévision	10	(9,49]	M	49	(40,50]	465a	DESIGNER	CDI	NA	NA	NA	59	Prod. films cinémat. vidéo & prog.TV	14	NA	SMS	NA	NA	NA	NA	NA	NA	NA	NA	NA	NA	NA	apte	NA	JZ	4	none	(0,50]	NA	4	autre
1416	15703	J	INFORMATION ET COMMUNICATION	Post-production films cinématograph. vidéo & prog. de télévision	10	(9,49]	M	32	(30,40]	465a	DESIGNER	CDI	NA	NA	NA	59	Prod. films cinémat. vidéo & prog.TV	8	NA	SMS	NA	NA	NA	NA	NA	NA	NA	NA	NA	NA	NA	apte	NA	JZ	4	none	(0,50]	NA	4	autre
1417	16097	J	INFORMATION ET COMMUNICATION	Production de films institutionnels et publicitaires	11	(9,49]	M	31	(30,40]	465b	CADREUR MONTEUR	CDI	NA	NA	NA	59	Prod. films cinémat. vidéo & prog.TV	5	NA	SMS	NA	NA	NA	NA	NA	NA	NA	NA	NA	NA	NA	apte	NA	JZ	4	none	(0,50]	NA	4	autre
1418	16119	J	INFORMATION ET COMMUNICATION	Post-production films cinématograph. vidéo & prog. de télévision	10	(9,49]	M	29	(0,30]	465a	DESIGNER	CDI	NA	NA	NA	59	Prod. films cinémat. vidéo & prog.TV	5	NA	SMS	NA	NA	NA	NA	NA	NA	NA	NA	NA	NA	NA	apte	NA	JZ	4	none	(0,50]	NA	4	autre
1419	16162	J	INFORMATION ET COMMUNICATION	Post-production films cinématograph. vidéo & prog. de télévision	12	(9,49]	F	28	(0,30]	478b	ANIMATRICE	CDD	NA	NA	NA	59	Prod. films cinémat. vidéo & prog.TV	0	NA	SMS	NA	NA	NA	NA	NA	NA	NA	NA	NA	NA	NA	apte	NA	JZ	4	none	(0,50]	NA	4	autre
1420	16237	J	INFORMATION ET COMMUNICATION	Production de films institutionnels et publicitaires	11	(9,49]	M	35	(30,40]	465a	INFOGRAPHISTE	CDI	NA	NA	NA	59	Prod. films cinémat. vidéo & prog.TV	4	NA	SMS	NA	NA	NA	NA	NA	NA	NA	NA	NA	NA	NA	apte	NA	JZ	4	none	(0,50]	NA	4	autre
1421	16239	J	INFORMATION ET COMMUNICATION	Production de films institutionnels et publicitaires	11	(9,49]	M	34	(30,40]	478a	PROGRAMMEUR	CDI	NA	NA	NA	59	Prod. films cinémat. vidéo & prog.TV	4	NA	SMS	NA	NA	NA	NA	NA	NA	NA	NA	NA	NA	NA	apte	NA	JZ	4	none	(0,50]	NA	4	autre
1422	16252	J	INFORMATION ET COMMUNICATION	Post-production films cinématograph. vidéo & prog. de télévision	9	(0,9]	M	50	(40,50]	465b	TECHNICIEN	CDI	NA	NA	NA	59	Prod. films cinémat. vidéo & prog.TV	4	NA	SMS	NA	NA	NA	NA	NA	NA	NA	NA	NA	NA	NA	apte	NA	JZ	4	none	(0,50]	NA	4	autre
1423	16299	J	INFORMATION ET COMMUNICATION	Enregistrement sonore et édition musicale	2	(0,9]	F	21	(0,30]	463a	ASSISTANTE COMMERCIALE	CDD	NA	NA	NA	59	Prod. films cinémat. vidéo & prog.TV	1	NA	SMS	NA	NA	NA	NA	NA	NA	NA	NA	NA	NA	NA	apte	NA	JZ	4	none	(0,50]	NA	4	autre
1424	16381	J	INFORMATION ET COMMUNICATION	Post-production films cinématograph. vidéo & prog. de télévision	10	(9,49]	F	27	(0,30]	465a	DESIGNER	CDI	NA	NA	NA	59	Prod. films cinémat. vidéo & prog.TV	3	NA	SMS	NA	NA	NA	NA	NA	NA	NA	NA	NA	NA	NA	apte	NA	JZ	4	none	(0,50]	NA	4	autre
1425	16430	J	INFORMATION ET COMMUNICATION	Production de films pour le cinéma	3	(0,9]	F	43	(40,50]	465b	CHARGEE DES VENTES	CDI	NA	NA	NA	59	Prod. films cinémat. vidéo & prog.TV	3	NA	SMS	NA	NA	NA	NA	NA	NA	NA	NA	NA	NA	NA	apte	NA	JZ	4	none	(0,50]	NA	4	autre
1426	16460	J	INFORMATION ET COMMUNICATION	Production de films institutionnels et publicitaires	2	(0,9]	M	25	(0,30]	465b	MONTEUR GRAPHISTE	CDI	NA	NA	NA	59	Prod. films cinémat. vidéo & prog.TV	3	NA	SMS	NA	NA	NA	NA	NA	NA	NA	NA	NA	NA	NA	apte	NA	JZ	4	none	(0,50]	NA	4	autre
1427	16473	J	INFORMATION ET COMMUNICATION	Post-production films cinématograph. vidéo & prog. de télévision	10	(9,49]	F	32	(30,40]	465a	DESIGNER NUMERIQUE	CDI	NA	NA	NA	59	Prod. films cinémat. vidéo & prog.TV	2	NA	SMS	NA	NA	NA	NA	NA	NA	NA	NA	NA	NA	NA	apte	NA	JZ	4	none	(0,50]	NA	4	autre
1428	16527	J	INFORMATION ET COMMUNICATION	Production de films pour le cinéma	3	(0,9]	F	25	(0,30]	465b	CHARGEE DES VENTES INTERNATIONALES	CDI	NA	NA	NA	59	Prod. films cinémat. vidéo & prog.TV	2	NA	SMS	NA	NA	NA	NA	NA	NA	NA	NA	NA	NA	NA	apte	NA	JZ	4	none	(0,50]	NA	4	autre
1429	16628	J	INFORMATION ET COMMUNICATION	Enregistrement sonore et édition musicale	2	(0,9]	M	22	(0,30]	463a	ASSISTANT COMMERCIAL	CDD	NA	NA	NA	59	Prod. films cinémat. vidéo & prog.TV	1	NA	SMS	NA	NA	NA	NA	NA	NA	NA	NA	NA	NA	NA	apte	NA	JZ	4	none	(0,50]	NA	4	autre
1430	16770	J	INFORMATION ET COMMUNICATION	Post-production films cinématograph. vidéo & prog. de télévision	12	(9,49]	F	42	(40,50]	461b	ASSISTANTE DE DIRECTION	CDD	NA	NA	NA	59	Prod. films cinémat. vidéo & prog.TV	1	NA	SMS	NA	NA	NA	NA	NA	NA	NA	NA	NA	NA	NA	apte	NA	JZ	4	none	(0,50]	NA	4	autre
1431	16838	J	INFORMATION ET COMMUNICATION	Post-production films cinématograph. vidéo & prog. de télévision	12	(9,49]	M	35	(30,40]	478a	PROGRAMMEUR DEVELOPPEUR	CDI	NA	NA	NA	59	Prod. films cinémat. vidéo & prog.TV	0	NA	SMS	NA	NA	NA	NA	NA	NA	NA	NA	NA	NA	NA	apte	NA	JZ	4	none	(0,50]	NA	4	autre
1432	21510	M	ACTIVITÉS SPÉCIALISÉES, SCIENTIFIQUES ET TECHNIQUES	Conseil pour les affaires et autres conseils de gestion	8	(0,9]	F	47	(40,50]	461b	ASSISTANTE DE DIRECTION	CDI	NA	NA	NA	70	Activités des sièges sociaux	2	NA	SMS	NA	NA	NA	NA	NA	NA	NA	NA	NA	NA	NA	apte	NA	MN	4	none	(0,50]	MN	4	autre
1433	21529	M	ACTIVITÉS SPÉCIALISÉES, SCIENTIFIQUES ET TECHNIQUES	Conseil pour les affaires et autres conseils de gestion	2	(0,9]	F	50	(40,50]	46	ASSISTANTE PROJET	CDI	NA	NA	NA	70	Activités des sièges sociaux	13	NA	SMS	NA	NA	NA	NA	NA	NA	NA	NA	NA	NA	NA	apte	NA	MN	4	none	(0,50]	MN	4	autre
1434	21533	M	ACTIVITÉS SPÉCIALISÉES, SCIENTIFIQUES ET TECHNIQUES	Conseil pour les affaires et autres conseils de gestion	43	(9,49]	F	48	(40,50]	461d	COMPTABLE	CDI	NA	NA	NA	70	Activités des sièges sociaux	12	NA	SMS	NA	NA	NA	NA	NA	NA	NA	NA	NA	NA	NA	apte	NA	MN	4	none	(0,50]	MN	4	autre
1435	21565	M	ACTIVITÉS SPÉCIALISÉES, SCIENTIFIQUES ET TECHNIQUES	Conseil pour les affaires et autres conseils de gestion	3	(0,9]	M	49	(40,50]	435b	RESPONSABLE CULTUREL	CDI	NA	NA	NA	70	Activités des sièges sociaux	22	NA	SMS	NA	NA	NA	NA	NA	NA	NA	NA	NA	NA	NA	apte	NA	MN	4	none	(0,50]	MN	4	autre
1436	21566	M	ACTIVITÉS SPÉCIALISÉES, SCIENTIFIQUES ET TECHNIQUES	Analyses, essais et inspections techniques	48	(9,49]	M	42	(40,50]	472c	TECHNICIEN PREVENTION	CDI	NA	NA	NA	71	Activ. architecture & ingénierie	0	NA	SMS	NA	NA	NA	NA	NA	NA	NA	NA	NA	NA	NA	apte	NA	MN	4	none	(0,50]	MN	4	autre
1437	21640	M	ACTIVITÉS SPÉCIALISÉES, SCIENTIFIQUES ET TECHNIQUES	Contrôle technique automobile	3	(0,9]	F	52	(50,60]	461b	ASSISTANTE DE DIRECTION	CDI	NA	NA	NA	71	Activ. architecture & ingénierie	12	NA	SMR	NA	NA	NA	NA	NA	NA	NA	NA	NA	NA	NA	apte	NA	MN	4	none	(50,70]	MN	4	autre
1438	21690	M	ACTIVITÉS SPÉCIALISÉES, SCIENTIFIQUES ET TECHNIQUES	Conseil pour les affaires et autres conseils de gestion	6	(0,9]	F	59	(50,60]	461B	ASSISTANTE DE DIRECTION	CDI	NA	NA	NA	70	Activités des sièges sociaux	8	NA	SMS	NA	NA	NA	NA	NA	NA	NA	NA	NA	NA	NA	apte	NA	MN	4	none	(50,70]	MN	4	autre
1439	21692	M	ACTIVITÉS SPÉCIALISÉES, SCIENTIFIQUES ET TECHNIQUES	Activité des géomètres	8	(0,9]	F	54	(50,60]	461c	SECRETAIRE COMPTABLE	CDI	NA	NA	NA	71	Activ. architecture & ingénierie	11	NA	SMS	NA	NA	NA	NA	NA	NA	NA	NA	NA	NA	NA	apte	NA	MN	4	none	(50,70]	MN	4	autre
1440	21697	M	ACTIVITÉS SPÉCIALISÉES, SCIENTIFIQUES ET TECHNIQUES	Ingénierie, études techniques	19	(9,49]	M	56	(50,60]	423b	FORMATEUR	CDI	NA	NA	NA	71	Activ. architecture & ingénierie	26	NA	SMS	NA	NA	NA	NA	NA	NA	NA	NA	NA	NA	NA	apte	NA	MN	4	none	(50,70]	MN	4	autre
1441	21705	M	ACTIVITÉS SPÉCIALISÉES, SCIENTIFIQUES ET TECHNIQUES	Activités des sièges sociaux	25	(9,49]	F	56	(50,60]	434a	COORDINATRICE EVALUATIONS ET APPELS A PROJETS	CDI	NA	NA	NA	70	Activités des sièges sociaux	2	NA	SMS	NA	NA	NA	NA	NA	NA	NA	NA	NA	NA	NA	apte	NA	MN	4	none	(50,70]	MN	4	autre
1442	21710	M	ACTIVITÉS SPÉCIALISÉES, SCIENTIFIQUES ET TECHNIQUES	Conseil pour les affaires et autres conseils de gestion	13	(9,49]	F	48	(40,50]	461b	ATTACHEE DE DIRECTION	CDI	NA	NA	NA	70	Activités des sièges sociaux	21	NA	SMS	NA	NA	NA	NA	NA	NA	NA	NA	NA	NA	NA	apte	NA	MN	4	none	(0,50]	MN	4	autre
1443	21726	M	ACTIVITÉS SPÉCIALISÉES, SCIENTIFIQUES ET TECHNIQUES	Ingénierie, études techniques	50	(49,249]	F	53	(50,60]	461b	ASSISTANTE DE DIRECTION	CDI	NA	NA	NA	71	Activ. architecture & ingénierie	16	NA	SMS	NA	NA	NA	NA	NA	NA	NA	NA	NA	NA	NA	apte	NA	MN	4	none	(50,70]	MN	4	autre
1444	21727	M	ACTIVITÉS SPÉCIALISÉES, SCIENTIFIQUES ET TECHNIQUES	Ingénierie, études techniques	50	(49,249]	F	46	(40,50]	461b	ASSISTANTE DE DIRECTION	CDI	NA	NA	NA	71	Activ. architecture & ingénierie	16	NA	SMS	NA	NA	NA	NA	NA	NA	NA	NA	NA	NA	NA	apte	NA	MN	4	none	(0,50]	MN	4	autre
1445	21728	M	ACTIVITÉS SPÉCIALISÉES, SCIENTIFIQUES ET TECHNIQUES	Ingénierie, études techniques	50	(49,249]	F	48	(40,50]	461C	GESTIONNAIRE MARCHES	CDI	NA	NA	NA	71	Activ. architecture & ingénierie	16	NA	SMS	NA	NA	NA	NA	NA	NA	NA	NA	NA	NA	NA	apte	NA	MN	4	none	(0,50]	MN	4	autre
1446	21732	M	ACTIVITÉS SPÉCIALISÉES, SCIENTIFIQUES ET TECHNIQUES	Conseil pour les affaires et autres conseils de gestion	23	(9,49]	F	49	(40,50]	461b	ASSISTANTE CHARGEE DE MISSION	CDI	NA	NA	NA	70	Activités des sièges sociaux	27	NA	SMS	NA	NA	NA	NA	NA	NA	NA	NA	NA	NA	NA	apte	NA	MN	4	none	(0,50]	MN	4	autre
1447	21757	M	ACTIVITÉS SPÉCIALISÉES, SCIENTIFIQUES ET TECHNIQUES	Conseil pour les affaires et autres conseils de gestion	43	(9,49]	M	50	(40,50]	461d	RESPONSABLE SERVICE COMPTABLE	CDI	NA	NA	NA	70	Activités des sièges sociaux	12	NA	SMS	NA	NA	NA	NA	NA	NA	NA	NA	NA	NA	NA	apte	NA	MN	4	none	(0,50]	MN	4	autre
1448	21769	M	ACTIVITÉS SPÉCIALISÉES, SCIENTIFIQUES ET TECHNIQUES	Ingénierie, études techniques	3	(0,9]	M	36	(30,40]	473a	DESSINATEUR PROJETEUR	CDI	NA	NA	NA	71	Activ. architecture & ingénierie	13	NA	SMS	NA	NA	NA	NA	NA	NA	NA	NA	NA	NA	NA	apte	NA	MN	4	none	(0,50]	MN	4	autre
1449	21781	M	ACTIVITÉS SPÉCIALISÉES, SCIENTIFIQUES ET TECHNIQUES	Conseil pour les affaires et autres conseils de gestion	43	(9,49]	F	54	(50,60]	461b	SECRETAIRE DE DIRECTION	CDI	NA	NA	NA	70	Activités des sièges sociaux	7	NA	SMS	NA	NA	NA	NA	NA	NA	NA	NA	NA	NA	NA	apte	NA	MN	4	none	(50,70]	MN	4	autre
1450	21784	M	ACTIVITÉS SPÉCIALISÉES, SCIENTIFIQUES ET TECHNIQUES	Ingénierie, études techniques	19	(9,49]	M	43	(40,50]	423b	FORMATEUR	CDI	NA	NA	NA	71	Activ. architecture & ingénierie	7	NA	SMS	NA	NA	NA	NA	NA	NA	NA	NA	NA	NA	NA	apte	NA	MN	4	none	(0,50]	MN	4	autre
1451	21793	M	ACTIVITÉS SPÉCIALISÉES, SCIENTIFIQUES ET TECHNIQUES	Analyses, essais et inspections techniques	48	(9,49]	F	43	(40,50]	424a	ASSISTANTE	CDI	NA	NA	NA	71	Activ. architecture & ingénierie	6	NA	SMS	NA	NA	NA	NA	NA	NA	NA	NA	NA	NA	NA	apte	NA	MN	4	none	(0,50]	MN	4	autre
1452	21799	M	ACTIVITÉS SPÉCIALISÉES, SCIENTIFIQUES ET TECHNIQUES	Conseil pour les affaires et autres conseils de gestion	4	(0,9]	F	47	(40,50]	461b	ASSISTANTE DE DIRECTION	CDI	NA	NA	NA	70	Activités des sièges sociaux	24	NA	SMS	NA	NA	NA	NA	NA	NA	NA	NA	NA	NA	NA	apte	NA	MN	4	none	(0,50]	MN	4	autre
1453	21806	M	ACTIVITÉS SPÉCIALISÉES, SCIENTIFIQUES ET TECHNIQUES	Conseil pour les affaires et autres conseils de gestion	43	(9,49]	F	50	(40,50]	461b	ASSISTANTE DE PAYE	CDI	NA	NA	NA	70	Activités des sièges sociaux	7	NA	SMS	NA	NA	NA	NA	NA	NA	NA	NA	NA	NA	NA	apte	NA	MN	4	none	(0,50]	MN	4	autre
1454	21822	M	ACTIVITÉS SPÉCIALISÉES, SCIENTIFIQUES ET TECHNIQUES	Analyses, essais et inspections techniques	5	(0,9]	F	43	(40,50]	433a	TECHNICIENNE DE LABORATOIRE	CDI	NA	NA	NA	71	Activ. architecture & ingénierie	22	NA	SMS	NA	NA	NA	NA	NA	NA	NA	NA	NA	NA	NA	apte	NA	MN	4	none	(0,50]	MN	4	autre
1455	21830	M	ACTIVITÉS SPÉCIALISÉES, SCIENTIFIQUES ET TECHNIQUES	Ingénierie, études techniques	168	(49,249]	F	60	(50,60]	461b	SECRETAIRE DIRECTION	CDI	NA	NA	NA	71	Activ. architecture & ingénierie	7	NA	SMS	NA	NA	NA	NA	NA	NA	NA	NA	NA	NA	NA	apte	NA	MN	4	none	(50,70]	MN	4	autre
1456	21837	M	ACTIVITÉS SPÉCIALISÉES, SCIENTIFIQUES ET TECHNIQUES	Ingénierie, études techniques	168	(49,249]	M	58	(50,60]	487b	GESTIONNAIRE REPROGRAPHIE - MOYENS GENERAUX	CDI	NA	NA	NA	71	Activ. architecture & ingénierie	7	NA	SMS	NA	NA	NA	NA	NA	NA	NA	NA	NA	NA	NA	apte	NA	MN	4	none	(50,70]	MN	4	autre
1457	21852	M	ACTIVITÉS SPÉCIALISÉES, SCIENTIFIQUES ET TECHNIQUES	Ingénierie, études techniques	35	(9,49]	M	52	(50,60]	481a	SURVEILLANT DE TRAVAUX	CDI	NA	NA	NA	71	Activ. architecture & ingénierie	1	NA	SMS	NA	NA	NA	NA	NA	NA	NA	NA	NA	NA	NA	apte	NA	MN	4	none	(50,70]	MN	4	autre
[truncated: 49,675 more rows]
